# Supplementary material for: Integrative genomic approaches to unravel genomic regions and candidate genes associated with flag leaf photosynthesis at the reproductive stage in rice
Source: Front Plant Sci. 2026 Apr 23;17:1752716. doi: 10.3389/fpls.2026.1752716 (PMC13149379; doi:10.3389/fpls.2026.1752716)
Supplement: Supplementary file 6 [file Table1.xlsx]

## Sheet: S. Table1a
S. Table1(a): List of accessions with their Ids, origin and photosynthesis related parameters
VCF_ID	GSOR_ID	Ecotype	Accession name	Origin	Replication	Measurement	Mean_Photosynthesis (µmol CO₂ m⁻² s⁻¹)	Stomata_conductance(mol H2O m-2 s-1)	Transpiration_rate (mol m-2 s-1)	Vapour_pressure_Deficient_Air (VpdA) (kPa)	Conductance_CO2 (μmol CO2 mol air-1)
s_96	GSOR310997	Temperate japonica	LUSITANO	Portugal	1	1	28.5299	1.19934	10.4742	0.890137	0.58759
s_96	GSOR310997	Temperate japonica	LUSITANO	Portugal	1	2	27.6379	1.02716	10.4631	0.891015	0.626454
s_96	GSOR310997	Temperate japonica	LUSITANO	Portugal	2	1	26.5299	1.12934	10.4742	0.890137	0.59759
s_96	GSOR310997	Temperate japonica	LUSITANO	Portugal	2	2	29.6379	1.32716	10.4631	0.891015	0.636454
s_96	GSOR310997	Temperate japonica	LUSITANO	Portugal	3	1	30.5299	1.02934	10.4742	0.890137	0.57759
s_96	GSOR310997	Temperate japonica	LUSITANO	Portugal	3	2	28.6379	1.12716	10.4631	0.891015	0.586454
s_88	GSOR310906	Admixture	Ardito	Italy	1	1	28.9977	0.792263	8.19928	1.06507	0.490591
s_88	GSOR310906	Admixture	Ardito	Italy	1	2	30.9977	0.672263	8.19928	1.06507	0.510591
s_88	GSOR310906	Admixture	Ardito	Italy	2	1	31.9977	0.722263	8.19928	1.06507	0.560591
s_88	GSOR310906	Admixture	Ardito	Italy	2	2	29.9977	0.762263	8.19928	1.06507	0.420591
s_88	GSOR310906	Admixture	Ardito	Italy	3	1	27.9977	0.712263	8.19928	1.06507	0.400591
s_88	GSOR310906	Admixture	Ardito	Italy	3	2	27.9977	0.772263	8.19928	1.06507	0.440591
s_152	GSOR311586	Admixture	Santhi 990	Pakistan	1	1	35.5894	1.06866	11.7255	1.18417	0.608021
s_152	GSOR311586	Admixture	Santhi 990	Pakistan	1	2	33.7744	1.22322	12.5156	1.13414	0.68705
s_152	GSOR311586	Admixture	Santhi 990	Pakistan	2	1	34.994	1.14762	12.1634	1.15296	0.648651
s_152	GSOR311586	Admixture	Santhi 990	Pakistan	3	1	28.903	1.35703	14.0484	1.10651	0.753852
s_152	GSOR311586	Admixture	Santhi 990	Pakistan	3	2	29.5437	1.25626	12.2566	1.06509	0.793852
s_16	GSOR310161	Temperate japonica	SHIMIZU MOCHI	Japan	1	1	19.521	0.291243	3.39141	0.869687	0.177268
s_16	GSOR310161	Temperate japonica	SHIMIZU MOCHI	Japan	1	2	21.6551	0.657987	5.27742	0.685634	0.387727
s_16	GSOR310161	Temperate japonica	SHIMIZU MOCHI	Japan	2	1	21.8121	0.656973	5.26486	0.685191	0.387164
s_16	GSOR310161	Temperate japonica	SHIMIZU MOCHI	Japan	2	2	20.9859	0.642288	5.21005	0.686026	0.378993
s_16	GSOR310161	Temperate japonica	SHIMIZU MOCHI	Japan	3	1	22.1676	0.643981	5.2143	0.68513	0.379936
s_16	GSOR310161	Temperate japonica	SHIMIZU MOCHI	Japan	3	2	22.1659	0.656988	4.98652	0.67927	0.325698
s_111	GSOR311153	Indica	IR 2061-214-2-3	Philippines	1	1	29.6256	1.45148	11.784	0.795107	0.80013
s_111	GSOR311153	Indica	IR 2061-214-2-3	Philippines	1	2	29.73	1.44594	11.7706	0.796395	0.797433
s_111	GSOR311153	Indica	IR 2061-214-2-3	Philippines	2	1	35.6569	1.7519	12.8754	0.745341	0.942712
s_111	GSOR311153	Indica	IR 2061-214-2-3	Philippines	2	2	35.5175	1.73807	12.8065	0.747034	0.936298
s_111	GSOR311153	Indica	IR 2061-214-2-3	Philippines	3	1	33.9262	1.58388	12.162	0.77116	0.863817
s_111	GSOR311153	Indica	IR 2061-214-2-3	Philippines	3	2	34.3553	1.58642	12.1793	0.77092	0.865024
s_161	GSOR311643	Tropical japonica	Padi Tarab Arab	Malaysia	1	1	24.2303	0.659924	6.83693	0.972017	0.388803
s_161	GSOR311643	Tropical japonica	Padi Tarab Arab	Malaysia	1	2	24.1267	0.657004	6.82309	0.973225	0.387181
s_161	GSOR311643	Tropical japonica	Padi Tarab Arab	Malaysia	2	1	23.346	0.537178	6.06305	1.02324	0.319897
s_161	GSOR311643	Tropical japonica	Padi Tarab Arab	Malaysia	2	2	23.3574	0.533005	6.03458	1.02508	0.317529
s_161	GSOR311643	Tropical japonica	Padi Tarab Arab	Malaysia	3	1	22.4394	0.448872	5.41496	1.06562	0.269399
s_161	GSOR311643	Tropical japonica	Padi Tarab Arab	Malaysia	3	2	22.2323	0.447939	5.40551	1.06577	0.268861
s_184	GSOR311769	Aromatic	Pakkali	Philippines	1	1	7.47863	0.613682	4.44641	0.951256	0.363017
s_184	GSOR311769	Aromatic	Pakkali	Philippines	1	2	17.1518	0.725074	4.98991	0.881908	0.424782
s_184	GSOR311769	Aromatic	Pakkali	Philippines	2	1	20.6972	0.783982	5.28346	0.860198	0.456968
s_184	GSOR311769	Aromatic	Pakkali	Philippines	2	2	24.9566	0.74035	5.33112	0.903907	0.43316
s_184	GSOR311769	Aromatic	Pakkali	Philippines	3	1	19.8711	0.74626	5.30939	0.918453	0.436395
s_184	GSOR311769	Aromatic	Pakkali	Philippines	3	2	17.9253	0.832266	5.4825	0.892498	0.483106
s_119	GSOR311236	Indica	B805D-MR-16-8-3	Indonesia	1	1	29.4929	0.636211	8.21238	1.31673	0.375606
s_119	GSOR311236	Indica	B805D-MR-16-8-3	Indonesia	1	2	34.2521	0.773853	9.25376	1.24712	0.451457
s_119	GSOR311236	Indica	B805D-MR-16-8-3	Indonesia	2	1	32.1063	0.803417	9.44101	1.233	0.467515
s_119	GSOR311236	Indica	B805D-MR-16-8-3	Indonesia	2	2	32.9941	0.812923	9.38476	1.22514	0.472661
s_119	GSOR311236	Indica	B805D-MR-16-8-3	Indonesia	3	1	33.0504	0.797324	9.36243	1.23442	0.464212
s_119	GSOR311236	Indica	B805D-MR-16-8-3	Indonesia	3	2	32.8229	0.756923	8.77999	1.20887	0.442224
s_42b	GSOR 310039	Tropical japonica/Admixture	C 5560	Thailand	1	1	37.4766	1.05625	11.7474	1.18363	0.601588
s_42b	GSOR 310039	Tropical japonica/Admixture	C 5560	Thailand	1	2	33.482	0.905032	10.9246	1.23554	0.522093
s_42b	GSOR 310039	Tropical japonica/Admixture	C 5560	Thailand	2	1	39.9382	1.18704	12.0372	1.12728	0.668732
s_42b	GSOR 310039	Tropical japonica/Admixture	C 5560	Thailand	2	2	32.6299	1.1734	11.8319	1.13411	0.661798
s_42b	GSOR 310039	Tropical japonica/Admixture	C 5560	Thailand	3	1	31.7197	1.23387	12.4435	1.13317	0.692422
s_42b	GSOR 310039	Tropical japonica/Admixture	C 5560	Thailand	3	2	31.2987	1.22283	12.5731	1.14219	0.686854
s_185	GSOR311775	Aus	THAVALU	Sri Lanka	1	1	33.0792	1.10813	11.6905	1.13954	0.628399
s_185	GSOR311775	Aus	THAVALU	Sri Lanka	1	2	33.4472	1.11001	11.4401	1.11874	0.629366
s_185	GSOR311775	Aus	THAVALU	Sri Lanka	2	1	33.194	1.04648	10.8792	1.10578	0.596514
s_185	GSOR311775	Aus	THAVALU	Sri Lanka	2	2	29.6126	1.18411	12.6861	1.13204	0.667243
s_185	GSOR311775	Aus	THAVALU	Sri Lanka	3	1	33.8045	1.14045	11.6711	1.1155	0.644984
s_185	GSOR311775	Aus	THAVALU	Sri Lanka	3	2	40.2209	1.1011	11.4494	1.10517	0.624776
s_99	GSOR311046	Aus	IARI 6621	India	1	1	40.2481	1.17194	11.6389	1.08485	0.661057
s_99	GSOR311046	Aus	IARI 6621	India	1	2	35.3895	1.04861	11.1148	1.11882	0.597618
s_99	GSOR311046	Aus	IARI 6621	India	2	1	32.4079	1.12187	11.5313	1.09301	0.635458
s_99	GSOR311046	Aus	IARI 6621	India	2	2	32.8187	0.741942	9.67387	1.2503	0.434032
s_99	GSOR311046	Aus	IARI 6621	India	3	1	38.2111	1.0209	11.1716	1.1327	0.583188
s_99	GSOR311046	Aus	IARI 6621	India	3	2	40.2209	1.2011	11.4494	1.10517	0.594776
s_115	GSOR311181	Aus	Tauli	Nepal	1	1	36.0413	1.06945	10.8898	1.09712	0.60843
s_115	GSOR311181	Aus	Tauli	Nepal	1	2	29.4542	0.64042	8.13691	1.21294	0.377953
s_115	GSOR311181	Aus	Tauli	Nepal	2	1	33.0567	1.07227	10.6041	1.04751	0.60989
s_115	GSOR311181	Aus	Tauli	Nepal	2	2	36.762	0.980665	10.2181	1.0908	0.562107
s_115	GSOR311181	Aus	Tauli	Nepal	3	1	39.9592	1.01687	10.5951	1.08964	0.58108
s_115	GSOR311181	Aus	Tauli	Nepal	3	2	28.519	1.01754	10.6766	1.0897	0.581429
s_120	GSOR311249	Indica	TONO BREA 439	Dominican Republic	1	1	31.5963	0.993251	10.8647	1.12326	0.568716
s_120	GSOR311249	Indica	TONO BREA 439	Dominican Republic	1	2	36.9865	1.037	10.9675	1.09836	0.591579
s_120	GSOR311249	Indica	TONO BREA 439	Dominican Republic	2	1	34.379	0.980597	10.4696	1.09674	0.562071
s_120	GSOR311249	Indica	TONO BREA 439	Dominican Republic	2	2	29.5413	1.01148	10.5209	1.06805	0.578265
s_120	GSOR311249	Indica	TONO BREA 439	Dominican Republic	3	1	36.348	1.03805	10.541	1.04248	0.592129
s_120	GSOR311249	Indica	TONO BREA 439	Dominican Republic	3	2	33.3894	0.955179	10.1653	1.06521	0.548681
s_43	GSOR310471	Aus	PATNAI 6	Myanmar	1	1	23.6767	0.444828	5.65185	1.16403	0.267068
s_43	GSOR310471	Aus	PATNAI 6	Myanmar	1	2	23.5458	0.536996	6.44517	1.11485	0.319794
s_43	GSOR310471	Aus	PATNAI 6	Myanmar	2	1	24.4715	0.720655	7.80046	1.0361	0.422355
s_43	GSOR310471	Aus	PATNAI 6	Myanmar	2	2	27.5294	0.821866	8.17882	0.991446	0.477495
s_43	GSOR310471	Aus	PATNAI 6	Myanmar	3	1	19.1192	0.499336	6.37213	1.14932	0.298353
s_43	GSOR310471	Aus	PATNAI 6	Myanmar	3	2	29.1481	0.762697	8.02294	1.02504	0.445376
s_28	GSOR310338	Admixture	Khao Luang	Laos	1	1	28.3194	0.945902	8.42206	0.814439	0.543779
s_28	GSOR310338	Admixture	Khao Luang	Laos	1	2	28.4334	0.94754	8.42877	0.814048	0.544645
s_28	GSOR310338	Admixture	Khao Luang	Laos	1	3	31.1549	1.07443	8.38475	0.75345	0.611011
s_28	GSOR310338	Admixture	Khao Luang	Laos	2	1	31.3247	1.07125	8.37551	0.754237	0.609361
s_28	GSOR310338	Admixture	Khao Luang	Laos	2	2	31.6743	1.02838	8.34605	0.772	0.587087
s_28	GSOR310338	Admixture	Khao Luang	Laos	3	1	31.6359	1.02686	8.33317	0.772087	0.586293
s_28	GSOR310338	Admixture	Khao Luang	Laos	3	2	25.3932	0.923369	7.26909	0.767951	0.531842
s_28	GSOR310338	Admixture	Khao Luang	Laos	3	3	25.4989	0.921467	7.27137	0.768965	0.530832
s_175	GSOR311734	Indica	ARC 10633	India	1	1	29.2896	0.822986	8.5106	0.933642	0.478099
s_175	GSOR311734	Indica	ARC 10633	India	1	2	29.3002	0.822266	8.50011	0.933514	0.477711
s_175	GSOR311734	Indica	ARC 10633	India	1	3	22.9216	0.747213	7.80127	0.946827	0.436917
s_175	GSOR311734	Indica	ARC 10633	India	2	1	22.9252	0.744134	7.77949	0.947791	0.435232
s_175	GSOR311734	Indica	ARC 10633	India	2	2	29.7225	0.667341	7.80058	1.00095	0.392919
s_175	GSOR311734	Indica	ARC 10633	India	2	3	21.5614	0.585475	7.78379	1.14023	0.347186
s_175	GSOR311734	Indica	ARC 10633	India	3	1	21.5752	0.584452	7.77363	1.13954	0.346611
s_175	GSOR311734	Indica	ARC 10633	India	3	2	25.3042	0.790713	9.02704	1.00925	0.460625
s_175	GSOR311734	Indica	ARC 10633	India	3	3	25.3306	0.788349	9.01044	1.01007	0.459341
s_108	GSOR311140	Indica	AKP 4	India	1	1	29.6123	1.70672	12.8606	0.742587	0.921703
s_108	GSOR311140	Indica	AKP 4	India	1	2	29.722	1.69848	12.8338	0.743907	0.917857
s_108	GSOR311140	Indica	AKP 4	India	1	3	28.3439	1.98363	12.5506	0.701894	1.04813
s_108	GSOR311140	Indica	AKP 4	India	2	1	28.4585	1.97603	12.5284	0.702482	1.04474
s_108	GSOR311140	Indica	AKP 4	India	2	2	29.0925	1.81832	12.1488	0.721183	0.973324
s_108	GSOR311140	Indica	AKP 4	India	2	3	29.1835	1.81369	12.1438	0.721936	0.971198
s_108	GSOR311140	Indica	AKP 4	India	3	1	28.9306	1.62714	11.6946	0.749882	0.884336
s_108	GSOR311140	Indica	AKP 4	India	3	2	28.9081	1.62082	11.6831	0.750912	0.881347
s_108	GSOR311140	Indica	AKP 4	India	3	3	29.0635	1.40508	11.1364	0.790475	0.777483
s_108	GSOR311140	Indica	AKP 4	India	3	4	29.0675	1.40399	11.1312	0.790648	0.776952
s_13	GSOR310134	Indica	BERLIN	Costa Rica	1	1	26.3855	0.915774	8.57401	0.879515	0.527807
s_13	GSOR310134	Indica	BERLIN	Costa Rica	1	2	26.3219	0.914142	8.56349	0.879845	0.52694
s_13	GSOR310134	Indica	BERLIN	Costa Rica	1	3	26.6713	0.864649	8.33382	0.895187	0.500516
s_13	GSOR310134	Indica	BERLIN	Costa Rica	2	1	26.7583	0.863107	8.33052	0.895935	0.49969
s_13	GSOR310134	Indica	BERLIN	Costa Rica	2	2	26.8386	0.763344	7.966	0.937539	0.445729
s_13	GSOR310134	Indica	BERLIN	Costa Rica	2	3	26.9877	0.759733	7.95218	0.939144	0.443759
s_13	GSOR310134	Indica	BERLIN	Costa Rica	3	1	24.9711	1.1033	9.47732	0.833479	0.62591
s_13	GSOR310134	Indica	BERLIN	Costa Rica	3	2	25.2586	1.1002	9.45437	0.83396	0.624317
s_13	GSOR310134	Indica	BERLIN	Costa Rica	3	3	26.2059	1.01587	8.98435	0.852285	0.580557
s_13	GSOR310134	Indica	BERLIN	Costa Rica	3	4	26.2789	1.01452	8.98296	0.852862	0.579852
s_158	GSOR311620	Temperate japonica	Romeno	Portugal	1	1	29.3761	1.37703	11.0825	0.829645	0.763712
s_158	GSOR311620	Temperate japonica	Romeno	Portugal	1	2	29.3535	1.37348	11.0655	0.830294	0.761966
s_158	GSOR311620	Temperate japonica	Romeno	Portugal	1	3	32.3215	1.55585	11.851	0.796796	0.850446
s_158	GSOR311620	Temperate japonica	Romeno	Portugal	2	1	32.3969	1.53692	11.7444	0.799468	0.841386
s_158	GSOR311620	Temperate japonica	Romeno	Portugal	2	2	31.1073	1.34312	10.6611	0.82959	0.746978
s_158	GSOR311620	Temperate japonica	Romeno	Portugal	2	3	31.5129	1.34458	10.6736	0.8296	0.747698
s_158	GSOR311620	Temperate japonica	Romeno	Portugal	3	1	32.219	1.30834	10.4922	0.837728	0.729715
s_158	GSOR311620	Temperate japonica	Romeno	Portugal	3	2	32.4017	1.31307	10.5046	0.836691	0.73207
s_158	GSOR311620	Temperate japonica	Romeno	Portugal	3	3	32.5387	1.2689	10.3314	0.847159	0.710018
s_158	GSOR311620	Temperate japonica	Romeno	Portugal	3	4	32.3951	1.26725	10.3173	0.84715	0.709195
s_139	GSOR311497	Temperate japonica	CHUNJIANGZAO NO. 1	China	1	1	27.1018	0.836319	9.53059	1.03853	0.485291
s_139	GSOR311497	Temperate japonica	CHUNJIANGZAO NO. 1	China	1	2	27.2233	0.834416	9.50883	1.03888	0.484265
s_139	GSOR311497	Temperate japonica	CHUNJIANGZAO NO. 1	China	1	3	32.7567	2.20796	16.7728	0.750343	1.14662
s_139	GSOR311497	Temperate japonica	CHUNJIANGZAO NO. 1	China	2	1	33.3585	2.11374	16.3183	0.762501	1.10567
s_139	GSOR311497	Temperate japonica	CHUNJIANGZAO NO. 1	China	2	2	30.891	1.30147	11.7047	0.888649	0.726296
s_139	GSOR311497	Temperate japonica	CHUNJIANGZAO NO. 1	China	2	3	31.9099	1.27696	11.5948	0.894444	0.714057
s_139	GSOR311497	Temperate japonica	CHUNJIANGZAO NO. 1	China	3	1	33.1195	1.05128	10.1149	0.941052	0.599007
s_139	GSOR311497	Temperate japonica	CHUNJIANGZAO NO. 1	China	3	2	33.4605	1.04884	10.1038	0.94178	0.597737
s_139	GSOR311497	Temperate japonica	CHUNJIANGZAO NO. 1	China	3	3	33.3668	0.987785	9.68356	0.95662	0.565847
s_139	GSOR311497	Temperate japonica	CHUNJIANGZAO NO. 1	China	3	4	33.4424	0.988148	9.68957	0.956723	0.566038
s_178	GSOR311739	Indica	FUJISAKA 5	Japan	1	1	28.9464	0.837821	9.51909	1.02865	0.4861
s_178	GSOR311739	Indica	FUJISAKA 5	Japan	1	2	29.1401	0.83655	9.51068	1.02901	0.485415
s_178	GSOR311739	Indica	FUJISAKA 5	Japan	1	3	27.4929	0.742151	8.47388	1.02549	0.434147
s_178	GSOR311739	Indica	FUJISAKA 5	Japan	2	1	27.2901	0.740923	8.46445	1.02571	0.433474
s_178	GSOR311739	Indica	FUJISAKA 5	Japan	2	2	27.1784	0.685755	8.02519	1.03496	0.403117
s_178	GSOR311739	Indica	FUJISAKA 5	Japan	2	3	27.3022	0.685005	8.01486	1.03463	0.402702
s_178	GSOR311739	Indica	FUJISAKA 5	Japan	3	1	25.2676	0.906839	9.35472	0.938165	0.523055
s_178	GSOR311739	Indica	FUJISAKA 5	Japan	3	2	25.3029	0.905503	9.34328	0.938268	0.522343
s_178	GSOR311739	Indica	FUJISAKA 5	Japan	3	3	25.3154	0.900782	9.31535	0.939642	0.519829
s_178	GSOR311739	Indica	FUJISAKA 5	Japan	3	4	26.2136	1.13148	10.3788	0.862882	0.640387
s_180	GSOR311744	Indica	Heo Trang	Vietnam	1	1	27.044	1.82892	13.571	0.700747	0.978179
s_180	GSOR311744	Indica	Heo Trang	Vietnam	1	2	27.2411	1.78917	13.364	0.705924	0.959927
s_180	GSOR311744	Indica	Heo Trang	Vietnam	1	3	22.8601	1.71205	12.5792	0.706153	0.924193
s_180	GSOR311744	Indica	Heo Trang	Vietnam	2	1	22.864	1.68006	12.4403	0.71075	0.90924
s_180	GSOR311744	Indica	Heo Trang	Vietnam	2	2	21.9586	1.14169	9.43281	0.787621	0.645619
s_180	GSOR311744	Indica	Heo Trang	Vietnam	2	3	22.2064	1.13693	9.40352	0.78845	0.643181
s_180	GSOR311744	Indica	Heo Trang	Vietnam	3	1	21.6726	0.986148	8.45525	0.812507	0.564988
s_180	GSOR311744	Indica	Heo Trang	Vietnam	3	2	21.804	0.982407	8.44439	0.813315	0.563023
s_180	GSOR311744	Indica	Heo Trang	Vietnam	3	3	22.3035	0.912076	8.01432	0.81928	0.525841
s_180	GSOR311744	Indica	Heo Trang	Vietnam	3	4	22.4987	0.910374	8.0129	0.819655	0.524936
s_34	GSOR310389	Indica	Won Son Zo No. 11	Korea	1	1	29.86	1.21441	10.0451	0.752863	0.6826
s_34	GSOR310389	Indica	Won Son Zo No. 11	Korea	1	2	29.8428	1.20613	10.0095	0.754745	0.678412
s_34	GSOR310389	Indica	Won Son Zo No. 11	Korea	1	3	29.1102	0.977626	9.08764	0.814947	0.560509
s_34	GSOR310389	Indica	Won Son Zo No. 11	Korea	2	1	29.0411	0.971115	9.06762	0.817193	0.557083
s_34	GSOR310389	Indica	Won Son Zo No. 11	Korea	2	2	28.3163	0.834117	8.47646	0.862978	0.484104
s_34	GSOR310389	Indica	Won Son Zo No. 11	Korea	2	3	28.6474	0.831961	8.47065	0.863848	0.482942
s_34	GSOR310389	Indica	Won Son Zo No. 11	Korea	3	1	26.9061	0.717878	7.96491	0.912251	0.420828
s_34	GSOR310389	Indica	Won Son Zo No. 11	Korea	3	2	26.984	0.712643	7.93954	0.914382	0.417949
s_34	GSOR310389	Indica	Won Son Zo No. 11	Korea	3	3	23.5141	0.564207	7.21494	1.00271	0.335198
s_34	GSOR310389	Indica	Won Son Zo No. 11	Korea	3	4	23.3414	0.560488	7.19584	1.00532	0.333097
s_36	GSOR310399	Aus	Doble Carolina	Uruguay	1	1	26.8278	1.2494	10.4562	0.77398	0.700237
s_36	GSOR310399	Aus	Doble Carolina	Uruguay	1	2	26.6162	1.23751	10.4009	0.776489	0.694254
s_36	GSOR310399	Aus	Doble Carolina	Uruguay	1	3	26.6224	1.04791	9.48685	0.818505	0.597256
s_36	GSOR310399	Aus	Doble Carolina	Uruguay	2	1	26.4355	1.04444	9.47276	0.819602	0.59545
s_36	GSOR310399	Aus	Doble Carolina	Uruguay	2	2	30.9291	1.50397	10.9232	0.70908	0.825544
s_36	GSOR310399	Aus	Doble Carolina	Uruguay	2	3	30.9741	1.49034	10.8587	0.710888	0.818963
s_36	GSOR310399	Aus	Doble Carolina	Uruguay	3	1	30.5509	1.23768	9.86014	0.762442	0.69434
s_36	GSOR310399	Aus	Doble Carolina	Uruguay	3	2	30.625	1.2327	9.83994	0.76348	0.691831
s_36	GSOR310399	Aus	Doble Carolina	Uruguay	3	3	29.289	1.07953	9.14912	0.793579	0.613649
s_36	GSOR310399	Aus	Doble Carolina	Uruguay	3	4	29.4734	1.08389	9.19026	0.793681	0.615898
s_7	GSOR310080	Tropical japonica	TAICHU MOCHI 59	Taiwan	1	1	34.1618	1.30674	10.5472	0.77999	0.72892
s_7	GSOR310080	Tropical japonica	TAICHU MOCHI 59	Taiwan	1	2	34.2678	1.3058	10.5344	0.779966	0.728451
s_7	GSOR310080	Tropical japonica	TAICHU MOCHI 59	Taiwan	1	3	34.4437	1.25954	10.2963	0.79049	0.705328
s_7	GSOR310080	Tropical japonica	TAICHU MOCHI 59	Taiwan	2	1	34.2947	1.26299	10.3139	0.790003	0.707059
s_7	GSOR310080	Tropical japonica	TAICHU MOCHI 59	Taiwan	2	2	34.8305	1.2398	10.2553	0.797584	0.695407
s_7	GSOR310080	Tropical japonica	TAICHU MOCHI 59	Taiwan	2	3	34.7921	1.24052	10.2563	0.797343	0.695772
s_7	GSOR310080	Tropical japonica	TAICHU MOCHI 59	Taiwan	3	1	34.7426	1.18548	10.0851	0.812947	0.667938
s_7	GSOR310080	Tropical japonica	TAICHU MOCHI 59	Taiwan	3	2	34.8537	1.18293	10.0732	0.813378	0.666645
s_7	GSOR310080	Tropical japonica	TAICHU MOCHI 59	Taiwan	3	3	34.3946	1.13626	9.8828	0.824895	0.642836
s_7	GSOR310080	Tropical japonica	TAICHU MOCHI 59	Taiwan	3	4	34.4835	1.13598	9.88565	0.825125	0.642696
s_53	GSOR310566	Indica	INIAP 7	Ecuador	1	1	23.4643	1.03731	11.0663	0.995897	0.591741
s_53	GSOR310566	Indica	INIAP 7	Ecuador	1	2	23.4465	1.02998	11.0095	0.997651	0.587921
s_53	GSOR310566	Indica	INIAP 7	Ecuador	1	3	23.4066	0.843301	9.71344	1.05052	0.48905
s_53	GSOR310566	Indica	INIAP 7	Ecuador	2	1	23.4181	0.84308	9.70737	1.05039	0.488931
s_53	GSOR310566	Indica	INIAP 7	Ecuador	2	2	23.4099	0.753106	9.12732	1.08374	0.440139
s_53	GSOR310566	Indica	INIAP 7	Ecuador	2	3	23.5222	0.753148	9.12488	1.08356	0.440162
s_53	GSOR310566	Indica	INIAP 7	Ecuador	3	1	23.693	0.68545	8.65179	1.10573	0.402948
s_53	GSOR310566	Indica	INIAP 7	Ecuador	3	2	23.7097	0.684192	8.64706	1.10635	0.402253
s_53	GSOR310566	Indica	INIAP 7	Ecuador	3	3	23.8088	0.644037	8.39508	1.12371	0.379967
s_53	GSOR310566	Indica	INIAP 7	Ecuador	3	4	23.8827	0.643065	8.38447	1.12387	0.379426
s_54	GSOR310588	Tropical japonica	Onu B	Zaire	1	1	30.3963	1.4484	11.8008	0.838308	0.798631
s_54	GSOR310588	Tropical japonica	Onu B	Zaire	1	2	30.2512	1.43919	11.7429	0.839746	0.794149
s_54	GSOR310588	Tropical japonica	Onu B	Zaire	1	3	30.5328	1.27805	10.8259	0.864322	0.7146
s_54	GSOR310588	Tropical japonica	Onu B	Zaire	2	1	30.6658	1.2778	10.8235	0.864254	0.714478
s_54	GSOR310588	Tropical japonica	Onu B	Zaire	2	2	30.7523	1.23419	10.6143	0.873358	0.692583
s_54	GSOR310588	Tropical japonica	Onu B	Zaire	2	3	30.7599	1.2357	10.6195	0.872868	0.693342
s_54	GSOR310588	Tropical japonica	Onu B	Zaire	3	1	30.6319	1.20724	10.4895	0.875524	0.678973
s_54	GSOR310588	Tropical japonica	Onu B	Zaire	3	2	30.8143	1.20735	10.4954	0.875722	0.679029
s_54	GSOR310588	Tropical japonica	Onu B	Zaire	3	3	30.988	1.18654	10.4162	0.879716	0.668481
s_54	GSOR310588	Tropical japonica	Onu B	Zaire	3	4	30.982	1.18561	10.4201	0.880154	0.668007
s_51	GSOR310519	Indica	GUYANE 1	Chad	1	1	26.1706	1.8572	13.4657	0.795863	0.991093
s_51	GSOR310519	Indica	GUYANE 1	Chad	1	2	26.1894	1.81704	13.2827	0.801301	0.972736
s_51	GSOR310519	Indica	GUYANE 1	Chad	1	3	27.3175	1.45187	11.3229	0.84863	0.800318
s_51	GSOR310519	Indica	GUYANE 1	Chad	2	1	27.3546	1.45018	11.3133	0.848607	0.799499
s_51	GSOR310519	Indica	GUYANE 1	Chad	2	2	26.8766	1.38085	10.9924	0.86211	0.765593
s_51	GSOR310519	Indica	GUYANE 1	Chad	2	3	26.9305	1.38156	10.9961	0.862078	0.76594
s_51	GSOR310519	Indica	GUYANE 1	Chad	3	1	27.2091	1.33337	10.7644	0.867883	0.742149
s_51	GSOR310519	Indica	GUYANE 1	Chad	3	2	27.1442	1.33525	10.7695	0.867287	0.743079
s_51	GSOR310519	Indica	GUYANE 1	Chad	3	3	25.4561	1.28654	10.4889	0.874598	0.718847
s_51	GSOR310519	Indica	GUYANE 1	Chad	3	4	25.7183	1.28642	10.4961	0.874528	0.718787
s_183	GSOR311765	Admixture	Pa Boup	Sierra Leone	1	1	22.5733	0.84739	8.26656	0.819174	0.491249
s_183	GSOR311765	Admixture	Pa Boup	Sierra Leone	1	2	22.4081	0.843031	8.23707	0.820632	0.488905
s_183	GSOR311765	Admixture	Pa Boup	Sierra Leone	1	3	23.6586	0.741873	7.54495	0.853137	0.433994
s_183	GSOR311765	Admixture	Pa Boup	Sierra Leone	2	1	23.7234	0.737942	7.54491	0.855804	0.431841
s_183	GSOR311765	Admixture	Pa Boup	Sierra Leone	2	2	24.1707	0.698994	7.27908	0.871146	0.410428
s_183	GSOR311765	Admixture	Pa Boup	Sierra Leone	2	3	24.2492	0.701145	7.27977	0.869842	0.411615
s_183	GSOR311765	Admixture	Pa Boup	Sierra Leone	3	1	24.2103	0.645894	7.01303	0.898954	0.381002
s_183	GSOR311765	Admixture	Pa Boup	Sierra Leone	3	2	24.3394	0.646436	7.00492	0.898115	0.381303
s_183	GSOR311765	Admixture	Pa Boup	Sierra Leone	3	3	23.3013	0.588684	6.64521	0.926885	0.348991
s_183	GSOR311765	Admixture	Pa Boup	Sierra Leone	3	4	23.3847	0.589149	6.64821	0.926715	0.349253
s_195	GSOR301402	Tropical japonica	LaGrue	United States of America	1	1	23.2726	1.21475	10.0531	0.811836	0.68277
s_195	GSOR301402	Tropical japonica	LaGrue	United States of America	1	2	23.3314	1.2116	10.0317	0.812397	0.68118
s_195	GSOR301402	Tropical japonica	LaGrue	United States of America	1	3	22.9585	1.08216	9.37063	0.840564	0.615008
s_195	GSOR301402	Tropical japonica	LaGrue	United States of America	2	1	22.8736	1.08115	9.36037	0.840631	0.614484
s_195	GSOR301402	Tropical japonica	LaGrue	United States of America	2	2	22.4597	1.02536	9.08569	0.855387	0.585514
s_195	GSOR301402	Tropical japonica	LaGrue	United States of America	2	3	22.3972	1.02278	9.08041	0.856159	0.584168
s_195	GSOR301402	Tropical japonica	LaGrue	United States of America	3	1	22.4564	0.964493	8.83772	0.873636	0.553594
s_195	GSOR301402	Tropical japonica	LaGrue	United States of America	3	2	22.5942	0.962754	8.83265	0.874259	0.552677
s_195	GSOR301402	Tropical japonica	LaGrue	United States of America	3	3	22.1398	0.834276	8.30912	0.920266	0.48419
s_195	GSOR301402	Tropical japonica	LaGrue	United States of America	3	4	22.1392	0.833197	8.3058	0.920759	0.483608
s_21	GSOR310211	Temperate japonica	Pergonil 15	Portugal	1	1	24.8772	1.24956	10.1366	0.829799	0.700316
s_21	GSOR310211	Temperate japonica	Pergonil 15	Portugal	1	2	24.9276	1.24974	10.1362	0.829712	0.700407
s_21	GSOR310211	Temperate japonica	Pergonil 15	Portugal	1	3	24.5753	1.20354	9.88071	0.836225	0.677099
s_21	GSOR310211	Temperate japonica	Pergonil 15	Portugal	2	1	24.6126	1.20552	9.89393	0.835876	0.678103
s_21	GSOR310211	Temperate japonica	Pergonil 15	Portugal	2	2	24.8705	1.1776	9.79677	0.84197	0.663938
s_21	GSOR310211	Temperate japonica	Pergonil 15	Portugal	2	3	25.0197	1.17807	9.8032	0.841907	0.664176
s_21	GSOR310211	Temperate japonica	Pergonil 15	Portugal	3	1	24.7879	1.15795	9.73291	0.845633	0.653923
s_21	GSOR310211	Temperate japonica	Pergonil 15	Portugal	3	2	24.8605	1.15843	9.73632	0.845466	0.65417
s_21	GSOR310211	Temperate japonica	Pergonil 15	Portugal	3	3	24.6949	1.12203	9.62089	0.853696	0.635541
s_21	GSOR310211	Temperate japonica	Pergonil 15	Portugal	3	4	24.8044	1.12351	9.63072	0.853328	0.636302
s_50	GSOR310510	Temperate japonica	BLUE STICK	Fiji	1	1	22.2328	1.14139	9.49631	0.814032	0.645464
s_50	GSOR310510	Temperate japonica	BLUE STICK	Fiji	1	2	22.3592	1.13808	9.47769	0.814728	0.643769
s_50	GSOR310510	Temperate japonica	BLUE STICK	Fiji	1	3	23.5878	1.06933	8.99108	0.822034	0.608367
s_50	GSOR310510	Temperate japonica	BLUE STICK	Fiji	2	1	23.9213	1.06959	8.99179	0.821822	0.608506
s_50	GSOR310510	Temperate japonica	BLUE STICK	Fiji	2	2	24.5913	1.04423	8.79898	0.823075	0.595341
s_50	GSOR310510	Temperate japonica	BLUE STICK	Fiji	2	3	24.6619	1.04857	8.8223	0.822306	0.597599
s_50	GSOR310510	Temperate japonica	BLUE STICK	Fiji	3	1	25.483	1.0288	8.68886	0.822606	0.587306
s_50	GSOR310510	Temperate japonica	BLUE STICK	Fiji	3	2	25.711	1.03088	8.70652	0.822392	0.58839
s_50	GSOR310510	Temperate japonica	BLUE STICK	Fiji	3	3	25.6284	1.0122	8.56847	0.823758	0.578637
s_50	GSOR310510	Temperate japonica	BLUE STICK	Fiji	3	4	26.0428	1.01375	8.58823	0.823764	0.579452
s_172	GSOR311713	Indica	Sereno	Jamaica	1	1	24.2627	0.949683	8.98096	0.888503	0.545778
s_172	GSOR311713	Indica	Sereno	Jamaica	1	2	24.2499	0.945395	8.95871	0.889697	0.543511
s_172	GSOR311713	Indica	Sereno	Jamaica	1	3	23.2317	0.652347	7.09738	0.953794	0.384592
s_172	GSOR311713	Indica	Sereno	Jamaica	2	1	23.078	0.654999	7.12614	0.953479	0.386067
s_172	GSOR311713	Indica	Sereno	Jamaica	2	2	22.1478	0.687613	7.21517	0.935377	0.404144
s_172	GSOR311713	Indica	Sereno	Jamaica	2	3	22.1624	0.689739	7.23426	0.934916	0.405319
s_172	GSOR311713	Indica	Sereno	Jamaica	3	1	22.079	0.667617	7.18379	0.949433	0.393072
s_172	GSOR311713	Indica	Sereno	Jamaica	3	2	22.1929	0.666507	7.18268	0.950112	0.392457
s_172	GSOR311713	Indica	Sereno	Jamaica	3	3	21.4024	0.638112	7.016	0.964112	0.376666
s_172	GSOR311713	Indica	Sereno	Jamaica	3	4	21.6504	0.639987	7.03542	0.963894	0.377711
s_165	GSOR311667	Aus	HKG 98	Mali	1	1	22.913	1.47767	10.5087	0.7445	0.812835
s_165	GSOR311667	Aus	HKG 98	Mali	1	2	22.8328	1.46611	10.4442	0.745987	0.807235
s_165	GSOR311667	Aus	HKG 98	Mali	1	3	21.1157	2.25946	15.3053	0.695783	1.16876
s_165	GSOR311667	Aus	HKG 98	Mali	2	1	21.1669	2.17403	14.9741	0.705662	1.13194
s_165	GSOR311667	Aus	HKG 98	Mali	2	2	20.3079	1.25814	10.644	0.851767	0.704625
s_165	GSOR311667	Aus	HKG 98	Mali	2	3	20.3411	1.24227	10.5423	0.854492	0.696649
s_165	GSOR311667	Aus	HKG 98	Mali	3	1	20.5029	1.07587	9.47993	0.882074	0.611755
s_165	GSOR311667	Aus	HKG 98	Mali	3	2	20.5454	1.07767	9.48279	0.881389	0.612685
s_165	GSOR311667	Aus	HKG 98	Mali	3	3	22.0891	1.39076	11.6527	0.816155	0.770459
s_165	GSOR311667	Aus	HKG 98	Mali	3	4	22.297	1.37139	11.5408	0.819658	0.760933
s_117	GSOR311188	Aus	Dara	Indonesia	1	1	17.9524	0.429682	5.42788	1.10275	0.25832
s_117	GSOR311188	Aus	Dara	Indonesia	1	2	17.9172	0.426707	5.40261	1.10452	0.2566
s_117	GSOR311188	Aus	Dara	Indonesia	1	3	20.9263	0.673389	6.88355	0.977223	0.396272
s_117	GSOR311188	Aus	Dara	Indonesia	2	1	20.8943	0.670198	6.86466	0.978315	0.394504
s_117	GSOR311188	Aus	Dara	Indonesia	2	2	21.6013	0.542107	6.19023	1.04384	0.322693
s_117	GSOR311188	Aus	Dara	Indonesia	2	3	21.5097	0.539417	6.17351	1.04524	0.321167
s_117	GSOR311188	Aus	Dara	Indonesia	3	1	19.7315	0.452963	5.62197	1.09832	0.271756
s_117	GSOR311188	Aus	Dara	Indonesia	3	2	19.6238	0.451464	5.61625	1.09966	0.270893
s_117	GSOR311188	Aus	Dara	Indonesia	3	3	17.7422	0.349147	4.81904	1.17354	0.211414
s_117	GSOR311188	Aus	Dara	Indonesia	3	4	17.6902	0.348251	4.80831	1.17405	0.210888
s_121	GSOR311255	Aus	Saraya	Fiji	1	1	21.8549	0.603897	6.29262	1.01995	0.357534
s_121	GSOR311255	Aus	Saraya	Fiji	1	2	21.9014	0.602242	6.29351	1.02141	0.356606
s_121	GSOR311255	Aus	Saraya	Fiji	1	3	21.3243	0.873607	7.6144	0.926737	0.505315
s_121	GSOR311255	Aus	Saraya	Fiji	2	1	21.5542	0.871856	7.60555	0.927081	0.504378
s_121	GSOR311255	Aus	Saraya	Fiji	2	2	22.058	0.826946	7.35512	0.937401	0.480237
s_121	GSOR311255	Aus	Saraya	Fiji	2	3	22.0977	0.828117	7.36051	0.936984	0.480869
s_121	GSOR311255	Aus	Saraya	Fiji	3	1	22.4826	0.77361	7.08538	0.952163	0.451325
s_121	GSOR311255	Aus	Saraya	Fiji	3	2	22.4567	0.772186	7.07806	0.952471	0.450549
s_121	GSOR311255	Aus	Saraya	Fiji	3	3	22.1505	0.699524	6.75154	0.978411	0.410721
s_121	GSOR311255	Aus	Saraya	Fiji	3	4	22.2183	0.697981	6.74283	0.978837	0.409869
s_122	GSOR311258	Admixture	Botika S/R	Zaire	1	1	21.7486	0.650635	6.92326	1.04076	0.38364
s_122	GSOR311258	Admixture	Botika S/R	Zaire	1	2	21.6877	0.650419	6.92193	1.04079	0.38352
s_122	GSOR311258	Admixture	Botika S/R	Zaire	1	3	24.1718	0.731408	7.23139	0.994656	0.428259
s_122	GSOR311258	Admixture	Botika S/R	Zaire	2	1	24.1436	0.73143	7.23063	0.994618	0.428271
s_122	GSOR311258	Admixture	Botika S/R	Zaire	2	2	24.1672	0.731592	7.22807	0.994425	0.42836
s_122	GSOR311258	Admixture	Botika S/R	Zaire	2	3	23.886	0.705052	7.0971	1.00667	0.413768
s_122	GSOR311258	Admixture	Botika S/R	Zaire	3	1	23.9899	0.704221	7.09481	1.007	0.41331
s_122	GSOR311258	Admixture	Botika S/R	Zaire	3	2	21.1121	0.736411	7.3704	1.00344	0.431002
s_122	GSOR311258	Admixture	Botika S/R	Zaire	3	3	21.2364	0.733773	7.35507	1.00432	0.429556
s_122	GSOR311258	Admixture	Botika S/R	Zaire	3	4	21.4109	0.689759	7.10847	1.02169	0.40533
s_135	GSOR311466	Indica	KECHENGNUO NO. 4	China	1	1	19.3591	0.540737	6.25427	1.09574	0.321916
s_135	GSOR311466	Indica	KECHENGNUO NO. 4	China	1	2	19.2951	0.540267	6.25121	1.09595	0.32165
s_135	GSOR311466	Indica	KECHENGNUO NO. 4	China	1	3	18.9735	0.443058	5.71448	1.16665	0.266047
s_135	GSOR311466	Indica	KECHENGNUO NO. 4	China	2	1	18.9221	0.441502	5.70062	1.16733	0.265149
s_135	GSOR311466	Indica	KECHENGNUO NO. 4	China	2	2	18.5557	0.400292	5.38572	1.19747	0.24128
s_135	GSOR311466	Indica	KECHENGNUO NO. 4	China	2	3	18.5068	0.398794	5.37615	1.19881	0.240409
s_135	GSOR311466	Indica	KECHENGNUO NO. 4	China	3	1	18.19	0.356871	5.04895	1.23482	0.215941
s_135	GSOR311466	Indica	KECHENGNUO NO. 4	China	3	2	18.3782	0.356252	5.04825	1.23603	0.215579
s_135	GSOR311466	Indica	KECHENGNUO NO. 4	China	3	3	17.5417	0.313877	4.67792	1.27499	0.190657
s_135	GSOR311466	Indica	KECHENGNUO NO. 4	China	3	4	17.4141	0.313068	4.67592	1.2766	0.19018
s_156	GSOR311606	Indica	Dhan	Nepal	1	1	21.9911	0.529608	6.2355	1.11297	0.315599
s_156	GSOR311606	Indica	Dhan	Nepal	1	2	21.9243	0.529429	6.2332	1.11303	0.315497
s_156	GSOR311606	Indica	Dhan	Nepal	1	3	20.5116	0.500478	6.20598	1.13973	0.299005
s_156	GSOR311606	Indica	Dhan	Nepal	2	1	20.5094	0.499291	6.18861	1.13963	0.298328
s_156	GSOR311606	Indica	Dhan	Nepal	2	2	20.984	0.487727	6.03952	1.14044	0.291716
s_156	GSOR311606	Indica	Dhan	Nepal	2	3	20.9422	0.486826	6.03118	1.14082	0.2912
s_156	GSOR311606	Indica	Dhan	Nepal	3	1	22.1741	0.529227	6.39843	1.12151	0.315383
s_156	GSOR311606	Indica	Dhan	Nepal	3	2	22.1895	0.529302	6.39495	1.12115	0.315425
s_156	GSOR311606	Indica	Dhan	Nepal	3	3	22.4285	0.498426	6.15483	1.13657	0.297834
s_156	GSOR311606	Indica	Dhan	Nepal	3	4	22.5707	0.4988	6.15781	1.13633	0.298047
s_160	GSOR311642	Tropical japonica	Tia Bura	Indonesia	1	1	17.2403	0.415906	5.52432	1.19304	0.250344
s_160	GSOR311642	Tropical japonica	Tia Bura	Indonesia	1	2	17.237	0.414128	5.51059	1.19413	0.249314
s_160	GSOR311642	Tropical japonica	Tia Bura	Indonesia	1	3	21.6469	0.478852	6.2135	1.16837	0.286632
s_160	GSOR311642	Tropical japonica	Tia Bura	Indonesia	2	1	21.8437	0.478481	6.20457	1.16811	0.286419
s_160	GSOR311642	Tropical japonica	Tia Bura	Indonesia	2	2	20.0704	0.446596	5.88859	1.18245	0.268087
s_160	GSOR311642	Tropical japonica	Tia Bura	Indonesia	2	3	19.9375	0.445726	5.87876	1.18265	0.267585
s_160	GSOR311642	Tropical japonica	Tia Bura	Indonesia	3	1	19.4679	0.422739	5.67059	1.19622	0.254303
s_160	GSOR311642	Tropical japonica	Tia Bura	Indonesia	3	2	19.6583	0.422663	5.67439	1.19648	0.254259
s_160	GSOR311642	Tropical japonica	Tia Bura	Indonesia	3	3	19.6607	0.397595	5.54944	1.22077	0.239712
s_160	GSOR311642	Tropical japonica	Tia Bura	Indonesia	3	4	19.6607	0.407595	5.54944	1.22077	0.269712
s_188	GSOR311787	Temperate japonica	KRASNODARSKIJ 3352	Russian Federation	1	1	18.691	0.31484	4.8667	1.28642	0.191226
s_188	GSOR311787	Temperate japonica	KRASNODARSKIJ 3352	Russian Federation	1	2	18.6192	0.313745	4.85824	1.28772	0.19058
s_188	GSOR311787	Temperate japonica	KRASNODARSKIJ 3352	Russian Federation	1	3	24.5018	0.539497	6.8636	1.13045	0.321213
s_188	GSOR311787	Temperate japonica	KRASNODARSKIJ 3352	Russian Federation	2	1	24.5689	0.537819	6.84631	1.13099	0.320261
s_188	GSOR311787	Temperate japonica	KRASNODARSKIJ 3352	Russian Federation	2	2	24.4945	0.481665	6.38391	1.16006	0.288244
s_188	GSOR311787	Temperate japonica	KRASNODARSKIJ 3352	Russian Federation	2	3	24.3356	0.480999	6.38469	1.16096	0.287862
s_188	GSOR311787	Temperate japonica	KRASNODARSKIJ 3352	Russian Federation	3	1	23.7674	0.442325	6.07419	1.18475	0.265623
s_188	GSOR311787	Temperate japonica	KRASNODARSKIJ 3352	Russian Federation	3	2	23.948	0.441986	6.08055	1.18577	0.265428
s_188	GSOR311787	Temperate japonica	KRASNODARSKIJ 3352	Russian Federation	3	3	20.3355	0.38011	5.44063	1.21541	0.229527
s_188	GSOR311787	Temperate japonica	KRASNODARSKIJ 3352	Russian Federation	3	4	20.3568	0.37786	5.40965	1.21597	0.228214
s_19	GSOR310204	Temperate japonica	Italica Carolina	Poland	1	1	25.6436	1.00082	8.59546	0.90083	0.572682
s_19	GSOR310204	Temperate japonica	Italica Carolina	Poland	1	2	25.7004	0.99955	8.59191	0.901155	0.572019
s_19	GSOR310204	Temperate japonica	Italica Carolina	Poland	1	3	28.899	0.976905	8.8251	0.91637	0.56013
s_19	GSOR310204	Temperate japonica	Italica Carolina	Poland	2	1	28.9481	0.975194	8.80936	0.916441	0.559229
s_19	GSOR310204	Temperate japonica	Italica Carolina	Poland	2	2	29.4163	0.960986	8.61043	0.914385	0.551745
s_19	GSOR310204	Temperate japonica	Italica Carolina	Poland	2	3	29.6228	0.961246	8.61827	0.914438	0.551882
s_19	GSOR310204	Temperate japonica	Italica Carolina	Poland	3	1	30.065	0.963932	8.58619	0.909515	0.553298
s_19	GSOR310204	Temperate japonica	Italica Carolina	Poland	3	2	29.9704	0.963655	8.58477	0.909394	0.553152
s_19	GSOR310204	Temperate japonica	Italica Carolina	Poland	3	3	29.8355	0.94896	8.42077	0.90804	0.545396
s_19	GSOR310204	Temperate japonica	Italica Carolina	Poland	3	4	30.0385	0.950938	8.43477	0.907603	0.546441
s_199	GSOR301408	Tropical japonica	KAYBONNET	United States of America	1	1	24.0777	0.871173	8.65574	0.943146	0.504012
s_199	GSOR301408	Tropical japonica	KAYBONNET	United States of America	1	2	24.3274	0.868861	8.63765	0.943359	0.502774
s_199	GSOR301408	Tropical japonica	KAYBONNET	United States of America	1	3	23.7908	0.776809	7.81442	0.942165	0.453066
s_199	GSOR301408	Tropical japonica	KAYBONNET	United States of America	2	1	23.7447	0.776386	7.81305	0.942299	0.452836
s_199	GSOR301408	Tropical japonica	KAYBONNET	United States of America	2	2	23.7421	0.735424	7.5741	0.952278	0.430461
s_199	GSOR301408	Tropical japonica	KAYBONNET	United States of America	2	3	23.6791	0.736916	7.57868	0.951514	0.431279
s_199	GSOR301408	Tropical japonica	KAYBONNET	United States of America	3	1	24.1354	0.718096	7.45644	0.955608	0.420948
s_199	GSOR301408	Tropical japonica	KAYBONNET	United States of America	3	2	24.1143	0.716204	7.44629	0.956171	0.419908
s_199	GSOR301408	Tropical japonica	KAYBONNET	United States of America	3	3	23.912	0.674028	7.24387	0.971468	0.396627
s_199	GSOR301408	Tropical japonica	KAYBONNET	United States of America	3	4	23.8538	0.674294	7.25198	0.971753	0.396774
s_33	GSOR310381	Aus	NC 1/536	Pakistan	1	1	25.1256	0.98103	9.00186	0.921676	0.562299
s_33	GSOR310381	Aus	NC 1/536	Pakistan	1	2	25.0001	0.981279	9.00384	0.921754	0.56243
s_33	GSOR310381	Aus	NC 1/536	Pakistan	1	3	26.9632	0.715405	7.58509	0.99925	0.419468
s_33	GSOR310381	Aus	NC 1/536	Pakistan	2	1	26.9118	0.713448	7.56875	0.999401	0.418392
s_33	GSOR310381	Aus	NC 1/536	Pakistan	2	2	27.2264	0.682982	7.31553	1.00304	0.401584
s_33	GSOR310381	Aus	NC 1/536	Pakistan	2	3	27.1787	0.682219	7.30945	1.00307	0.401161
s_33	GSOR310381	Aus	NC 1/536	Pakistan	3	1	27.2693	0.65694	7.1269	1.00512	0.387145
s_33	GSOR310381	Aus	NC 1/536	Pakistan	3	2	27.4371	0.657058	7.12659	1.00488	0.387211
s_33	GSOR310381	Aus	NC 1/536	Pakistan	3	3	25.8025	0.614996	6.8172	1.01551	0.363753
s_33	GSOR310381	Aus	NC 1/536	Pakistan	3	4	25.0179	0.616503	6.83155	1.01491	0.364596
s_174	GSOR311727	Indica	Nahng Sawn	Thailand	1	1	25.5904	0.82744	7.81805	0.919206	0.480503
s_174	GSOR311727	Indica	Nahng Sawn	Thailand	1	2	25.6496	0.827879	7.8232	0.91933	0.48074
s_174	GSOR311727	Indica	Nahng Sawn	Thailand	1	3	26.0288	0.954389	8.60023	0.884429	0.548264
s_174	GSOR311727	Indica	Nahng Sawn	Thailand	2	1	26.1074	0.952931	8.59952	0.885062	0.547494
s_174	GSOR311727	Indica	Nahng Sawn	Thailand	2	2	26.0818	0.92076	8.4635	0.895071	0.530456
s_174	GSOR311727	Indica	Nahng Sawn	Thailand	2	3	26.103	0.920886	8.46836	0.895364	0.530523
s_174	GSOR311727	Indica	Nahng Sawn	Thailand	3	1	26.7926	0.886079	8.3581	0.90874	0.511985
s_174	GSOR311727	Indica	Nahng Sawn	Thailand	3	2	26.8346	0.885439	8.35705	0.909074	0.511643
s_174	GSOR311727	Indica	Nahng Sawn	Thailand	3	3	26.9786	0.883504	8.34585	0.909488	0.510609
s_174	GSOR311727	Indica	Nahng Sawn	Thailand	3	4	25.6691	0.819373	7.9889	0.929	0.476148
s_9	GSOR310100	Indica	Ao Chiu 2 Hao	China	1	1	29.0549	0.969372	9.29138	0.952492	0.556165
s_9	GSOR310100	Indica	Ao Chiu 2 Hao	China	1	2	29.0134	0.96878	9.28778	0.952606	0.555853
s_9	GSOR310100	Indica	Ao Chiu 2 Hao	China	1	3	28.9028	0.930362	9.04263	0.962855	0.535551
s_9	GSOR310100	Indica	Ao Chiu 2 Hao	China	2	1	29.1389	0.928632	9.04512	0.963841	0.534634
s_9	GSOR310100	Indica	Ao Chiu 2 Hao	China	2	2	27.4938	0.903749	9.14485	0.977655	0.52141
s_9	GSOR310100	Indica	Ao Chiu 2 Hao	China	2	3	27.5352	0.904811	9.14346	0.977074	0.521975
s_9	GSOR310100	Indica	Ao Chiu 2 Hao	China	3	1	25.9157	0.929233	8.49426	0.938297	0.534952
s_9	GSOR310100	Indica	Ao Chiu 2 Hao	China	3	2	25.9509	0.928626	8.48635	0.938201	0.534631
s_9	GSOR310100	Indica	Ao Chiu 2 Hao	China	3	3	26.1336	0.899272	8.37349	0.949397	0.519024
s_9	GSOR310100	Indica	Ao Chiu 2 Hao	China	3	4	26.1685	0.902036	8.39651	0.949209	0.520497
s_69	GSOR310767	Temperate japonica	HB-6-2	Hungary	1	1	29.0333	0.941721	9.19937	0.96246	0.541568
s_69	GSOR310767	Temperate japonica	HB-6-2	Hungary	1	2	28.9787	0.943195	9.20481	0.96198	0.542347
s_69	GSOR310767	Temperate japonica	HB-6-2	Hungary	1	3	29.5312	0.895405	9.02174	0.977631	0.516962
s_69	GSOR310767	Temperate japonica	HB-6-2	Hungary	2	1	29.584	0.894863	9.01697	0.97758	0.516674
s_69	GSOR310767	Temperate japonica	HB-6-2	Hungary	2	2	29.1415	1.06696	9.40573	0.9072	0.607144
s_69	GSOR310767	Temperate japonica	HB-6-2	Hungary	2	3	29.2199	1.06416	9.38132	0.907459	0.60569
s_69	GSOR310767	Temperate japonica	HB-6-2	Hungary	3	1	27.5128	0.939438	8.61585	0.920474	0.540359
s_69	GSOR310767	Temperate japonica	HB-6-2	Hungary	3	2	27.6055	0.940812	8.62388	0.920059	0.541087
s_69	GSOR310767	Temperate japonica	HB-6-2	Hungary	3	3	26.0061	0.917783	8.48789	0.920271	0.528875
s_69	GSOR310767	Temperate japonica	HB-6-2	Hungary	3	4	25.9933	0.917808	8.48932	0.920283	0.528888
s_67	GSOR310747	Admixture	BHIM DHAN	Nepal	1	1	21.4074	0.901048	7.51412	0.877249	0.519971
s_67	GSOR310747	Admixture	BHIM DHAN	Nepal	1	2	21.319	0.900688	7.51377	0.877353	0.519779
s_67	GSOR310747	Admixture	BHIM DHAN	Nepal	1	3	24.1183	0.906241	7.86159	0.876853	0.522737
s_67	GSOR310747	Admixture	BHIM DHAN	Nepal	2	1	23.9885	0.905961	7.85641	0.876608	0.522587
s_67	GSOR310747	Admixture	BHIM DHAN	Nepal	2	2	24.6579	0.862648	7.58969	0.883489	0.499444
s_67	GSOR310747	Admixture	BHIM DHAN	Nepal	2	3	24.6164	0.859786	7.57802	0.884002	0.497908
s_67	GSOR310747	Admixture	BHIM DHAN	Nepal	3	1	24.4497	0.926372	7.39404	0.843691	0.533435
s_67	GSOR310747	Admixture	BHIM DHAN	Nepal	3	2	24.4255	0.926486	7.38995	0.843468	0.533495
s_67	GSOR310747	Admixture	BHIM DHAN	Nepal	3	3	24.3232	0.925561	7.3768	0.843165	0.533005
s_67	GSOR310747	Admixture	BHIM DHAN	Nepal	3	4	24.202	0.86853	7.10666	0.85385	0.502596
s_65	GSOR310715	Aus	PHUDUGEY	Bhutan	1	1	29.1062	0.917032	7.93998	0.85691	0.528476
s_65	GSOR310715	Aus	PHUDUGEY	Bhutan	1	2	29.1919	0.914133	7.93189	0.857774	0.526935
s_65	GSOR310715	Aus	PHUDUGEY	Bhutan	1	3	25.716	0.720912	7.21991	0.926997	0.422496
s_65	GSOR310715	Aus	PHUDUGEY	Bhutan	2	1	25.7049	0.72093	7.22767	0.927538	0.422506
s_65	GSOR310715	Aus	PHUDUGEY	Bhutan	2	2	29.6336	0.751377	7.35502	0.915988	0.439194
s_65	GSOR310715	Aus	PHUDUGEY	Bhutan	2	3	29.9884	0.752365	7.36251	0.915783	0.439734
s_65	GSOR310715	Aus	PHUDUGEY	Bhutan	3	1	29.4309	0.737988	7.25874	0.918659	0.431866
s_65	GSOR310715	Aus	PHUDUGEY	Bhutan	3	2	29.3731	0.738184	7.26688	0.918735	0.431974
s_65	GSOR310715	Aus	PHUDUGEY	Bhutan	3	3	29.3994	0.727158	7.22418	0.921984	0.425926
s_65	GSOR310715	Aus	PHUDUGEY	Bhutan	3	4	29.4163	0.727733	7.23423	0.922195	0.426242
s_60	GSOR310670	Temperate japonica	KUBANETS 508	Russian Federation	1	1	30.709	0.960546	8.20173	0.851562	0.551513
s_60	GSOR310670	Temperate japonica	KUBANETS 508	Russian Federation	1	2	30.7783	0.962777	8.21888	0.851431	0.552689
s_60	GSOR310670	Temperate japonica	KUBANETS 508	Russian Federation	1	3	26.2538	0.979562	8.12613	0.85108	0.561527
s_60	GSOR310670	Temperate japonica	KUBANETS 508	Russian Federation	2	1	26.2538	0.929562	8.12613	0.85108	0.571527
s_60	GSOR310670	Temperate japonica	KUBANETS 508	Russian Federation	2	2	28.6146	1.30651	10.4213	0.854636	0.728802
s_60	GSOR310670	Temperate japonica	KUBANETS 508	Russian Federation	2	3	28.7608	1.30456	10.399	0.854683	0.727834
s_60	GSOR310670	Temperate japonica	KUBANETS 508	Russian Federation	3	1	29.2262	1.23194	10.061	0.869912	0.691449
s_60	GSOR310670	Temperate japonica	KUBANETS 508	Russian Federation	3	2	29.0993	1.2336	10.0684	0.869625	0.692287
s_60	GSOR310670	Temperate japonica	KUBANETS 508	Russian Federation	3	3	29.4555	1.19861	9.87248	0.876188	0.674601
s_60	GSOR310670	Temperate japonica	KUBANETS 508	Russian Federation	3	4	29.381	1.19812	9.86651	0.876276	0.674354
s_52	GSOR310546	Indica	MAHSURI	Malaysia	1	1	22.3011	0.794293	8.66594	1.02235	0.462568
s_52	GSOR310546	Indica	MAHSURI	Malaysia	1	2	22.3259	0.791704	8.64362	1.02273	0.461163
s_52	GSOR310546	Indica	MAHSURI	Malaysia	1	3	24.2517	1.07254	9.95875	0.932273	0.610031
s_52	GSOR310546	Indica	MAHSURI	Malaysia	2	1	24.2564	1.07055	9.94573	0.93275	0.609
s_52	GSOR310546	Indica	MAHSURI	Malaysia	2	2	24.1041	1.03104	9.70135	0.94237	0.588476
s_52	GSOR310546	Indica	MAHSURI	Malaysia	2	3	24.0195	1.03237	9.706	0.941881	0.589167
s_52	GSOR310546	Indica	MAHSURI	Malaysia	3	1	24.5421	1.13353	10.7259	0.92843	0.641439
s_52	GSOR310546	Indica	MAHSURI	Malaysia	3	2	24.5818	1.116	10.5949	0.931663	0.632443
s_52	GSOR310546	Indica	MAHSURI	Malaysia	3	3	24.8119	0.964645	9.46925	0.964148	0.553674
s_52	GSOR310546	Indica	MAHSURI	Malaysia	3	4	24.7715	0.962942	9.4582	0.964412	0.552777
s_98	GSOR311016	Admixture	IR 238	Philippines	1	1	27.3095	0.520559	6.84173	1.14095	0.310454
s_98	GSOR311016	Admixture	IR 238	Philippines	1	2	27.0956	0.52031	6.83646	1.14074	0.310312
s_98	GSOR311016	Admixture	IR 238	Philippines	1	3	22.6126	0.383361	5.29302	1.1296	0.231423
s_98	GSOR311016	Admixture	IR 238	Philippines	2	1	22.8299	0.381558	5.27838	1.13054	0.230372
s_98	GSOR311016	Admixture	IR 238	Philippines	2	2	25.2983	0.358079	4.61929	1.04003	0.216649
s_98	GSOR311016	Admixture	IR 238	Philippines	2	3	25.1879	0.361386	4.66248	1.03905	0.218585
s_98	GSOR311016	Admixture	IR 238	Philippines	3	1	24.6153	0.350475	4.63894	1.04144	0.212192
s_98	GSOR311016	Admixture	IR 238	Philippines	3	2	24.6058	0.350681	4.63962	1.04084	0.212313
s_98	GSOR311016	Admixture	IR 238	Philippines	3	3	24.7155	0.327351	4.4387	1.04398	0.198602
s_98	GSOR311016	Admixture	IR 238	Philippines	3	4	24.5556	0.326842	4.42892	1.04322	0.198303
s_48	GSOR310494	Admixture	WW 8/2290	Netherlands	1	1	22.135	0.984644	6.34751	0.709869	0.564198
s_48	GSOR310494	Admixture	WW 8/2290	Netherlands	1	2	22.5178	0.98823	6.34619	0.708682	0.566081
s_48	GSOR310494	Admixture	WW 8/2290	Netherlands	1	3	23.0776	0.91488	6.1475	0.726773	0.527332
s_48	GSOR310494	Admixture	WW 8/2290	Netherlands	2	1	23.1804	0.913603	6.13561	0.726625	0.526653
s_48	GSOR310494	Admixture	WW 8/2290	Netherlands	2	2	23.4989	0.866892	5.98892	0.738551	0.501719
s_48	GSOR310494	Admixture	WW 8/2290	Netherlands	2	3	23.6226	0.866462	5.98917	0.738744	0.501488
s_48	GSOR310494	Admixture	WW 8/2290	Netherlands	3	1	23.7231	0.868179	5.99534	0.738478	0.502409
s_48	GSOR310494	Admixture	WW 8/2290	Netherlands	3	2	22.4747	0.822468	5.75898	0.74644	0.47782
s_48	GSOR310494	Admixture	WW 8/2290	Netherlands	3	3	23.4459	1.07172	6.71525	0.701248	0.609607
s_48	GSOR310494	Admixture	WW 8/2290	Netherlands	3	4	23.5327	1.0671	6.71633	0.702828	0.607216
s_49	GSOR310503	Admixture	Manga Kely 694	Madagascar	1	1	18.988	0.943831	6.28391	0.730096	0.542684
s_49	GSOR310503	Admixture	Manga Kely 694	Madagascar	1	2	19.0287	0.935708	6.25559	0.731489	0.538384
s_49	GSOR310503	Admixture	Manga Kely 694	Madagascar	1	3	19.4064	0.554517	4.9516	0.859496	0.329721
s_49	GSOR310503	Admixture	Manga Kely 694	Madagascar	2	1	19.4623	0.553983	4.95009	0.859959	0.329419
s_49	GSOR310503	Admixture	Manga Kely 694	Madagascar	2	2	19.1478	0.50096	4.68388	0.884929	0.299281
s_49	GSOR310503	Admixture	Manga Kely 694	Madagascar	2	3	19.19	0.499924	4.68272	0.885741	0.298689
s_49	GSOR310503	Admixture	Manga Kely 694	Madagascar	3	1	21.5614	0.789695	6.12704	0.792789	0.460072
s_49	GSOR310503	Admixture	Manga Kely 694	Madagascar	3	2	21.9402	0.787039	6.11547	0.793789	0.458629
s_49	GSOR310503	Admixture	Manga Kely 694	Madagascar	3	3	21.1018	0.693402	5.56325	0.813648	0.407342
s_49	GSOR310503	Admixture	Manga Kely 694	Madagascar	3	4	21.6246	0.647153	5.41316	0.832586	0.381703
s_5	GSOR310045	Tropical japonica	LEAH	United States	1	1	19.2027	0.63629	5.26241	0.836134	0.37565
s_5	GSOR310045	Tropical japonica	LEAH	United States	1	2	19.1709	0.632554	5.24495	0.837468	0.373566
s_5	GSOR310045	Tropical japonica	LEAH	United States	1	3	19.0134	0.530947	4.71797	0.874048	0.31636
s_5	GSOR310045	Tropical japonica	LEAH	United States	2	1	18.9844	0.527798	4.69967	0.875021	0.314571
s_5	GSOR310045	Tropical japonica	LEAH	United States	2	2	18.9362	0.444997	4.28469	0.915859	0.267165
s_5	GSOR310045	Tropical japonica	LEAH	United States	2	3	19.1287	0.445005	4.28902	0.916584	0.267169
s_5	GSOR310045	Tropical japonica	LEAH	United States	3	1	22.462	0.611712	5.26803	0.861572	0.361914
s_5	GSOR310045	Tropical japonica	LEAH	United States	3	2	22.6565	0.612053	5.27317	0.861801	0.362105
s_5	GSOR310045	Tropical japonica	LEAH	United States	3	3	22.4748	0.685878	5.66886	0.839111	0.403185
s_5	GSOR310045	Tropical japonica	LEAH	United States	3	4	22.6985	0.683326	5.64666	0.83926	0.401774
s_62	GSOR310693	Indica	Bakiella 1	Sri Lanka	1	1	21.929	0.764564	6.17548	0.837489	0.446394
s_62	GSOR310693	Indica	Bakiella 1	Sri Lanka	1	2	22.0856	0.765583	6.1722	0.836645	0.44695
s_62	GSOR310693	Indica	Bakiella 1	Sri Lanka	1	3	20.8324	0.916777	6.47522	0.785054	0.528341
s_62	GSOR310693	Indica	Bakiella 1	Sri Lanka	2	1	20.7555	0.915351	6.46804	0.785247	0.527582
s_62	GSOR310693	Indica	Bakiella 1	Sri Lanka	2	2	21.5972	0.870443	6.30596	0.796137	0.503621
s_62	GSOR310693	Indica	Bakiella 1	Sri Lanka	2	3	21.397	0.868259	6.29781	0.796575	0.502451
s_62	GSOR310693	Indica	Bakiella 1	Sri Lanka	3	1	22.0465	0.800453	6.15002	0.815296	0.471325
s_62	GSOR310693	Indica	Bakiella 1	Sri Lanka	3	2	22.0465	0.810453	6.15002	0.815296	0.491325
s_62	GSOR310693	Indica	Bakiella 1	Sri Lanka	3	3	21.2466	0.736171	5.80985	0.834492	0.43087
s_62	GSOR310693	Indica	Bakiella 1	Sri Lanka	3	4	21.4546	0.740152	5.83484	0.833688	0.433052
s_66	GSOR310723	Temperate japonica	WIR 3039	Tajikistan	1	1	20.7466	0.744929	6.27164	0.864046	0.435667
s_66	GSOR310723	Temperate japonica	WIR 3039	Tajikistan	1	2	21.0721	0.741358	6.26125	0.865444	0.433712
s_66	GSOR310723	Temperate japonica	WIR 3039	Tajikistan	1	3	17.6094	0.415804	4.82034	1.02624	0.250285
s_66	GSOR310723	Temperate japonica	WIR 3039	Tajikistan	2	1	17.6666	0.414761	4.81023	1.02656	0.24968
s_66	GSOR310723	Temperate japonica	WIR 3039	Tajikistan	2	2	18.1844	0.503342	5.04232	0.94746	0.300641
s_66	GSOR310723	Temperate japonica	WIR 3039	Tajikistan	2	3	18.4426	0.502655	5.03185	0.947216	0.300249
s_66	GSOR310723	Temperate japonica	WIR 3039	Tajikistan	3	1	18.8878	0.470063	4.7855	0.957457	0.281589
s_66	GSOR310723	Temperate japonica	WIR 3039	Tajikistan	3	2	18.755	0.467939	4.77303	0.958343	0.28037
s_66	GSOR310723	Temperate japonica	WIR 3039	Tajikistan	3	3	19.1226	0.441189	4.59182	0.970098	0.264968
s_66	GSOR310723	Temperate japonica	WIR 3039	Tajikistan	3	4	19.1364	0.440792	4.59018	0.970265	0.264739
s_70	GSOR310773	Indica	ECIA76-S89-1	Cuba	1	1	24.2192	0.512542	5.53914	0.979783	0.305888
s_70	GSOR310773	Indica	ECIA76-S89-1	Cuba	1	2	24.2276	0.515482	5.58109	0.981534	0.307563
s_70	GSOR310773	Indica	ECIA76-S89-1	Cuba	1	3	22.3407	0.741236	6.54523	0.872953	0.433645
s_70	GSOR310773	Indica	ECIA76-S89-1	Cuba	2	1	22.1567	0.741048	6.54593	0.873099	0.433542
s_70	GSOR310773	Indica	ECIA76-S89-1	Cuba	2	2	20.1475	0.678636	6.40509	0.902324	0.399178
s_70	GSOR310773	Indica	ECIA76-S89-1	Cuba	2	3	20.2359	0.679151	6.40187	0.901745	0.399464
s_70	GSOR310773	Indica	ECIA76-S89-1	Cuba	3	1	22.3289	0.496402	5.73302	1.01256	0.296677
s_70	GSOR310773	Indica	ECIA76-S89-1	Cuba	3	2	22.265	0.495428	5.7226	1.01307	0.29612
s_70	GSOR310773	Indica	ECIA76-S89-1	Cuba	3	3	22.4088	0.443686	5.25845	1.03275	0.266409
s_70	GSOR310773	Indica	ECIA76-S89-1	Cuba	3	4	22.4266	0.442131	5.25969	1.03501	0.265512
s_89	GSOR310910	Admixture	TAINO 38	Taiwan	1	1	27.4783	1.10547	7.54799	0.744562	0.627031
s_89	GSOR310910	Admixture	TAINO 38	Taiwan	1	2	27.9465	1.08889	7.4756	0.746144	0.618484
s_89	GSOR310910	Admixture	TAINO 38	Taiwan	1	3	28.3382	1.01799	7.08126	0.75401	0.581664
s_89	GSOR310910	Admixture	TAINO 38	Taiwan	2	1	28.5374	1.01769	7.08327	0.754041	0.581509
s_89	GSOR310910	Admixture	TAINO 38	Taiwan	2	2	30.241	0.986663	6.95884	0.757478	0.565259
s_89	GSOR310910	Admixture	TAINO 38	Taiwan	2	3	30.3357	0.987289	6.96391	0.757315	0.565587
s_89	GSOR310910	Admixture	TAINO 38	Taiwan	3	1	30.2842	0.942518	6.74396	0.763639	0.541989
s_89	GSOR310910	Admixture	TAINO 38	Taiwan	3	2	30.4979	0.94383	6.76339	0.763824	0.542684
s_89	GSOR310910	Admixture	TAINO 38	Taiwan	3	3	30.1032	0.915177	6.57949	0.766114	0.52749
s_89	GSOR310910	Admixture	TAINO 38	Taiwan	3	4	30.5786	0.918363	6.61741	0.766111	0.529183
s_92	GSOR310950	Admixture	NANTON NO. 131	Taiwan	1	1	28.3014	0.543337	5.5839	0.923716	0.32339
s_92	GSOR310950	Admixture	NANTON NO. 131	Taiwan	1	2	28.5388	0.543154	5.58463	0.923972	0.323286
s_92	GSOR310950	Admixture	NANTON NO. 131	Taiwan	1	3	27.5404	0.480624	5.2139	0.956323	0.287647
s_92	GSOR310950	Admixture	NANTON NO. 131	Taiwan	2	1	27.7427	0.480219	5.22279	0.957426	0.287415
s_92	GSOR310950	Admixture	NANTON NO. 131	Taiwan	2	2	21.2978	0.457484	4.97946	0.957566	0.274359
s_92	GSOR310950	Admixture	NANTON NO. 131	Taiwan	2	3	21.3183	0.457419	4.98205	0.957891	0.274321
s_92	GSOR310950	Admixture	NANTON NO. 131	Taiwan	3	1	27.2387	0.369032	3.96125	0.95959	0.223058
s_92	GSOR310950	Admixture	NANTON NO. 131	Taiwan	3	2	27.103	0.374	4.01809	0.958869	0.225961
s_92	GSOR310950	Admixture	NANTON NO. 131	Taiwan	3	3	25.8268	0.797646	6.29573	0.784485	0.464387
s_92	GSOR310950	Admixture	NANTON NO. 131	Taiwan	3	4	25.8589	0.798348	6.29705	0.783954	0.464767
s_41	GSOR310442	Indica	PD 46	Sri Lanka	1	1	18.6011	0.252244	3.4591	1.06886	0.154071
s_41	GSOR310442	Indica	PD 46	Sri Lanka	1	2	18.3574	0.251211	3.44614	1.06921	0.153454
s_41	GSOR310442	Indica	PD 46	Sri Lanka	1	3	21.0117	0.48152	4.8514	0.888127	0.288161
s_41	GSOR310442	Indica	PD 46	Sri Lanka	2	1	21.0479	0.491862	4.93374	0.884827	0.294081
s_41	GSOR310442	Indica	PD 46	Sri Lanka	2	2	21.5757	0.536488	5.36143	0.875503	0.319506
s_41	GSOR310442	Indica	PD 46	Sri Lanka	2	3	21.6521	0.536358	5.35974	0.875333	0.319432
s_41	GSOR310442	Indica	PD 46	Sri Lanka	3	1	22.4672	0.486553	4.86981	0.884464	0.291043
s_41	GSOR310442	Indica	PD 46	Sri Lanka	3	2	22.274	0.495158	4.94744	0.882534	0.295966
s_41	GSOR310442	Indica	PD 46	Sri Lanka	3	3	20.3438	0.509335	5.11713	0.881206	0.30406
s_41	GSOR310442	Indica	PD 46	Sri Lanka	3	4	20.7975	0.512157	5.15355	0.881438	0.305668
s_4	GSOR310023	Admixture	RD 218	Dominican Republic	1	1	18.4724	0.634976	5.6652	0.813306	0.374917
s_4	GSOR310023	Admixture	RD 218	Dominican Republic	1	2	18.4176	0.635387	5.66708	0.813083	0.375147
s_4	GSOR310023	Admixture	RD 218	Dominican Republic	1	3	17.4272	0.603973	5.64115	0.824148	0.357577
s_4	GSOR310023	Admixture	RD 218	Dominican Republic	2	1	17.4881	0.602468	5.63482	0.824843	0.356733
s_4	GSOR310023	Admixture	RD 218	Dominican Republic	2	2	16.0981	0.695517	5.919	0.780893	0.40851
s_4	GSOR310023	Admixture	RD 218	Dominican Republic	2	3	15.7852	0.700712	5.94671	0.779061	0.411376
s_4	GSOR310023	Admixture	RD 218	Dominican Republic	3	1	19.6754	0.65391	5.30778	0.769049	0.385461
s_4	GSOR310023	Admixture	RD 218	Dominican Republic	3	2	19.7233	0.656452	5.32622	0.7688	0.386874
s_4	GSOR310023	Admixture	RD 218	Dominican Republic	3	3	18.6286	0.620984	5.03925	0.772746	0.367103
s_4	GSOR310023	Admixture	RD 218	Dominican Republic	3	4	19.0435	0.623541	5.07962	0.773779	0.368533
s_38	GSOR310420	Indica	Thang 10	Vietnam	1	1	13.0283	0.206266	2.8336	1.03859	0.126511
s_38	GSOR310420	Indica	Thang 10	Vietnam	1	2	12.9513	0.205374	2.82378	1.0392	0.125974
s_38	GSOR310420	Indica	Thang 10	Vietnam	1	3	15.9419	0.343759	3.82673	0.903883	0.208251
s_38	GSOR310420	Indica	Thang 10	Vietnam	2	1	15.8369	0.345837	3.83996	0.90241	0.209471
s_38	GSOR310420	Indica	Thang 10	Vietnam	2	2	14.4606	0.325577	3.59841	0.903089	0.197557
s_38	GSOR310420	Indica	Thang 10	Vietnam	2	3	14.5313	0.32647	3.6136	0.903607	0.198083
s_38	GSOR310420	Indica	Thang 10	Vietnam	3	1	14.7302	0.328969	3.64339	0.903453	0.199555
s_38	GSOR310420	Indica	Thang 10	Vietnam	3	2	14.6916	0.324131	3.5693	0.901003	0.196705
s_38	GSOR310420	Indica	Thang 10	Vietnam	3	3	14.1873	0.320587	3.50383	0.897605	0.194616
s_38	GSOR310420	Indica	Thang 10	Vietnam	3	4	14.6998	0.320607	3.54486	0.902696	0.194628
s_27	GSOR310317	Aus	IARI 6626	India	1	1	30.1748	0.786911	5.90698	0.699075	0.458559
s_27	GSOR310317	Aus	IARI 6626	India	1	2	30.0287	0.791048	5.91766	0.697687	0.460807
s_27	GSOR310317	Aus	IARI 6626	India	1	3	27.5253	0.647808	5.56039	0.748261	0.382067
s_27	GSOR310317	Aus	IARI 6626	India	2	1	27.5466	0.648598	5.573	0.748553	0.382507
s_27	GSOR310317	Aus	IARI 6626	India	2	2	26.1924	0.705539	5.60582	0.715139	0.414037
s_27	GSOR310317	Aus	IARI 6626	India	2	3	26.3128	0.708263	5.61821	0.714296	0.415537
s_27	GSOR310317	Aus	IARI 6626	India	3	1	28.4008	0.765381	5.89245	0.698672	0.44684
s_27	GSOR310317	Aus	IARI 6626	India	3	2	28.5757	0.769317	5.90322	0.697317	0.448986
s_27	GSOR310317	Aus	IARI 6626	India	3	3	28.9191	0.781258	6.0465	0.698335	0.455487
s_27	GSOR310317	Aus	IARI 6626	India	3	4	28.7883	0.782635	6.05173	0.698086	0.456235
s_25	GSOR310241	Temperate japonica	UZ ROSZ M38	Uzbekistan	1	1	20.5111	0.321794	3.61793	0.888262	0.195328
s_25	GSOR310241	Temperate japonica	UZ ROSZ M38	Uzbekistan	1	2	20.6082	0.320361	3.60751	0.889088	0.194483
s_25	GSOR310241	Temperate japonica	UZ ROSZ M38	Uzbekistan	1	3	21.8068	0.381238	3.9965	0.844918	0.230185
s_25	GSOR310241	Temperate japonica	UZ ROSZ M38	Uzbekistan	2	1	21.9081	0.380003	3.99205	0.845913	0.229465
s_25	GSOR310241	Temperate japonica	UZ ROSZ M38	Uzbekistan	2	2	20.166	0.345962	3.69788	0.856996	0.209544
s_25	GSOR310241	Temperate japonica	UZ ROSZ M38	Uzbekistan	2	3	20.6775	0.346416	3.71753	0.858682	0.209811
s_25	GSOR310241	Temperate japonica	UZ ROSZ M38	Uzbekistan	3	1	21.2326	0.325441	3.60147	0.874021	0.197477
s_25	GSOR310241	Temperate japonica	UZ ROSZ M38	Uzbekistan	3	2	21.1902	0.325973	3.6088	0.87397	0.19779
s_25	GSOR310241	Temperate japonica	UZ ROSZ M38	Uzbekistan	3	3	20.4835	0.29896	3.38896	0.888044	0.18184
s_25	GSOR310241	Temperate japonica	UZ ROSZ M38	Uzbekistan	3	4	20.6748	0.29804	3.39395	0.890138	0.181294
s_23	GSOR310226	Temperate japonica	NORIN 11	Japan	1	1	23.2338	0.425907	4.55863	0.832388	0.256137
s_23	GSOR310226	Temperate japonica	NORIN 11	Japan	1	2	23.1801	0.425266	4.55225	0.832459	0.255766
s_23	GSOR310226	Temperate japonica	NORIN 11	Japan	1	3	20.4581	0.628442	5.48057	0.722802	0.37127
s_23	GSOR310226	Temperate japonica	NORIN 11	Japan	2	1	20.5652	0.627957	5.47679	0.722808	0.371
s_23	GSOR310226	Temperate japonica	NORIN 11	Japan	2	2	28.0922	0.723271	5.63341	0.672448	0.423792
s_23	GSOR310226	Temperate japonica	NORIN 11	Japan	2	3	28.1063	0.722165	5.6322	0.672851	0.423185
s_23	GSOR310226	Temperate japonica	NORIN 11	Japan	3	1	23.4391	0.655949	5.17609	0.681445	0.386595
s_23	GSOR310226	Temperate japonica	NORIN 11	Japan	3	2	24.246	0.657273	5.20255	0.682129	0.38733
s_23	GSOR310226	Temperate japonica	NORIN 11	Japan	3	3	23.4361	0.633704	5.03559	0.684587	0.374208
s_23	GSOR310226	Temperate japonica	NORIN 11	Japan	3	4	24.4809	0.635967	5.0683	0.685193	0.37547
s_192	GSOR312003	Indica	N-22	India	1	1	21.6849	0.546247	4.92196	0.727548	0.325039
s_192	GSOR312003	Indica	N-22	India	1	2	21.8469	0.545385	4.91299	0.727591	0.324551
s_192	GSOR312003	Indica	N-22	India	1	3	19.42	0.351696	3.69877	0.802285	0.212909
s_192	GSOR312003	Indica	N-22	India	2	1	19.366	0.351599	3.69662	0.801958	0.212851
s_192	GSOR312003	Indica	N-22	India	2	2	25.2162	0.592203	4.9763	0.678701	0.350969
s_192	GSOR312003	Indica	N-22	India	2	3	25.1182	0.592266	4.97309	0.67813	0.351005
s_192	GSOR312003	Indica	N-22	India	3	1	23.5274	0.91082	6.14579	0.567617	0.525173
s_192	GSOR312003	Indica	N-22	India	3	2	23.7647	0.905641	6.1329	0.568711	0.522417
s_192	GSOR312003	Indica	N-22	India	3	3	24.5784	0.847567	5.79497	0.574017	0.491344
s_192	GSOR312003	Indica	N-22	India	3	4	24.986	0.846538	5.80044	0.574315	0.490791
s_187	GSOR311781	Indica	Krachek Chap	Indochina	1	1	20.8808	0.362697	3.99818	0.77438	0.219353
s_187	GSOR311781	Indica	Krachek Chap	Indochina	1	2	20.7986	0.361591	3.976	0.773268	0.218705
s_187	GSOR311781	Indica	Krachek Chap	Indochina	1	3	24.1461	0.289125	2.76498	0.716432	0.176013
s_187	GSOR311781	Indica	Krachek Chap	Indochina	2	1	24.5586	0.296927	2.82783	0.713453	0.180636
s_187	GSOR311781	Indica	Krachek Chap	Indochina	2	2	24.7367	0.300112	2.85044	0.711657	0.182521
s_187	GSOR311781	Indica	Krachek Chap	Indochina	2	3	24.9805	0.371421	3.44954	0.68953	0.224454
s_187	GSOR311781	Indica	Krachek Chap	Indochina	3	1	25.2745	0.395341	3.57675	0.673098	0.238401
s_187	GSOR311781	Indica	Krachek Chap	Indochina	3	2	25.519	0.396324	3.59288	0.673508	0.238973
s_187	GSOR311781	Indica	Krachek Chap	Indochina	3	3	26.2103	0.397315	3.61541	0.669745	0.239549
s_187	GSOR311781	Indica	Krachek Chap	Indochina	3	4	26.3495	0.399055	3.62572	0.668819	0.240561
s_191	GSOR311793	Indica	IR64	Philippines	1	1	23.4331	0.173777	2.08789	0.808457	0.106899
s_191	GSOR311793	Indica	IR64	Philippines	1	2	23.5565	0.175756	2.11523	0.808761	0.108096
s_191	GSOR311793	Indica	IR64	Philippines	1	3	22.399	0.266975	2.79982	0.714612	0.162852
s_191	GSOR311793	Indica	IR64	Philippines	2	1	22.5188	0.268652	2.81627	0.71401	0.16385
s_191	GSOR311793	Indica	IR64	Philippines	2	2	23.7983	0.14727	1.61676	0.743086	0.090811
s_191	GSOR311793	Indica	IR64	Philippines	2	3	23.7167	0.15082	1.65561	0.742274	0.0929703
s_191	GSOR311793	Indica	IR64	Philippines	3	1	22.4451	0.194475	2.12331	0.714144	0.119407
s_191	GSOR311793	Indica	IR64	Philippines	3	2	22.4159	0.193517	2.11224	0.71398	0.118828
s_191	GSOR311793	Indica	IR64	Philippines	3	3	21.4429	0.171324	1.90973	0.721981	0.105413
s_191	GSOR311793	Indica	IR64	Philippines	3	4	21.3512	0.171449	1.90464	0.720303	0.105488
s_190	GSOR311790	Tropical japonica	WAB462-10-3-1	Cote D'Ivoire	1	1	22.1921	0.229302	2.19076	0.634978	0.140348
s_190	GSOR311790	Tropical japonica	WAB462-10-3-1	Cote D'Ivoire	1	2	22.1844	0.229576	2.19608	0.635258	0.140512
s_190	GSOR311790	Tropical japonica	WAB462-10-3-1	Cote D'Ivoire	1	3	26.2003	0.130107	1.05871	0.586489	0.0803533
s_190	GSOR311790	Tropical japonica	WAB462-10-3-1	Cote D'Ivoire	2	1	26.1888	0.13758	1.11723	0.584637	0.0849108
s_190	GSOR311790	Tropical japonica	WAB462-10-3-1	Cote D'Ivoire	2	2	24.7874	0.237071	1.91383	0.567102	0.145001
s_190	GSOR311790	Tropical japonica	WAB462-10-3-1	Cote D'Ivoire	2	3	24.9841	0.240366	1.94096	0.566636	0.146973
s_190	GSOR311790	Tropical japonica	WAB462-10-3-1	Cote D'Ivoire	3	1	23.8921	0.2656	2.20945	0.571295	0.162033
s_190	GSOR311790	Tropical japonica	WAB462-10-3-1	Cote D'Ivoire	3	2	24.275	0.267965	2.23102	0.571181	0.163442
s_190	GSOR311790	Tropical japonica	WAB462-10-3-1	Cote D'Ivoire	3	3	24.2415	0.277351	2.35861	0.574333	0.169024
s_190	GSOR311790	Tropical japonica	WAB462-10-3-1	Cote D'Ivoire	3	4	24.4594	0.279187	2.37411	0.574052	0.170115
s_182	GSOR311751	Indica	Magoti	Burundi	1	1	24.5947	0.197466	2.03955	0.65692	0.12121
s_182	GSOR311751	Indica	Magoti	Burundi	1	2	24.4862	0.196718	2.03696	0.657925	0.120759
s_182	GSOR311751	Indica	Magoti	Burundi	1	3	24.3913	0.333158	3.20626	0.670021	0.20202
s_182	GSOR311751	Indica	Magoti	Burundi	2	1	24.3335	0.33533	3.22515	0.669346	0.203298
s_182	GSOR311751	Indica	Magoti	Burundi	2	2	22.0194	0.346924	3.31236	0.665192	0.210109
s_182	GSOR311751	Indica	Magoti	Burundi	2	3	22.4453	0.349876	3.33291	0.664031	0.211841
s_182	GSOR311751	Indica	Magoti	Burundi	3	1	23.6418	0.36505	3.53525	0.669846	0.220729
s_182	GSOR311751	Indica	Magoti	Burundi	3	2	23.779	0.367002	3.54795	0.668813	0.221871
s_182	GSOR311751	Indica	Magoti	Burundi	3	3	22.3989	0.358883	3.52414	0.678189	0.21712
s_182	GSOR311751	Indica	Magoti	Burundi	3	4	22.7103	0.360455	3.53458	0.677508	0.21804
s_179	GSOR311741	Indica	SOC NAU	Vietnam	1	1	16.3282	0.324538	4.04204	0.96774	0.196945
s_179	GSOR311741	Indica	SOC NAU	Vietnam	1	2	16.3027	0.329125	4.09015	0.965886	0.199647
s_179	GSOR311741	Indica	SOC NAU	Vietnam	1	3	15.6719	0.362058	4.39838	0.948401	0.218978
s_179	GSOR311741	Indica	SOC NAU	Vietnam	2	1	15.9965	0.363814	4.42993	0.949266	0.220006
s_179	GSOR311741	Indica	SOC NAU	Vietnam	2	2	16.6217	0.235342	3.31538	1.05418	0.143966
s_179	GSOR311741	Indica	SOC NAU	Vietnam	2	3	16.6322	0.236031	3.32338	1.05364	0.144378
s_179	GSOR311741	Indica	SOC NAU	Vietnam	3	1	15.4126	0.229747	3.23554	1.05526	0.140614
s_179	GSOR311741	Indica	SOC NAU	Vietnam	3	2	15.7047	0.230775	3.25262	1.05541	0.14123
s_179	GSOR311741	Indica	SOC NAU	Vietnam	3	3	15.2201	0.223888	3.20164	1.06649	0.137101
s_179	GSOR311741	Indica	SOC NAU	Vietnam	3	4	15.6764	0.22458	3.2237	1.06863	0.137516
s_134	GSOR311435	Indica	CM1_ HAIPONG	Vietnam	1	1	20.9916	0.370026	2.79118	0.585095	0.223639
s_134	GSOR311435	Indica	CM1_ HAIPONG	Vietnam	1	2	21.1781	0.371011	2.80414	0.585965	0.224214
s_134	GSOR311435	Indica	CM1_ HAIPONG	Vietnam	1	3	20.2461	0.35666	3.21879	0.714303	0.215818
s_134	GSOR311435	Indica	CM1_ HAIPONG	Vietnam	2	1	19.7436	0.357793	3.22493	0.713887	0.216481
s_134	GSOR311435	Indica	CM1_ HAIPONG	Vietnam	2	2	21.7656	0.440826	3.65445	0.718083	0.264759
s_134	GSOR311435	Indica	CM1_ HAIPONG	Vietnam	2	3	21.6284	0.441554	3.66652	0.718714	0.265179
s_134	GSOR311435	Indica	CM1_ HAIPONG	Vietnam	3	1	21.0492	0.432051	3.78064	0.744642	0.25969
s_134	GSOR311435	Indica	CM1_ HAIPONG	Vietnam	3	2	20.9569	0.431508	3.78466	0.745666	0.259376
s_134	GSOR311435	Indica	CM1_ HAIPONG	Vietnam	3	3	20.2295	0.390579	3.60831	0.774817	0.235629
s_134	GSOR311435	Indica	CM1_ HAIPONG	Vietnam	3	4	20.3979	0.391243	3.6164	0.775119	0.236016
s_157	GSOR311613	Aus	Spin Mere	Afghanistan	1	1	17.9564	0.30224	3.11919	0.847792	0.18378
s_157	GSOR311613	Aus	Spin Mere	Afghanistan	1	2	18.0214	0.302874	3.12367	0.847484	0.184156
s_157	GSOR311613	Aus	Spin Mere	Afghanistan	1	3	19.0421	0.384926	3.44068	0.788385	0.232336
s_157	GSOR311613	Aus	Spin Mere	Afghanistan	2	1	19.1127	0.387305	3.46023	0.787764	0.233722
s_157	GSOR311613	Aus	Spin Mere	Afghanistan	2	2	18.995	0.413219	3.63331	0.778287	0.248787
s_157	GSOR311613	Aus	Spin Mere	Afghanistan	2	3	19.3136	0.416415	3.6678	0.778702	0.25064
s_157	GSOR311613	Aus	Spin Mere	Afghanistan	3	1	20.6062	0.430378	3.82333	0.779083	0.258723
s_157	GSOR311613	Aus	Spin Mere	Afghanistan	3	2	20.7341	0.431167	3.83189	0.779047	0.259179
s_157	GSOR311613	Aus	Spin Mere	Afghanistan	3	3	21.113	0.415026	3.76948	0.787278	0.249834
s_157	GSOR311613	Aus	Spin Mere	Afghanistan	3	4	21.0241	0.414697	3.76616	0.787174	0.249644
s_162	GSOR311644	Aus	P 35	India	1	1	20.2915	0.910463	5.2179	0.634475	0.524983
s_162	GSOR311644	Aus	P 35	India	1	2	20.3071	0.90808	5.21891	0.635326	0.523715
s_162	GSOR311644	Aus	P 35	India	1	3	19.4927	0.709183	4.76006	0.687736	0.416044
s_162	GSOR311644	Aus	P 35	India	2	1	19.7042	0.704693	4.77435	0.690629	0.413571
s_162	GSOR311644	Aus	P 35	India	2	2	21.4285	0.679143	5.76999	0.767048	0.399459
s_162	GSOR311644	Aus	P 35	India	2	3	21.4776	0.678783	5.76711	0.767148	0.39926
s_162	GSOR311644	Aus	P 35	India	3	1	21.7938	0.669253	5.73507	0.770768	0.39398
s_162	GSOR311644	Aus	P 35	India	3	2	21.2444	0.60205	5.42555	0.796189	0.356499
s_162	GSOR311644	Aus	P 35	India	3	3	22.3026	0.6014	5.47813	0.800096	0.356134
s_162	GSOR311644	Aus	P 35	India	3	4	22.3072	0.600875	5.47467	0.800178	0.355839
s_171	GSOR311710	Tropical japonica	Lua Chua Chan	Vietnam	1	1	24.5264	0.528495	4.75817	0.788615	0.314966
s_171	GSOR311710	Tropical japonica	Lua Chua Chan	Vietnam	1	2	24.6007	0.528076	4.75348	0.78851	0.314728
s_171	GSOR311710	Tropical japonica	Lua Chua Chan	Vietnam	1	3	22.7328	0.407303	4.3231	0.868022	0.245353
s_171	GSOR311710	Tropical japonica	Lua Chua Chan	Vietnam	2	1	22.6533	0.407079	4.32494	0.868589	0.245223
s_171	GSOR311710	Tropical japonica	Lua Chua Chan	Vietnam	2	2	22.2452	0.35268	3.99956	0.908942	0.213485
s_171	GSOR311710	Tropical japonica	Lua Chua Chan	Vietnam	2	3	22.2353	0.351024	3.98358	0.909337	0.212514
s_171	GSOR311710	Tropical japonica	Lua Chua Chan	Vietnam	3	1	24.2806	0.503318	4.50935	0.793975	0.300627
s_171	GSOR311710	Tropical japonica	Lua Chua Chan	Vietnam	3	2	24.3035	0.504832	4.51944	0.793426	0.301491
s_171	GSOR311710	Tropical japonica	Lua Chua Chan	Vietnam	3	3	24.3112	0.507059	4.53253	0.79241	0.302762
s_171	GSOR311710	Tropical japonica	Lua Chua Chan	Vietnam	3	4	24.3975	0.525866	4.70182	0.786822	0.313472
s_92	GSOR310950	Admixture	NANTON NO. 131	Taiwan	1	1	30.4433	0.558114	5.69668	0.870413	0.331755
s_95	GSOR310984	Temperate japonica	CSORNUJ	Hungary	1	2	30.4359	0.558943	5.7039	0.870153	0.332224
s_95	GSOR310984	Temperate japonica	CSORNUJ	Hungary	1	3	29.8086	0.549953	5.60986	0.870688	0.327138
s_95	GSOR310984	Temperate japonica	CSORNUJ	Hungary	2	1	29.8293	0.551457	5.6249	0.870494	0.327989
s_95	GSOR310984	Temperate japonica	CSORNUJ	Hungary	2	2	30.1673	0.554347	5.69098	0.873625	0.329624
s_95	GSOR310984	Temperate japonica	CSORNUJ	Hungary	2	3	30.326	0.554548	5.69287	0.873467	0.329738
s_95	GSOR310984	Temperate japonica	CSORNUJ	Hungary	3	1	25.2817	0.638301	6.31683	0.863545	0.376771
s_95	GSOR310984	Temperate japonica	CSORNUJ	Hungary	3	2	25.2195	0.638409	6.32347	0.863792	0.376832
s_95	GSOR310984	Temperate japonica	CSORNUJ	Hungary	3	3	25.7473	0.575895	6.12755	0.899884	0.341791
s_95	GSOR310984	Temperate japonica	CSORNUJ	Hungary	3	4	25.7365	0.576257	6.13039	0.899783	0.341996
s_91	GSOR310945	Aus	Dular	India	1	1	23.7011	0.517414	5.70052	0.8901	0.308663
s_91	GSOR310945	Aus	Dular	India	1	2	23.76	0.516435	5.69175	0.889823	0.308106
s_91	GSOR310945	Aus	Dular	India	1	3	23.2119	0.453446	5.25094	0.919704	0.272034
s_91	GSOR310945	Aus	Dular	India	2	1	23.2119	0.423446	5.25094	0.919704	0.312034
s_91	GSOR310945	Aus	Dular	India	2	2	22.3883	0.374597	4.62576	0.957947	0.226309
s_91	GSOR310945	Aus	Dular	India	2	3	22.3356	0.373058	4.62155	0.959871	0.225411
s_91	GSOR310945	Aus	Dular	India	3	1	22.2722	0.720343	6.59394	0.777842	0.422183
s_91	GSOR310945	Aus	Dular	India	3	2	22.4438	0.715056	6.57802	0.780425	0.419276
s_91	GSOR310945	Aus	Dular	India	3	3	21.2227	0.481798	5.41061	0.879795	0.28832
s_91	GSOR310945	Aus	Dular	India	3	4	21.259	0.477816	5.38196	0.881579	0.286038
s_94	GSOR310965	Admixture	Vary Tarva Osla	Portugal	1	1	20.6123	0.514883	5.29981	0.823851	0.307222
s_94	GSOR310965	Admixture	Vary Tarva Osla	Portugal	1	2	20.6003	0.512496	5.30076	0.826106	0.305862
s_94	GSOR310965	Admixture	Vary Tarva Osla	Portugal	1	3	23.3982	0.575786	5.80008	0.793851	0.34173
s_94	GSOR310965	Admixture	Vary Tarva Osla	Portugal	2	1	23.4546	0.575542	5.79894	0.793753	0.341593
s_94	GSOR310965	Admixture	Vary Tarva Osla	Portugal	2	2	24.5497	0.52038	5.45635	0.809135	0.310351
s_94	GSOR310965	Admixture	Vary Tarva Osla	Portugal	2	3	24.6401	0.520168	5.45764	0.809157	0.310231
s_94	GSOR310965	Admixture	Vary Tarva Osla	Portugal	3	1	24.5214	0.474756	5.07148	0.817606	0.284283
s_94	GSOR310965	Admixture	Vary Tarva Osla	Portugal	3	2	24.3708	0.473315	5.06913	0.818651	0.283456
s_94	GSOR310965	Admixture	Vary Tarva Osla	Portugal	3	3	24.0611	0.418128	4.65734	0.835467	0.251632
s_94	GSOR310965	Admixture	Vary Tarva Osla	Portugal	3	4	24.0796	0.418962	4.66009	0.834509	0.252115
s_93	GSOR310958	Aromatic	2	Afghanistan	1	1	22.3679	0.722162	6.07942	0.676265	0.423183
s_93	GSOR310958	Aromatic	2	Afghanistan	1	2	22.3457	0.720594	6.07196	0.67671	0.422322
s_93	GSOR310958	Aromatic	2	Afghanistan	1	3	22.3796	0.718189	6.06115	0.676814	0.420999
s_93	GSOR310958	Aromatic	2	Afghanistan	2	1	22.3307	0.654674	5.59726	0.682116	0.385886
s_93	GSOR310958	Aromatic	2	Afghanistan	2	2	22.2773	0.577964	5.15761	0.694918	0.342958
s_93	GSOR310958	Aromatic	2	Afghanistan	2	3	22.4675	0.57849	5.15787	0.69417	0.343254
s_93	GSOR310958	Aromatic	2	Afghanistan	3	1	21.8199	0.562078	4.96592	0.687426	0.333995
s_93	GSOR310958	Aromatic	2	Afghanistan	3	2	22.0585	0.562165	4.98139	0.688112	0.334045
s_93	GSOR310958	Aromatic	2	Afghanistan	3	3	21.5437	0.525621	4.7556	0.694664	0.313333
s_93	GSOR310958	Aromatic	2	Afghanistan	3	4	21.901	0.526565	4.78267	0.695435	0.31387
s_102	GSOR311100	Aus	ARC 6578	India	1	1	29.7391	0.829762	8.63036	0.927626	0.481756
s_102	GSOR311100	Aus	ARC 6578	India	1	2	29.7626	0.825194	8.60262	0.928924	0.479292
s_102	GSOR311100	Aus	ARC 6578	India	1	3	28.9594	0.829226	8.46513	0.921683	0.481467
s_102	GSOR311100	Aus	ARC 6578	India	2	1	29.0289	0.826795	8.44665	0.922165	0.480156
s_102	GSOR311100	Aus	ARC 6578	India	2	2	28.3284	0.780976	7.98276	0.927734	0.455333
s_102	GSOR311100	Aus	ARC 6578	India	2	3	28.451	0.779841	7.99414	0.928828	0.454716
s_102	GSOR311100	Aus	ARC 6578	India	3	1	27.8309	0.763858	7.77015	0.927315	0.44601
s_102	GSOR311100	Aus	ARC 6578	India	3	2	28.1834	0.762187	7.80449	0.930203	0.445098
s_102	GSOR311100	Aus	ARC 6578	India	3	3	28.9887	0.752915	7.89184	0.939737	0.440035
s_102	GSOR311100	Aus	ARC 6578	India	3	4	28.9731	0.752614	7.90569	0.940642	0.43987
s_128	GSOR311327	Aromatic	Gasym Hany	Azerbaijan	1	1	24.3043	0.617268	6.77685	0.95318	0.365024
s_128	GSOR311327	Aromatic	Gasym Hany	Azerbaijan	1	2	24.3046	0.618511	6.78859	0.952758	0.36572
s_128	GSOR311327	Aromatic	Gasym Hany	Azerbaijan	1	3	19.2752	0.260851	3.8166	1.15102	0.159204
s_128	GSOR311327	Aromatic	Gasym Hany	Azerbaijan	2	1	19.2449	0.272882	3.98956	1.14765	0.166367
s_128	GSOR311327	Aromatic	Gasym Hany	Azerbaijan	2	2	18.313	0.324695	4.89378	1.14072	0.197038
s_128	GSOR311327	Aromatic	Gasym Hany	Azerbaijan	2	3	18.2676	0.324651	4.90021	1.14154	0.197011
s_128	GSOR311327	Aromatic	Gasym Hany	Azerbaijan	3	1	18.3232	0.298764	4.63767	1.15815	0.181723
s_128	GSOR311327	Aromatic	Gasym Hany	Azerbaijan	3	2	17.9777	0.297349	4.62406	1.1593	0.180886
s_128	GSOR311327	Aromatic	Gasym Hany	Azerbaijan	3	3	16.9235	0.252477	4.15931	1.2002	0.15421
s_128	GSOR311327	Aromatic	Gasym Hany	Azerbaijan	3	4	16.8935	0.252649	4.16827	1.20139	0.154312
s_129	GSOR311383	Admixture	DARMALI	Nepal	1	1	22.53	0.481436	5.85016	0.987218	0.288113
s_129	GSOR311383	Admixture	DARMALI	Nepal	1	2	22.5692	0.481315	5.85917	0.987918	0.288043
s_129	GSOR311383	Admixture	DARMALI	Nepal	1	3	21.2415	0.458501	6.04574	1.04434	0.274944
s_129	GSOR311383	Admixture	DARMALI	Nepal	2	1	21.2413	0.458753	6.04029	1.0435	0.275089
s_129	GSOR311383	Admixture	DARMALI	Nepal	2	2	20.5459	0.443164	5.83231	1.0478	0.266108
s_129	GSOR311383	Admixture	DARMALI	Nepal	2	3	20.8909	0.442738	5.85145	1.05017	0.265862
s_129	GSOR311383	Admixture	DARMALI	Nepal	3	1	21.1216	0.415143	5.67186	1.07359	0.249902
s_129	GSOR311383	Admixture	DARMALI	Nepal	3	2	21.137	0.415224	5.67454	1.07375	0.249949
s_129	GSOR311383	Admixture	DARMALI	Nepal	3	3	20.3749	0.375548	5.40455	1.1122	0.226864
s_129	GSOR311383	Admixture	DARMALI	Nepal	3	4	20.6106	0.374987	5.4054	1.1134	0.226537
s_131	GSOR311393	Temperate japonica	Celiaj	Azerbaijan	1	1	25.3038	0.411504	5.33223	1.05118	0.247791
s_131	GSOR311393	Temperate japonica	Celiaj	Azerbaijan	1	2	25.3387	0.419129	5.4044	1.04615	0.252212
s_131	GSOR311393	Temperate japonica	Celiaj	Azerbaijan	1	3	24.369	0.456324	5.97786	1.04365	0.273691
s_131	GSOR311393	Temperate japonica	Celiaj	Azerbaijan	2	1	24.1982	0.454568	5.98081	1.04601	0.27268
s_131	GSOR311393	Temperate japonica	Celiaj	Azerbaijan	2	2	22.7238	0.407098	5.59887	1.08327	0.245234
s_131	GSOR311393	Temperate japonica	Celiaj	Azerbaijan	2	3	22.7314	0.407753	5.61993	1.08457	0.245614
s_131	GSOR311393	Temperate japonica	Celiaj	Azerbaijan	3	1	22.7035	0.382558	5.48744	1.11111	0.230955
s_131	GSOR311393	Temperate japonica	Celiaj	Azerbaijan	3	2	22.6199	0.381241	5.48407	1.11304	0.230187
s_131	GSOR311393	Temperate japonica	Celiaj	Azerbaijan	3	3	21.4847	0.338905	5.14375	1.1565	0.2054
s_131	GSOR311393	Temperate japonica	Celiaj	Azerbaijan	3	4	21.5862	0.337885	5.14334	1.15834	0.2048
s_10	GSOR310102	Tropical japonica	Criollo Chivacoa 2	Venezuela	1	1	20.4987	0.961505	7.0137	0.787641	0.552019
s_10	GSOR310102	Tropical japonica	Criollo Chivacoa 2	Venezuela	1	2	20.5404	0.955836	6.98704	0.788459	0.549027
s_10	GSOR310102	Tropical japonica	Criollo Chivacoa 2	Venezuela	1	3	20.1048	0.777344	6.50175	0.840082	0.453357
s_10	GSOR310102	Tropical japonica	Criollo Chivacoa 2	Venezuela	2	1	20.1596	0.778041	6.50517	0.839959	0.453737
s_10	GSOR310102	Tropical japonica	Criollo Chivacoa 2	Venezuela	2	2	21.6011	1.35063	7.82921	0.69125	0.750688
s_10	GSOR310102	Tropical japonica	Criollo Chivacoa 2	Venezuela	2	3	21.659	1.33185	7.78392	0.693986	0.741395
s_10	GSOR310102	Tropical japonica	Criollo Chivacoa 2	Venezuela	3	1	21.4601	0.898241	6.87129	0.787409	0.518475
s_10	GSOR310102	Tropical japonica	Criollo Chivacoa 2	Venezuela	3	2	21.6222	0.896616	6.85886	0.787324	0.517609
s_10	GSOR310102	Tropical japonica	Criollo Chivacoa 2	Venezuela	3	3	20.1316	0.842623	6.58449	0.79447	0.488685
s_10	GSOR310102	Tropical japonica	Criollo Chivacoa 2	Venezuela	3	4	19.9693	0.842872	6.58783	0.794436	0.488819
s_105	GSOR311113	Indica	Shui Ya Jien	Hong Kong	1	1	22.0782	0.651306	5.85264	0.847185	0.384013
s_105	GSOR311113	Indica	Shui Ya Jien	Hong Kong	1	2	21.9932	0.653007	5.8615	0.846797	0.384959
s_105	GSOR311113	Indica	Shui Ya Jien	Hong Kong	1	3	20.5587	0.500134	5.15632	0.91015	0.298809
s_105	GSOR311113	Indica	Shui Ya Jien	Hong Kong	2	1	20.4787	0.49803	5.15069	0.911726	0.297607
s_105	GSOR311113	Indica	Shui Ya Jien	Hong Kong	2	2	19.8319	0.68667	6.1421	0.825702	0.403623
s_105	GSOR311113	Indica	Shui Ya Jien	Hong Kong	2	3	19.9489	0.684014	6.1318	0.826669	0.402154
s_105	GSOR311113	Indica	Shui Ya Jien	Hong Kong	3	1	21.2918	0.612857	5.62022	0.838507	0.362555
s_105	GSOR311113	Indica	Shui Ya Jien	Hong Kong	3	2	21.3262	0.607861	5.58672	0.839701	0.359757
s_105	GSOR311113	Indica	Shui Ya Jien	Hong Kong	3	3	21.3913	0.562766	5.22062	0.847698	0.334384
s_105	GSOR311113	Indica	Shui Ya Jien	Hong Kong	3	4	21.4029	0.563966	5.2315	0.847498	0.335062
s_110	GSOR311151	Indica	TD 70	Thailand	1	1	21.5714	0.859473	6.49276	0.747861	0.49774
s_110	GSOR311151	Indica	TD 70	Thailand	1	2	21.362	0.830864	6.43417	0.757491	0.482351
s_110	GSOR311151	Indica	TD 70	Thailand	1	3	25.9206	1.00155	7.02314	0.711911	0.573067
s_110	GSOR311151	Indica	TD 70	Thailand	2	1	26.0053	0.997037	6.99758	0.712587	0.570701
s_110	GSOR311151	Indica	TD 70	Thailand	2	2	25.1143	0.906272	6.51787	0.725874	0.522753
s_110	GSOR311151	Indica	TD 70	Thailand	2	3	25.322	0.907135	6.5247	0.725766	0.523212
s_110	GSOR311151	Indica	TD 70	Thailand	3	1	25.5546	0.857631	6.32995	0.735425	0.496751
s_110	GSOR311151	Indica	TD 70	Thailand	3	2	25.5099	0.858583	6.33104	0.734996	0.497262
s_110	GSOR311151	Indica	TD 70	Thailand	3	3	25.2493	0.79485	6.06718	0.749047	0.46287
s_110	GSOR311151	Indica	TD 70	Thailand	3	4	25.2635	0.794836	6.0658	0.748931	0.462863
s_118	GSOR311206	Aromatic	79	Guyana	1	1	20.2985	0.550997	5.01103	0.825547	0.327729
s_118	GSOR311206	Aromatic	79	Guyana	1	2	20.417	0.548901	5.00104	0.826675	0.326542
s_118	GSOR311206	Aromatic	79	Guyana	1	3	19.5686	0.4983	4.66908	0.843154	0.297762
s_118	GSOR311206	Aromatic	79	Guyana	2	1	19.7711	0.498225	4.67321	0.843601	0.297719
s_118	GSOR311206	Aromatic	79	Guyana	2	2	19.6365	0.455662	4.45609	0.864888	0.27331
s_118	GSOR311206	Aromatic	79	Guyana	2	3	19.4381	0.455489	4.46487	0.865967	0.27321
s_118	GSOR311206	Aromatic	79	Guyana	3	1	20.9912	1.00219	7.2918	0.713064	0.5734
s_118	GSOR311206	Aromatic	79	Guyana	3	2	21.0476	0.988107	7.23912	0.716057	0.566017
s_118	GSOR311206	Aromatic	79	Guyana	3	3	20.5223	0.764698	6.33935	0.774577	0.446468
s_118	GSOR311206	Aromatic	79	Guyana	3	4	20.5256	0.761237	6.32219	0.775489	0.44458
s_130	GSOR311385	Admixture	KAUKKYI ANI	Myanmar	1	1	20.4268	0.459532	4.67109	0.851962	0.275537
s_130	GSOR311385	Admixture	KAUKKYI ANI	Myanmar	1	2	20.2827	0.411831	4.41615	0.880758	0.247981
s_130	GSOR311385	Admixture	KAUKKYI ANI	Myanmar	1	3	19.8405	0.408604	4.39044	0.881437	0.246109
s_130	GSOR311385	Admixture	KAUKKYI ANI	Myanmar	2	1	19.8756	0.408459	4.38939	0.881402	0.246024
s_130	GSOR311385	Admixture	KAUKKYI ANI	Myanmar	2	2	19.9908	0.408115	4.38704	0.881553	0.245825
s_130	GSOR311385	Admixture	KAUKKYI ANI	Myanmar	2	3	20.1885	0.677654	5.64162	0.751922	0.398635
s_130	GSOR311385	Admixture	KAUKKYI ANI	Myanmar	3	1	20.6939	0.637219	5.46503	0.765956	0.376168
s_130	GSOR311385	Admixture	KAUKKYI ANI	Myanmar	3	2	20.7077	0.636828	5.46002	0.765897	0.37595
s_130	GSOR311385	Admixture	KAUKKYI ANI	Myanmar	3	3	20.5964	0.635822	5.45481	0.766201	0.375389
s_130	GSOR311385	Admixture	KAUKKYI ANI	Myanmar	3	4	19.999	0.575217	5.11281	0.78327	0.341409
s_17	GSOR310196	Admixture	81B/25	Suriname	1	1	21.6292	0.976012	6.31071	0.655018	0.55966
s_17	GSOR310196	Admixture	81B/25	Suriname	1	2	21.6501	0.969359	6.29072	0.656165	0.556158
s_17	GSOR310196	Admixture	81B/25	Suriname	1	3	27.1953	0.834814	6.38256	0.70379	0.48448
s_17	GSOR310196	Admixture	81B/25	Suriname	2	1	27.0989	0.82927	6.35129	0.704635	0.481491
s_17	GSOR310196	Admixture	81B/25	Suriname	2	2	26.8387	0.750835	6.00294	0.724996	0.438898
s_17	GSOR310196	Admixture	81B/25	Suriname	2	3	26.891	0.749441	6.00515	0.72572	0.438135
s_17	GSOR310196	Admixture	81B/25	Suriname	3	1	26.1505	0.705356	5.78277	0.73631	0.413936
s_17	GSOR310196	Admixture	81B/25	Suriname	3	2	25.9797	0.707141	5.79914	0.736255	0.41492
s_17	GSOR310196	Admixture	81B/25	Suriname	3	3	25.3948	0.662458	5.61425	0.751559	0.39021
s_17	GSOR310196	Admixture	81B/25	Suriname	3	4	25.5443	0.662869	5.63204	0.752375	0.390438
s_155	GSOR311600	Admixture	Jyanak	Bhutan	1	1	23.1289	0.656405	6.99642	0.998745	0.386848
s_155	GSOR311600	Admixture	Jyanak	Bhutan	1	2	23.1391	0.654087	6.9767	0.999067	0.38556
s_155	GSOR311600	Admixture	Jyanak	Bhutan	1	3	22.0877	0.613724	6.74672	1.01859	0.363041
s_155	GSOR311600	Admixture	Jyanak	Bhutan	2	1	22.011	0.612215	6.72402	1.01826	0.362196
s_155	GSOR311600	Admixture	Jyanak	Bhutan	2	2	23.3316	0.841202	7.91878	0.932886	0.48792
s_155	GSOR311600	Admixture	Jyanak	Bhutan	2	3	23.2926	0.83538	7.87368	0.934156	0.484785
s_155	GSOR311600	Admixture	Jyanak	Bhutan	3	1	22.6133	0.731823	7.12518	0.955528	0.428487
s_155	GSOR311600	Admixture	Jyanak	Bhutan	3	2	22.5078	0.728765	7.11064	0.95657	0.426809
s_155	GSOR311600	Admixture	Jyanak	Bhutan	3	3	22.1691	0.655907	6.73816	0.980865	0.386571
s_155	GSOR311600	Admixture	Jyanak	Bhutan	3	4	22.2033	0.653622	6.72816	0.981821	0.385301
s_137	GSOR311484	Indica	4595	China	1	1	17.9199	0.579457	6.45818	1.01365	0.343799
s_137	GSOR311484	Indica	4595	China	1	2	18.0544	0.576113	6.43656	1.01493	0.341915
s_137	GSOR311484	Indica	4595	China	1	3	17.8539	0.51789	6.02647	1.0398	0.308934
s_137	GSOR311484	Indica	4595	China	2	1	17.9182	0.516931	6.02522	1.04074	0.308388
s_137	GSOR311484	Indica	4595	China	2	2	21.4461	0.757713	7.76265	0.943785	0.442656
s_137	GSOR311484	Indica	4595	China	2	3	21.4551	0.748652	7.70153	0.946595	0.437704
s_137	GSOR311484	Indica	4595	China	3	1	21.4763	0.66664	6.9586	0.961766	0.392531
s_137	GSOR311484	Indica	4595	China	3	2	21.5778	0.667308	6.96469	0.961631	0.392902
s_137	GSOR311484	Indica	4595	China	3	3	21.1444	0.641993	6.78646	0.968748	0.378829
s_137	GSOR311484	Indica	4595	China	3	4	21.305	0.642606	6.79464	0.968707	0.37917
s_196	GSOR301162	Indica	ZHE733	China	1	1	21.8451	0.799585	8.1437	0.918877	0.465438
s_196	GSOR301162	Indica	ZHE733	China	1	2	21.7371	0.796713	8.12252	0.919147	0.463881
s_196	GSOR301162	Indica	ZHE733	China	1	3	23.5887	0.712065	7.66362	0.942193	0.41763
s_196	GSOR301162	Indica	ZHE733	China	2	1	23.8024	0.711883	7.66647	0.942366	0.417531
s_196	GSOR301162	Indica	ZHE733	China	2	2	24.4612	0.614641	7.04105	0.974551	0.363554
s_196	GSOR301162	Indica	ZHE733	China	2	3	24.508	0.612696	7.02965	0.975341	0.362466
s_196	GSOR301162	Indica	ZHE733	China	3	1	23.5382	0.528605	6.38364	1.00532	0.315029
s_196	GSOR301162	Indica	ZHE733	China	3	2	23.5047	0.527289	6.37635	1.00598	0.314281
s_196	GSOR301162	Indica	ZHE733	China	3	3	20.8945	0.725264	8.15939	1.02077	0.424887
s_196	GSOR301162	Indica	ZHE733	China	3	4	20.8435	0.718588	8.12343	1.0237	0.421219
s_198	GSOR301066	Tropical japonica	IRAT177	French Guiana	1	1	27.1265	1.0578	9.28233	0.876661	0.60239
s_198	GSOR301066	Tropical japonica	IRAT177	French Guiana	1	2	27.2565	1.05312	9.26092	0.877569	0.599963
s_198	GSOR301066	Tropical japonica	IRAT177	French Guiana	1	3	27.936	1.00126	8.95162	0.882816	0.572916
s_198	GSOR301066	Tropical japonica	IRAT177	French Guiana	2	1	28.0836	1.00227	8.95231	0.881979	0.573445
s_198	GSOR301066	Tropical japonica	IRAT177	French Guiana	2	2	28.1991	0.959917	8.73535	0.889076	0.551181
s_198	GSOR301066	Tropical japonica	IRAT177	French Guiana	2	3	28.3007	0.958559	8.73426	0.889503	0.550465
s_198	GSOR301066	Tropical japonica	IRAT177	French Guiana	3	1	28.2776	0.957914	8.73327	0.889592	0.550124
s_198	GSOR301066	Tropical japonica	IRAT177	French Guiana	3	2	27.8549	0.897812	8.43578	0.900767	0.518246
s_198	GSOR301066	Tropical japonica	IRAT177	French Guiana	3	3	28.0929	0.833914	8.16119	0.916905	0.483995
s_198	GSOR301066	Tropical japonica	IRAT177	French Guiana	3	4	28.0706	0.832942	8.15544	0.916784	0.483471
s_31	GSOR310351	Indica	Warrangal Culture 1252	India	1	1	22.5713	0.903533	8.08666	0.806307	0.521294
s_31	GSOR310351	Indica	Warrangal Culture 1252	India	1	2	22.6693	0.900766	8.07728	0.80715	0.51982
s_31	GSOR310351	Indica	Warrangal Culture 1252	India	1	3	22.2851	0.837342	7.66915	0.818289	0.485842
s_31	GSOR310351	Indica	Warrangal Culture 1252	India	2	1	22.272	0.836363	7.66469	0.8186	0.485314
s_31	GSOR310351	Indica	Warrangal Culture 1252	India	2	2	18.4303	0.635787	6.55863	0.880916	0.37537
s_31	GSOR310351	Indica	Warrangal Culture 1252	India	2	3	18.4934	0.634944	6.55506	0.881183	0.374899
s_31	GSOR310351	Indica	Warrangal Culture 1252	India	3	1	19.1356	0.882071	7.77302	0.813999	0.509843
s_31	GSOR310351	Indica	Warrangal Culture 1252	India	3	2	19.2539	0.877761	7.74558	0.81519	0.507538
s_31	GSOR310351	Indica	Warrangal Culture 1252	India	3	3	20.1122	0.766599	7.32812	0.864224	0.447504
s_31	GSOR310351	Indica	Warrangal Culture 1252	India	3	4	20.1445	0.766932	7.32844	0.864173	0.447686
s_32	GSOR310354	Tropical japonica	Padi Pohon Batu	Malaysia	1	1	26.6708	0.891332	8.75694	0.858053	0.51479
s_32	GSOR310354	Tropical japonica	Padi Pohon Batu	Malaysia	1	2	26.6822	0.880114	8.6765	0.860692	0.508797
s_32	GSOR310354	Tropical japonica	Padi Pohon Batu	Malaysia	1	3	26.7143	0.712846	7.67429	0.929639	0.41806
s_32	GSOR310354	Tropical japonica	Padi Pohon Batu	Malaysia	2	1	26.7413	0.708678	7.64102	0.930645	0.415766
s_32	GSOR310354	Tropical japonica	Padi Pohon Batu	Malaysia	2	2	26.2783	0.638897	7.28989	0.969766	0.377104
s_32	GSOR310354	Tropical japonica	Padi Pohon Batu	Malaysia	2	3	26.3796	0.637829	7.28938	0.97083	0.376508
s_32	GSOR310354	Tropical japonica	Padi Pohon Batu	Malaysia	3	1	23.2869	0.69168	7.53648	0.943482	0.406391
s_32	GSOR310354	Tropical japonica	Padi Pohon Batu	Malaysia	3	2	23.2997	0.690903	7.52948	0.943663	0.405962
s_32	GSOR310354	Tropical japonica	Padi Pohon Batu	Malaysia	3	3	22.7762	0.628561	7.04163	0.959179	0.371337
s_32	GSOR310354	Tropical japonica	Padi Pohon Batu	Malaysia	3	4	22.8154	0.626904	7.03638	0.960225	0.370411
s_37	GSOR310415	Indica	Ai Chueh Ta Pai Ku	Taiwan	1	1	29.1696	1.03708	8.80137	0.810098	0.591622
s_37	GSOR310415	Indica	Ai Chueh Ta Pai Ku	Taiwan	1	2	29.2775	0.998636	8.7215	0.821845	0.571539
s_37	GSOR310415	Indica	Ai Chueh Ta Pai Ku	Taiwan	1	3	24.1423	0.904474	8.33021	0.862171	0.521796
s_37	GSOR310415	Indica	Ai Chueh Ta Pai Ku	Taiwan	2	1	24.0952	0.897102	8.30144	0.864272	0.517868
s_37	GSOR310415	Indica	Ai Chueh Ta Pai Ku	Taiwan	2	2	28.3486	1.12558	9.36355	0.799009	0.637362
s_37	GSOR310415	Indica	Ai Chueh Ta Pai Ku	Taiwan	2	3	28.3543	1.12152	9.34104	0.799767	0.635279
s_37	GSOR310415	Indica	Ai Chueh Ta Pai Ku	Taiwan	3	1	27.9339	1.05274	8.82249	0.806872	0.599768
s_37	GSOR310415	Indica	Ai Chueh Ta Pai Ku	Taiwan	3	2	28.1242	1.05357	8.84162	0.807117	0.600195
s_37	GSOR310415	Indica	Ai Chueh Ta Pai Ku	Taiwan	3	3	29.2464	1.03526	8.78208	0.810212	0.590674
s_37	GSOR310415	Indica	Ai Chueh Ta Pai Ku	Taiwan	3	4	29.1709	1.03608	8.79204	0.810253	0.591099
s_40	GSOR310440	Indica	TJ	Guyana	1	1	24.2514	1.01108	9.52364	0.843975	0.578053
s_40	GSOR310440	Indica	TJ	Guyana	1	2	24.1898	1.00612	9.49711	0.844827	0.575457
s_40	GSOR310440	Indica	TJ	Guyana	1	3	25.1394	0.856111	8.78864	0.883463	0.495935
s_40	GSOR310440	Indica	TJ	Guyana	2	1	25.2453	0.854126	8.78156	0.884036	0.49487
s_40	GSOR310440	Indica	TJ	Guyana	2	2	25.1432	0.724523	8.03949	0.922163	0.42448
s_40	GSOR310440	Indica	TJ	Guyana	2	3	25.1774	0.722005	8.02252	0.922962	0.423097
s_40	GSOR310440	Indica	TJ	Guyana	3	1	24.3937	0.60352	7.18431	0.962623	0.357323
s_40	GSOR310440	Indica	TJ	Guyana	3	2	24.3122	0.601577	7.16682	0.963132	0.356233
s_40	GSOR310440	Indica	TJ	Guyana	3	3	22.2913	0.448282	5.90992	1.03093	0.269059
s_40	GSOR310440	Indica	TJ	Guyana	3	4	22.2578	0.4486	5.90736	1.03052	0.269242
s_46	GSOR310481	Indica	Anandi	India	1	1	23.4047	0.448952	4.06398	0.687694	0.269445
s_46	GSOR310481	Indica	Anandi	India	1	2	23.3132	0.452143	4.07267	0.685639	0.271284
s_46	GSOR310481	Indica	Anandi	India	1	3	23.454	0.595521	4.50899	0.612643	0.352833
s_46	GSOR310481	Indica	Anandi	India	2	1	23.7192	0.594627	4.49784	0.612227	0.352331
s_46	GSOR310481	Indica	Anandi	India	2	2	21.4156	0.485751	3.83834	0.639103	0.290584
s_46	GSOR310481	Indica	Anandi	India	2	3	21.5643	0.487467	3.85543	0.639251	0.291567
s_46	GSOR310481	Indica	Anandi	India	3	1	21.9889	0.406809	3.5432	0.675122	0.245066
s_46	GSOR310481	Indica	Anandi	India	3	2	22.1954	0.405623	3.52967	0.67471	0.244378
s_46	GSOR310481	Indica	Anandi	India	3	3	21.0872	0.368722	3.32296	0.692758	0.222877
s_46	GSOR310481	Indica	Anandi	India	3	4	21.3385	0.371792	3.34005	0.691489	0.224671
s_47	GSOR310489	Indica	Chun 118-33	China	1	1	21.0675	0.585217	4.92053	0.653464	0.347041
s_47	GSOR310489	Indica	Chun 118-33	China	1	2	21.0238	0.581753	4.91065	0.655056	0.345091
s_47	GSOR310489	Indica	Chun 118-33	China	1	3	22.7606	0.9327	5.97644	0.551265	0.53679
s_47	GSOR310489	Indica	Chun 118-33	China	2	1	22.6864	0.932164	5.97859	0.551586	0.536506
s_47	GSOR310489	Indica	Chun 118-33	China	2	2	24.7966	1.07941	7.05844	0.548585	0.613586
s_47	GSOR310489	Indica	Chun 118-33	China	2	3	24.867	1.06933	7.00148	0.54961	0.608369
s_47	GSOR310489	Indica	Chun 118-33	China	3	1	25.3155	0.885854	6.13258	0.580449	0.511865
s_47	GSOR310489	Indica	Chun 118-33	China	3	2	25.3663	0.885926	6.13204	0.58045	0.511903
s_47	GSOR310489	Indica	Chun 118-33	China	3	3	25.858	0.818932	5.85881	0.593897	0.47591
s_47	GSOR310489	Indica	Chun 118-33	China	3	4	25.9532	0.81852	5.85282	0.593707	0.475687
s_55	GSOR310598	Admixture	Red	Pakistan	1	1	18.2548	0.785504	6.39297	0.667488	0.457795
s_55	GSOR310598	Admixture	Red	Pakistan	1	2	18.3703	0.785229	6.38296	0.667104	0.457645
s_55	GSOR310598	Admixture	Red	Pakistan	1	3	18.5417	0.737329	6.16194	0.68054	0.431505
s_55	GSOR310598	Admixture	Red	Pakistan	2	1	18.5735	0.736946	6.16415	0.6808	0.431295
s_55	GSOR310598	Admixture	Red	Pakistan	2	2	18.5719	0.694427	5.97619	0.693815	0.407908
s_55	GSOR310598	Admixture	Red	Pakistan	2	3	18.6253	0.694943	5.98361	0.693954	0.408193
s_55	GSOR310598	Admixture	Red	Pakistan	3	1	18.5809	0.696462	5.99488	0.693789	0.409031
s_55	GSOR310598	Admixture	Red	Pakistan	3	2	18.4929	0.658924	5.80869	0.704935	0.388247
s_55	GSOR310598	Admixture	Red	Pakistan	3	3	18.3638	0.63188	5.71741	0.716027	0.37319
s_55	GSOR310598	Admixture	Red	Pakistan	3	4	18.3696	0.630755	5.71347	0.716251	0.372562
s_56	GSOR310615	Indica	Dichroa Alef Uslkij	Kazakhstan	1	1	28.3308	0.793075	6.33513	0.638128	0.461907
s_56	GSOR310615	Indica	Dichroa Alef Uslkij	Kazakhstan	1	2	28.2085	0.768628	6.22747	0.642028	0.44861
s_56	GSOR310615	Indica	Dichroa Alef Uslkij	Kazakhstan	1	3	27.6599	0.852246	6.65991	0.638456	0.493859
s_56	GSOR310615	Indica	Dichroa Alef Uslkij	Kazakhstan	2	1	27.7352	0.853612	6.6618	0.637995	0.494593
s_56	GSOR310615	Indica	Dichroa Alef Uslkij	Kazakhstan	2	2	27.7952	0.855657	6.66234	0.637098	0.495692
s_56	GSOR310615	Indica	Dichroa Alef Uslkij	Kazakhstan	2	3	27.625	0.82359	6.46336	0.639142	0.478425
s_56	GSOR310615	Indica	Dichroa Alef Uslkij	Kazakhstan	3	1	28.1338	0.808292	6.42918	0.640389	0.470155
s_56	GSOR310615	Indica	Dichroa Alef Uslkij	Kazakhstan	3	2	28.2167	0.808675	6.43138	0.640157	0.470363
s_56	GSOR310615	Indica	Dichroa Alef Uslkij	Kazakhstan	3	3	28.3533	0.794221	6.33674	0.637779	0.462529
s_56	GSOR310615	Indica	Dichroa Alef Uslkij	Kazakhstan	3	4	28.3491	0.793928	6.33594	0.637804	0.46237
s_57	GSOR310630	Indica	BKN 6987-68-14	Thailand	1	1	25.0786	0.899543	6.64632	0.591609	0.519169
s_57	GSOR310630	Indica	BKN 6987-68-14	Thailand	1	2	25.1584	0.901081	6.65024	0.591129	0.519988
s_57	GSOR310630	Indica	BKN 6987-68-14	Thailand	1	3	24.0102	0.857142	6.39022	0.596649	0.496489
s_57	GSOR310630	Indica	BKN 6987-68-14	Thailand	2	1	24.275	0.860199	6.41187	0.596101	0.498129
s_57	GSOR310630	Indica	BKN 6987-68-14	Thailand	2	2	25.2678	0.854293	6.35664	0.593012	0.494959
s_57	GSOR310630	Indica	BKN 6987-68-14	Thailand	2	3	25.4884	0.857441	6.381	0.592694	0.496649
s_57	GSOR310630	Indica	BKN 6987-68-14	Thailand	3	1	24.7878	0.824347	6.25237	0.598866	0.478834
s_57	GSOR310630	Indica	BKN 6987-68-14	Thailand	3	2	24.9278	0.825597	6.26372	0.598735	0.479509
s_57	GSOR310630	Indica	BKN 6987-68-14	Thailand	3	3	25.1273	0.796777	6.1706	0.6049	0.463916
s_57	GSOR310630	Indica	BKN 6987-68-14	Thailand	3	4	25.2103	0.797411	6.18061	0.605049	0.464259
s_68	GSOR310757	Indica	RP2151-173-1-8	India	1	1	25.0573	0.896749	6.65826	0.566879	0.517679
s_68	GSOR310757	Indica	RP2151-173-1-8	India	1	2	24.9786	0.895539	6.6488	0.567011	0.517034
s_68	GSOR310757	Indica	RP2151-173-1-8	India	1	3	25.9027	0.847469	8.38172	0.884195	0.491292
s_68	GSOR310757	Indica	RP2151-173-1-8	India	2	1	26.0448	0.844653	8.36755	0.88496	0.489778
s_68	GSOR310757	Indica	RP2151-173-1-8	India	2	2	28.0145	0.800696	8.1241	0.898759	0.466041
s_68	GSOR310757	Indica	RP2151-173-1-8	India	2	3	27.5833	0.800601	8.14236	0.899764	0.465989
s_68	GSOR310757	Indica	RP2151-173-1-8	India	3	1	23.3065	0.818127	8.04856	0.881973	0.475475
s_68	GSOR310757	Indica	RP2151-173-1-8	India	3	2	23.3615	0.817539	8.04477	0.882278	0.475157
s_68	GSOR310757	Indica	RP2151-173-1-8	India	3	3	23.201	0.716904	7.61451	0.919914	0.420293
s_68	GSOR310757	Indica	RP2151-173-1-8	India	3	4	23.2728	0.714499	7.59514	0.920468	0.41897
s_86	GSOR310887	Admixture	Buphopa	Myanmar	1	1	25.8273	0.697282	7.45567	0.947771	0.409484
s_86	GSOR310887	Admixture	Buphopa	Myanmar	1	2	25.8988	0.693831	7.43667	0.949296	0.407579
s_86	GSOR310887	Admixture	Buphopa	Myanmar	1	3	25.0776	0.636535	6.96262	0.963398	0.375787
s_86	GSOR310887	Admixture	Buphopa	Myanmar	2	1	25.274	0.636771	6.96784	0.963573	0.375918
s_86	GSOR310887	Admixture	Buphopa	Myanmar	2	2	25.444	0.61075	6.8128	0.972936	0.361375
s_86	GSOR310887	Admixture	Buphopa	Myanmar	2	3	25.4522	0.610682	6.81197	0.972914	0.361337
s_86	GSOR310887	Admixture	Buphopa	Myanmar	3	1	25.5483	0.610507	6.80655	0.972542	0.36124
s_86	GSOR310887	Admixture	Buphopa	Myanmar	3	2	25.3783	0.596515	6.68502	0.97529	0.353392
s_86	GSOR310887	Admixture	Buphopa	Myanmar	3	3	28.1777	0.669058	7.25698	0.949481	0.393872
s_86	GSOR310887	Admixture	Buphopa	Myanmar	3	4	28.1179	0.665776	7.23639	0.950783	0.392052
s_90	GSOR310932	Indica	17-9-4	Mexico	1	1	29.2806	0.89009	8.23476	0.820577	0.514126
s_90	GSOR310932	Indica	17-9-4	Mexico	1	2	29.7276	0.886518	8.20745	0.821364	0.512219
s_90	GSOR310932	Indica	17-9-4	Mexico	1	3	25.7854	0.617284	7.01167	0.929331	0.365034
s_90	GSOR310932	Indica	17-9-4	Mexico	2	1	25.758	0.614186	6.984	0.930102	0.3633
s_90	GSOR310932	Indica	17-9-4	Mexico	2	2	27.2859	0.912583	8.30804	0.803105	0.526111
s_90	GSOR310932	Indica	17-9-4	Mexico	2	3	27.3756	0.913122	8.30684	0.802756	0.526397
s_90	GSOR310932	Indica	17-9-4	Mexico	3	1	28.8274	0.881453	8.1395	0.809562	0.509513
s_90	GSOR310932	Indica	17-9-4	Mexico	3	2	28.8845	0.881459	8.14375	0.809517	0.509516
s_90	GSOR310932	Indica	17-9-4	Mexico	3	3	30.2031	0.852112	7.99995	0.815978	0.493788
s_90	GSOR310932	Indica	17-9-4	Mexico	3	4	30.2138	0.853835	8.01376	0.815686	0.494713
s_1	GSOR310007	Admixture	Karang Serang	Indonesia	1	1	20.8526	0.633866	4.65592	0.610645	0.374298
s_1	GSOR310007	Admixture	Karang Serang	Indonesia	1	2	20.8941	0.630816	4.643	0.611408	0.372596
s_1	GSOR310007	Admixture	Karang Serang	Indonesia	1	3	21.8666	1.06289	5.46207	0.499144	0.605031
s_1	GSOR310007	Admixture	Karang Serang	Indonesia	2	1	21.9174	1.06091	5.4532	0.4992	0.604005
s_1	GSOR310007	Admixture	Karang Serang	Indonesia	2	2	22.7802	0.934828	5.27633	0.524994	0.537918
s_1	GSOR310007	Admixture	Karang Serang	Indonesia	2	3	22.8888	0.933827	5.2735	0.525126	0.537387
s_1	GSOR310007	Admixture	Karang Serang	Indonesia	3	1	23.7941	0.873842	5.14049	0.538368	0.505441
s_1	GSOR310007	Admixture	Karang Serang	Indonesia	3	2	23.8984	0.875704	5.14554	0.537989	0.506438
s_1	GSOR310007	Admixture	Karang Serang	Indonesia	3	3	24.5858	0.84505	5.06905	0.545386	0.489991
s_1	GSOR310007	Admixture	Karang Serang	Indonesia	3	4	24.7112	0.844482	5.06925	0.545427	0.489686
s_100	GSOR311074	Tropical japonica	Mitak	Indonesia	1	1	16.3719	0.285575	3.1296	0.800385	0.173907
s_100	GSOR311074	Tropical japonica	Mitak	Indonesia	1	2	16.3948	0.281614	3.10406	0.803168	0.171556
s_100	GSOR311074	Tropical japonica	Mitak	Indonesia	1	3	16.2369	0.244697	2.83735	0.833633	0.149563
s_100	GSOR311074	Tropical japonica	Mitak	Indonesia	2	1	16.1202	0.244234	2.83694	0.83451	0.149286
s_100	GSOR311074	Tropical japonica	Mitak	Indonesia	2	2	15.7477	0.556002	4.52956	0.657967	0.330561
s_100	GSOR311074	Tropical japonica	Mitak	Indonesia	2	3	15.8411	0.554749	4.52175	0.658416	0.329852
s_100	GSOR311074	Tropical japonica	Mitak	Indonesia	3	1	17.1392	0.471695	4.08809	0.689388	0.282526
s_100	GSOR311074	Tropical japonica	Mitak	Indonesia	3	2	17.1586	0.472257	4.08766	0.688958	0.282849
s_100	GSOR311074	Tropical japonica	Mitak	Indonesia	3	3	18.1621	0.43408	3.87797	0.706533	0.260863
s_100	GSOR311074	Tropical japonica	Mitak	Indonesia	3	4	18.1903	0.435042	3.89238	0.707167	0.261419
s_103	GSOR311105	Indica	Hsin Hsing Pai Ku	Taiwan	1	1	21.6052	0.659902	4.79136	0.631411	0.388791
s_103	GSOR311105	Indica	Hsin Hsing Pai Ku	Taiwan	1	2	21.5071	0.659496	4.78891	0.631596	0.388565
s_103	GSOR311105	Indica	Hsin Hsing Pai Ku	Taiwan	1	3	22.6806	0.628151	4.69553	0.64569	0.371108
s_103	GSOR311105	Indica	Hsin Hsing Pai Ku	Taiwan	2	1	22.7456	0.627738	4.69486	0.645853	0.370878
s_103	GSOR311105	Indica	Hsin Hsing Pai Ku	Taiwan	2	2	23.3737	0.602412	4.66474	0.660876	0.356701
s_103	GSOR311105	Indica	Hsin Hsing Pai Ku	Taiwan	2	3	23.1586	0.55154	4.48588	0.683056	0.328036
s_103	GSOR311105	Indica	Hsin Hsing Pai Ku	Taiwan	3	1	23.5947	0.549581	4.50665	0.685279	0.326927
s_103	GSOR311105	Indica	Hsin Hsing Pai Ku	Taiwan	3	2	23.297	0.547724	4.49994	0.68612	0.325876
s_103	GSOR311105	Indica	Hsin Hsing Pai Ku	Taiwan	3	3	23.395	0.485587	4.27794	0.717482	0.29049
s_103	GSOR311105	Indica	Hsin Hsing Pai Ku	Taiwan	3	4	23.5514	0.4851	4.27404	0.717511	0.290211
s_114	GSOR311180	Indica	Sapundali Local	India	1	1	24.4495	1.16502	6.87426	0.557023	0.657532
s_114	GSOR311180	Indica	Sapundali Local	India	1	2	24.5221	1.16238	6.86882	0.557532	0.656186
s_114	GSOR311180	Indica	Sapundali Local	India	1	3	24.5442	1.14667	6.84367	0.560605	0.648162
s_114	GSOR311180	Indica	Sapundali Local	India	2	1	24.5	1.00803	6.4395	0.584886	0.576459
s_114	GSOR311180	Indica	Sapundali Local	India	2	2	26.9568	1.10361	7.67944	0.591043	0.626071
s_114	GSOR311180	Indica	Sapundali Local	India	2	3	27.0512	1.08889	7.60779	0.593346	0.618484
s_114	GSOR311180	Indica	Sapundali Local	India	3	1	27.6801	0.703918	6.03496	0.687432	0.413143
s_114	GSOR311180	Indica	Sapundali Local	India	3	2	27.8737	0.702071	6.01638	0.68734	0.412125
s_114	GSOR311180	Indica	Sapundali Local	India	3	3	27.4035	0.624643	5.72635	0.718848	0.369148
s_114	GSOR311180	Indica	Sapundali Local	India	3	4	27.3608	0.624993	5.72574	0.718575	0.369344
s_173	GSOR311725	Indica	A 36-3	Myanmar	1	1	21.0195	0.566061	5.85919	0.936295	0.336245
s_173	GSOR311725	Indica	A 36-3	Myanmar	1	2	21.1359	0.563746	5.84928	0.937676	0.334938
s_173	GSOR311725	Indica	A 36-3	Myanmar	1	3	20.2089	0.490602	5.30955	0.964787	0.29336
s_173	GSOR311725	Indica	A 36-3	Myanmar	2	1	20.1891	0.489323	5.30403	0.965533	0.292629
s_173	GSOR311725	Indica	A 36-3	Myanmar	2	2	19.5195	0.436269	4.92174	0.989132	0.262127
s_173	GSOR311725	Indica	A 36-3	Myanmar	2	3	19.4758	0.435645	4.91685	0.989418	0.261767
s_173	GSOR311725	Indica	A 36-3	Myanmar	3	1	18.7718	0.381452	4.5015	1.01717	0.23031
s_173	GSOR311725	Indica	A 36-3	Myanmar	3	2	18.7158	0.380949	4.49741	1.01737	0.230017
s_173	GSOR311725	Indica	A 36-3	Myanmar	3	3	19.4093	0.835807	7.92383	0.853719	0.485015
s_173	GSOR311725	Indica	A 36-3	Myanmar	3	4	19.3949	0.826441	7.84714	0.855632	0.479964
s_169	GSOR311684	Aus	Hi Muke	Kazakhstan	1	1	13.5208	0.291427	4.01454	1.07423	0.177377
s_169	GSOR311684	Aus	Hi Muke	Kazakhstan	1	2	14.6157	0.774132	7.92299	0.853823	0.451609
s_169	GSOR311684	Aus	Hi Muke	Kazakhstan	1	3	16.1648	0.64419	6.76498	0.884769	0.380053
s_169	GSOR311684	Aus	Hi Muke	Kazakhstan	2	1	16.0684	0.635889	6.69602	0.887159	0.375426
s_169	GSOR311684	Aus	Hi Muke	Kazakhstan	2	2	16.5119	0.520616	5.76506	0.926202	0.310486
s_169	GSOR311684	Aus	Hi Muke	Kazakhstan	2	3	16.7115	0.519467	5.76241	0.92723	0.309832
s_169	GSOR311684	Aus	Hi Muke	Kazakhstan	3	1	17.1786	0.431045	5.28185	0.986388	0.259109
s_169	GSOR311684	Aus	Hi Muke	Kazakhstan	3	2	17.1868	0.428794	5.27325	0.988473	0.257807
s_169	GSOR311684	Aus	Hi Muke	Kazakhstan	3	3	17.3504	0.350899	4.75988	1.05163	0.212441
s_169	GSOR311684	Aus	Hi Muke	Kazakhstan	3	4	17.4664	0.348258	4.74198	1.05403	0.210892
s_151	GSOR311576	Aus	DNJ 121	Bangladesh	1	1	25.8521	0.759402	7.03644	0.834101	0.443578
s_151	GSOR311576	Aus	DNJ 121	Bangladesh	1	2	25.8546	0.75909	7.03396	0.834173	0.443408
s_151	GSOR311576	Aus	DNJ 121	Bangladesh	1	3	26.3101	0.724373	6.84532	0.845286	0.424397
s_151	GSOR311576	Aus	DNJ 121	Bangladesh	2	1	26.3101	0.744373	6.84532	0.845286	0.474397
s_151	GSOR311576	Aus	DNJ 121	Bangladesh	2	2	25.9837	0.688716	6.66076	0.858841	0.404754
s_151	GSOR311576	Aus	DNJ 121	Bangladesh	2	3	26.0452	0.691845	6.68744	0.85831	0.406482
s_151	GSOR311576	Aus	DNJ 121	Bangladesh	3	1	23.2952	0.72466	7.11755	0.860545	0.424555
s_151	GSOR311576	Aus	DNJ 121	Bangladesh	3	2	23.3465	0.721463	7.10152	0.861727	0.422799
s_151	GSOR311576	Aus	DNJ 121	Bangladesh	3	3	24.1212	0.757138	7.44655	0.854247	0.442342
s_151	GSOR311576	Aus	DNJ 121	Bangladesh	3	4	24.0343	0.753687	7.42834	0.855376	0.440457
s_147	GSOR311561	Aus	Nang Bang Bentre	Vietnam	1	1	25.6247	0.799958	7.26979	0.815938	0.465641
s_147	GSOR311561	Aus	Nang Bang Bentre	Vietnam	1	2	25.6089	0.796582	7.25143	0.817114	0.463809
s_147	GSOR311561	Aus	Nang Bang Bentre	Vietnam	1	3	24.5278	0.790613	7.28732	0.817495	0.46057
s_147	GSOR311561	Aus	Nang Bang Bentre	Vietnam	2	1	24.4097	0.789348	7.28033	0.81795	0.459883
s_147	GSOR311561	Aus	Nang Bang Bentre	Vietnam	2	2	24.896	0.705487	6.88723	0.847314	0.414008
s_147	GSOR311561	Aus	Nang Bang Bentre	Vietnam	2	3	24.8661	0.70383	6.88673	0.848549	0.413095
s_147	GSOR311561	Aus	Nang Bang Bentre	Vietnam	3	1	24.2654	0.596101	6.38385	0.893815	0.353159
s_147	GSOR311561	Aus	Nang Bang Bentre	Vietnam	3	2	24.305	0.5943	6.37604	0.895015	0.352148
s_147	GSOR311561	Aus	Nang Bang Bentre	Vietnam	3	3	23.5338	0.52003	5.93506	0.931417	0.310152
s_147	GSOR311561	Aus	Nang Bang Bentre	Vietnam	3	4	23.6775	0.519164	5.93764	0.932659	0.309659
s_142	GSOR311539	Aus	C.B. II	Japan	1	1	26.4437	0.730023	6.93499	0.824052	0.427499
s_142	GSOR311539	Aus	C.B. II	Japan	1	2	26.4649	0.726801	6.91816	0.824903	0.425731
s_142	GSOR311539	Aus	C.B. II	Japan	1	3	25.7948	0.662865	6.53128	0.843443	0.390436
s_142	GSOR311539	Aus	C.B. II	Japan	2	1	25.7948	0.682865	6.53128	0.843443	0.420436
s_142	GSOR311539	Aus	C.B. II	Japan	2	2	27.5158	1.02562	9.30957	0.758938	0.585649
s_142	GSOR311539	Aus	C.B. II	Japan	2	3	27.5485	0.995532	9.10335	0.765422	0.569912
s_142	GSOR311539	Aus	C.B. II	Japan	3	1	28.7148	0.71636	6.91773	0.820253	0.419994
s_142	GSOR311539	Aus	C.B. II	Japan	3	2	28.5604	0.713098	6.90565	0.821607	0.418199
s_142	GSOR311539	Aus	C.B. II	Japan	3	3	28.217	0.655582	6.5199	0.836399	0.386391
s_142	GSOR311539	Aus	C.B. II	Japan	3	4	28.1447	0.655154	6.52477	0.836826	0.386153
s_140	GSOR311532	Temperate japonica	Egyptian Wild Type	Turkey	1	1	27.1366	0.794473	7.04293	0.774493	0.462665
s_140	GSOR311532	Temperate japonica	Egyptian Wild Type	Turkey	1	2	27.0283	0.791928	7.0292	0.775015	0.461284
s_140	GSOR311532	Temperate japonica	Egyptian Wild Type	Turkey	1	3	26.5551	0.730577	6.81172	0.798479	0.427803
s_140	GSOR311532	Temperate japonica	Egyptian Wild Type	Turkey	2	1	26.4471	0.73038	6.81364	0.798749	0.427695
s_140	GSOR311532	Temperate japonica	Egyptian Wild Type	Turkey	2	2	26.0698	0.655898	6.58765	0.833878	0.386566
s_140	GSOR311532	Temperate japonica	Egyptian Wild Type	Turkey	2	3	25.9949	0.654537	6.59165	0.835187	0.38581
s_140	GSOR311532	Temperate japonica	Egyptian Wild Type	Turkey	3	1	24.2089	0.842043	7.42999	0.765491	0.488373
s_140	GSOR311532	Temperate japonica	Egyptian Wild Type	Turkey	3	2	24.3528	0.838463	7.41076	0.766381	0.486446
s_140	GSOR311532	Temperate japonica	Egyptian Wild Type	Turkey	3	3	24.2252	0.764643	6.96435	0.785237	0.446438
s_140	GSOR311532	Temperate japonica	Egyptian Wild Type	Turkey	3	4	24.2116	0.765205	6.96445	0.784994	0.446744
s_133	GSOR311423	Indica	IR 58614-B-B-8-2	Philippines	1	1	24.8712	0.708397	6.77892	0.809843	0.415611
s_133	GSOR311423	Indica	IR 58614-B-B-8-2	Philippines	1	2	24.9581	0.705868	6.77098	0.811168	0.414218
s_133	GSOR311423	Indica	IR 58614-B-B-8-2	Philippines	1	3	24.3075	0.75578	7.1998	0.793152	0.4416
s_133	GSOR311423	Indica	IR 58614-B-B-8-2	Philippines	2	1	24.23	0.753252	7.18724	0.793889	0.440219
s_133	GSOR311423	Indica	IR 58614-B-B-8-2	Philippines	2	2	21.0862	0.65734	6.48928	0.795021	0.387368
s_133	GSOR311423	Indica	IR 58614-B-B-8-2	Philippines	2	3	21.1374	0.657176	6.48972	0.795116	0.387277
s_133	GSOR311423	Indica	IR 58614-B-B-8-2	Philippines	3	1	21.1356	0.65728	6.49282	0.795234	0.387334
s_133	GSOR311423	Indica	IR 58614-B-B-8-2	Philippines	3	2	20.4437	0.611639	6.0902	0.7992	0.361873
s_133	GSOR311423	Indica	IR 58614-B-B-8-2	Philippines	3	3	19.4664	0.56497	5.89168	0.803474	0.335629
s_133	GSOR311423	Indica	IR 58614-B-B-8-2	Philippines	3	4	19.2989	0.562629	5.86553	0.803448	0.334307
s_186	GSOR311779	Tropical japonica	WC 10253	Uncertain	1	1	23.5408	1.02727	7.43277	0.620213	0.58651
s_186	GSOR311779	Tropical japonica	WC 10253	Uncertain	1	2	23.6545	1.02536	7.43054	0.620719	0.585516
s_186	GSOR311779	Tropical japonica	WC 10253	Uncertain	1	3	24.1475	0.986466	7.18526	0.624161	0.565155
s_186	GSOR311779	Tropical japonica	WC 10253	Uncertain	2	1	24.0276	0.985464	7.18384	0.624362	0.564629
s_186	GSOR311779	Tropical japonica	WC 10253	Uncertain	2	2	23.8114	0.935792	6.88662	0.628548	0.538428
s_186	GSOR311779	Tropical japonica	WC 10253	Uncertain	2	3	23.9242	0.936886	6.89545	0.628435	0.539008
s_186	GSOR311779	Tropical japonica	WC 10253	Uncertain	3	1	25.3647	1.08066	7.22715	0.592137	0.614231
s_186	GSOR311779	Tropical japonica	WC 10253	Uncertain	3	2	25.3895	1.08413	7.241	0.591536	0.616025
s_186	GSOR311779	Tropical japonica	WC 10253	Uncertain	3	3	26.3561	1.07194	7.3534	0.600897	0.609721
s_186	GSOR311779	Tropical japonica	WC 10253	Uncertain	3	4	26.3913	1.07263	7.35978	0.600877	0.610076
s_20	GSOR310210	Temperate japonica	KRASNODARSKIJ 424	Russian Federation	1	1	26.0718	1.49841	10.6532	0.577108	0.822862
s_20	GSOR310210	Temperate japonica	KRASNODARSKIJ 424	Russian Federation	1	2	26.1821	1.47251	10.5289	0.580774	0.810339
s_20	GSOR310210	Temperate japonica	KRASNODARSKIJ 424	Russian Federation	1	3	27.3054	0.925562	7.56675	0.671257	0.533005
s_20	GSOR310210	Temperate japonica	KRASNODARSKIJ 424	Russian Federation	2	1	27.272	0.923619	7.55526	0.671649	0.531974
s_20	GSOR310210	Temperate japonica	KRASNODARSKIJ 424	Russian Federation	2	2	27.3416	0.839091	7.10286	0.690235	0.486784
s_20	GSOR310210	Temperate japonica	KRASNODARSKIJ 424	Russian Federation	2	3	27.2941	0.838272	7.10086	0.690372	0.486343
s_20	GSOR310210	Temperate japonica	KRASNODARSKIJ 424	Russian Federation	3	1	25.4903	0.904047	7.35144	0.668798	0.521568
s_20	GSOR310210	Temperate japonica	KRASNODARSKIJ 424	Russian Federation	3	2	25.5062	0.899997	7.33297	0.669716	0.519411
s_20	GSOR310210	Temperate japonica	KRASNODARSKIJ 424	Russian Federation	3	3	25.4879	0.900122	7.32646	0.669553	0.519477
s_20	GSOR310210	Temperate japonica	KRASNODARSKIJ 424	Russian Federation	3	4	25.2636	0.814443	6.82338	0.687193	0.473483
s_24	GSOR310238	Tropical japonica	R 75	Senegal	1	1	28.0528	1.0429	8.65686	0.654088	0.594651
s_24	GSOR310238	Tropical japonica	R 75	Senegal	1	2	28.1465	1.02496	8.55664	0.657733	0.585306
s_24	GSOR310238	Tropical japonica	R 75	Senegal	1	3	27.9394	0.73454	6.69086	0.72133	0.429976
s_24	GSOR310238	Tropical japonica	R 75	Senegal	2	1	28.0537	0.732421	6.68097	0.722105	0.428814
s_24	GSOR310238	Tropical japonica	R 75	Senegal	2	2	28.0817	0.731905	6.66928	0.72174	0.428532
s_24	GSOR310238	Tropical japonica	R 75	Senegal	2	3	27.5759	0.639786	6.12476	0.750282	0.377599
s_24	GSOR310238	Tropical japonica	R 75	Senegal	3	1	26.6621	0.714232	6.91971	0.73952	0.418823
s_24	GSOR310238	Tropical japonica	R 75	Senegal	3	2	26.6341	0.708213	6.86622	0.74058	0.41551
s_24	GSOR310238	Tropical japonica	R 75	Senegal	3	3	26.8976	0.591546	5.98576	0.772355	0.3506
s_24	GSOR310238	Tropical japonica	R 75	Senegal	3	4	26.9536	0.590376	5.98208	0.772944	0.349943
s_30	GSOR310348	Tropical japonica	C 8429	Papua New Guinea	1	1	25.5359	1.24803	8.20607	0.572972	0.699549
s_30	GSOR310348	Tropical japonica	C 8429	Papua New Guinea	1	2	25.4654	1.24102	8.1582	0.57351	0.696023
s_30	GSOR310348	Tropical japonica	C 8429	Papua New Guinea	1	3	25.6623	1.05597	7.28837	0.600334	0.601441
s_30	GSOR310348	Tropical japonica	C 8429	Papua New Guinea	2	1	25.9376	1.05583	7.2863	0.600365	0.601371
s_30	GSOR310348	Tropical japonica	C 8429	Papua New Guinea	2	2	25.6494	1.11908	7.73614	0.588036	0.634026
s_30	GSOR310348	Tropical japonica	C 8429	Papua New Guinea	2	3	25.5918	1.11715	7.72668	0.588312	0.633038
s_30	GSOR310348	Tropical japonica	C 8429	Papua New Guinea	3	1	25.5192	1.11628	7.70456	0.587897	0.63259
s_30	GSOR310348	Tropical japonica	C 8429	Papua New Guinea	3	2	25.5433	1.00619	7.09171	0.60144	0.575495
s_30	GSOR310348	Tropical japonica	C 8429	Papua New Guinea	3	3	25.535	0.96532	6.88625	0.606728	0.55403
s_30	GSOR310348	Tropical japonica	C 8429	Papua New Guinea	3	4	25.7451	0.965915	6.89537	0.606819	0.554344
s_64	GSOR310714	Aus	TCHAMPA	Iran	1	1	23.664	0.868876	6.58946	0.614602	0.502782
s_64	GSOR310714	Aus	TCHAMPA	Iran	1	2	23.6746	0.869394	6.58965	0.614199	0.503059
s_64	GSOR310714	Aus	TCHAMPA	Iran	1	3	23.6711	0.870571	6.59481	0.613923	0.50369
s_64	GSOR310714	Aus	TCHAMPA	Iran	2	1	23.3719	0.851456	6.43361	0.612459	0.493435
s_64	GSOR310714	Aus	TCHAMPA	Iran	2	2	23.867	0.846083	6.41356	0.610815	0.490547
s_64	GSOR310714	Aus	TCHAMPA	Iran	2	3	23.6953	0.846422	6.4228	0.611015	0.490729
s_64	GSOR310714	Aus	TCHAMPA	Iran	3	1	21.5249	0.931822	7.00518	0.592484	0.536325
s_64	GSOR310714	Aus	TCHAMPA	Iran	3	2	21.3337	0.925109	6.9622	0.593347	0.532765
s_64	GSOR310714	Aus	TCHAMPA	Iran	3	3	20.5721	0.814985	6.33176	0.612062	0.473776
s_64	GSOR310714	Aus	TCHAMPA	Iran	3	4	20.7134	0.814902	6.3319	0.612031	0.473731
s_61	GSOR310687	Indica	IR 9660-48-1-1-2	Philippines	1	1	28.1872	0.958805	6.73442	0.567712	0.550594
s_61	GSOR310687	Indica	IR 9660-48-1-1-2	Philippines	1	2	28.1798	0.95793	6.74824	0.568429	0.550133
s_61	GSOR310687	Indica	IR 9660-48-1-1-2	Philippines	1	3	27.8424	0.954119	6.7332	0.569623	0.548121
s_61	GSOR310687	Indica	IR 9660-48-1-1-2	Philippines	2	1	27.9624	0.955321	6.74371	0.569599	0.548756
s_61	GSOR310687	Indica	IR 9660-48-1-1-2	Philippines	2	2	26.2341	0.717618	5.77127	0.625838	0.420685
s_61	GSOR310687	Indica	IR 9660-48-1-1-2	Philippines	2	3	26.1701	0.722011	5.79407	0.624538	0.4231
s_61	GSOR310687	Indica	IR 9660-48-1-1-2	Philippines	3	1	26.295	0.755886	6.13292	0.621622	0.441658
s_61	GSOR310687	Indica	IR 9660-48-1-1-2	Philippines	3	2	26.3023	0.756501	6.14322	0.621601	0.441994
s_61	GSOR310687	Indica	IR 9660-48-1-1-2	Philippines	3	3	26.0829	0.732965	6.1009	0.629923	0.429113
s_61	GSOR310687	Indica	IR 9660-48-1-1-2	Philippines	3	4	26.0926	0.734488	6.10725	0.629355	0.429948
s_6	GSOR310052	Tropical japonica	Quinimpol	Philippines	1	1	23.0469	0.435858	4.15497	0.701872	0.26189
s_6	GSOR310052	Tropical japonica	Quinimpol	Philippines	1	2	23.0944	0.440639	4.19164	0.700273	0.264651
s_6	GSOR310052	Tropical japonica	Quinimpol	Philippines	1	3	22.6565	0.490721	4.56112	0.679569	0.293429
s_6	GSOR310052	Tropical japonica	Quinimpol	Philippines	2	1	22.8315	0.493698	4.59558	0.679509	0.295131
s_6	GSOR310052	Tropical japonica	Quinimpol	Philippines	2	2	22.3455	0.502071	4.64985	0.673891	0.299915
s_6	GSOR310052	Tropical japonica	Quinimpol	Philippines	2	3	22.482	0.504221	4.66655	0.673316	0.301143
s_6	GSOR310052	Tropical japonica	Quinimpol	Philippines	3	1	23.1772	0.510221	4.76031	0.673149	0.304565
s_6	GSOR310052	Tropical japonica	Quinimpol	Philippines	3	2	23.125	0.512385	4.77713	0.672755	0.305799
s_6	GSOR310052	Tropical japonica	Quinimpol	Philippines	3	3	23.4819	0.524983	4.90618	0.673524	0.31297
s_6	GSOR310052	Tropical japonica	Quinimpol	Philippines	3	4	23.519	0.524701	4.90834	0.673934	0.31281
s_194	GSOR311792	Tropical japonica	Cypress	United States of America	1	1	16.5265	0.337131	3.58797	0.861325	0.204356
s_194	GSOR311792	Tropical japonica	Cypress	United States of America	1	2	16.2764	0.335851	3.57434	0.861457	0.203604
s_194	GSOR311792	Tropical japonica	Cypress	United States of America	1	3	15.5087	0.429998	3.9551	0.786102	0.258503
s_194	GSOR311792	Tropical japonica	Cypress	United States of America	2	1	15.6087	0.429589	3.9503	0.785941	0.258267
s_194	GSOR311792	Tropical japonica	Cypress	United States of America	2	2	15.6671	0.387032	3.67986	0.802793	0.233563
s_194	GSOR311792	Tropical japonica	Cypress	United States of America	2	3	15.6993	0.385571	3.6698	0.803427	0.232711
s_194	GSOR311792	Tropical japonica	Cypress	United States of America	3	1	15.8526	0.346772	3.56303	0.838622	0.21002
s_194	GSOR311792	Tropical japonica	Cypress	United States of America	3	2	15.9348	0.344372	3.55701	0.841174	0.208611
s_194	GSOR311792	Tropical japonica	Cypress	United States of America	3	3	16.2351	0.31944	3.40656	0.858523	0.19394
s_194	GSOR311792	Tropical japonica	Cypress	United States of America	3	4	16.3062	0.321049	3.42229	0.858197	0.194888
s_26	GSOR310301	Admixture	H57-3-1	Argentina	1	1	19.733	0.537096	4.13017	0.715864	0.31985
s_26	GSOR310301	Admixture	H57-3-1	Argentina	1	2	19.7549	0.540806	4.15545	0.715308	0.321955
s_26	GSOR310301	Admixture	H57-3-1	Argentina	1	3	20.187	0.537125	4.29663	0.728475	0.319867
s_26	GSOR310301	Admixture	H57-3-1	Argentina	2	1	20.1529	0.535463	4.28573	0.728579	0.318924
s_26	GSOR310301	Admixture	H57-3-1	Argentina	2	2	19.6537	0.479117	4.11459	0.758458	0.286783
s_26	GSOR310301	Admixture	H57-3-1	Argentina	2	3	19.7645	0.477169	4.09909	0.758738	0.285666
s_26	GSOR310301	Admixture	H57-3-1	Argentina	3	1	19.0085	0.534574	4.25879	0.729556	0.318419
s_26	GSOR310301	Admixture	H57-3-1	Argentina	3	2	18.8614	0.53446	4.26013	0.729778	0.318354
s_26	GSOR310301	Admixture	H57-3-1	Argentina	3	3	18.9036	0.535593	4.26776	0.729663	0.318998
s_26	GSOR310301	Admixture	H57-3-1	Argentina	3	4	18.9352	0.49171	4.0566	0.745916	0.293994
s_29	GSOR310345	Temperate japonica	J.P. 5	Australia	1	1	22.6704	0.470432	4.12383	0.771877	0.281801
s_29	GSOR310345	Temperate japonica	J.P. 5	Australia	1	2	22.653	0.474541	4.14985	0.770356	0.284159
s_29	GSOR310345	Temperate japonica	J.P. 5	Australia	1	3	23.3814	0.515974	4.44178	0.760962	0.307843
s_29	GSOR310345	Temperate japonica	J.P. 5	Australia	2	1	23.4824	0.517968	4.45854	0.760701	0.308979
s_29	GSOR310345	Temperate japonica	J.P. 5	Australia	2	2	24.4036	0.511252	4.44579	0.765467	0.305153
s_29	GSOR310345	Temperate japonica	J.P. 5	Australia	2	3	24.4889	0.514333	4.45776	0.76386	0.306908
s_29	GSOR310345	Temperate japonica	J.P. 5	Australia	3	1	24.513	0.508764	4.40439	0.764183	0.303734
s_29	GSOR310345	Temperate japonica	J.P. 5	Australia	3	2	24.6821	0.509672	4.42031	0.764617	0.304252
s_29	GSOR310345	Temperate japonica	J.P. 5	Australia	3	3	25.4438	0.498214	4.4541	0.776842	0.297712
s_29	GSOR310345	Temperate japonica	J.P. 5	Australia	3	4	25.3922	0.496305	4.44491	0.77758	0.296622
s_132	GSOR311417	Indica	CNTLR80076-44-1-1-1	Thailand	1	1	19.5131	0.473174	4.46923	0.807344	0.283375
s_132	GSOR311417	Indica	CNTLR80076-44-1-1-1	Thailand	1	2	19.5404	0.471884	4.46333	0.807833	0.282635
s_132	GSOR311417	Indica	CNTLR80076-44-1-1-1	Thailand	1	3	19.505	0.470168	4.45631	0.808853	0.281649
s_132	GSOR311417	Indica	CNTLR80076-44-1-1-1	Thailand	2	1	18.3785	0.347672	3.78347	0.880721	0.210548
s_132	GSOR311417	Indica	CNTLR80076-44-1-1-1	Thailand	2	2	22.1137	0.531169	4.57575	0.766348	0.316486
s_132	GSOR311417	Indica	CNTLR80076-44-1-1-1	Thailand	2	3	22.1373	0.537483	4.61769	0.76435	0.320071
s_132	GSOR311417	Indica	CNTLR80076-44-1-1-1	Thailand	3	1	22.3969	0.567633	4.92921	0.761623	0.337132
s_132	GSOR311417	Indica	CNTLR80076-44-1-1-1	Thailand	3	2	22.4436	0.566443	4.9312	0.762549	0.336461
s_132	GSOR311417	Indica	CNTLR80076-44-1-1-1	Thailand	3	3	22.5072	0.525971	4.83123	0.78411	0.313532
s_132	GSOR311417	Indica	CNTLR80076-44-1-1-1	Thailand	3	4	22.2719	0.524155	4.82231	0.78473	0.312499
s_106	GSOR311117	Indica	Tranoeup Beykher	Cambodia	1	1	13.6346	0.339731	3.45268	0.843367	0.205885
s_106	GSOR311117	Indica	Tranoeup Beykher	Cambodia	1	2	13.7024	0.339224	3.45002	0.843775	0.205587
s_106	GSOR311117	Indica	Tranoeup Beykher	Cambodia	1	3	13.4464	0.298704	3.16904	0.866969	0.181688
s_106	GSOR311117	Indica	Tranoeup Beykher	Cambodia	2	1	13.3647	0.298675	3.16669	0.866694	0.181671
s_106	GSOR311117	Indica	Tranoeup Beykher	Cambodia	2	2	12.7631	0.258811	2.67777	0.861549	0.157988
s_106	GSOR311117	Indica	Tranoeup Beykher	Cambodia	2	3	12.7598	0.260857	2.69902	0.861281	0.159208
s_106	GSOR311117	Indica	Tranoeup Beykher	Cambodia	3	1	12.7071	0.268798	2.78291	0.859698	0.163937
s_106	GSOR311117	Indica	Tranoeup Beykher	Cambodia	3	2	12.5402	0.268717	2.78436	0.859965	0.163889
s_106	GSOR311117	Indica	Tranoeup Beykher	Cambodia	3	3	12.9601	0.26557	2.80873	0.869711	0.162015
s_106	GSOR311117	Indica	Tranoeup Beykher	Cambodia	3	4	13.0097	0.264914	2.80332	0.869974	0.161625
s_104	GSOR311111	Aus	99216	India	1	1	18.5604	0.397591	3.88131	0.814685	0.23971
s_104	GSOR311111	Aus	99216	India	1	2	18.5839	0.396039	3.87637	0.816101	0.238807
s_104	GSOR311111	Aus	99216	India	1	3	18.4256	0.545158	4.56488	0.743628	0.324422
s_104	GSOR311111	Aus	99216	India	2	1	18.4075	0.546095	4.56868	0.743141	0.324953
s_104	GSOR311111	Aus	99216	India	2	2	19.3939	0.514083	4.44723	0.757614	0.306766
s_104	GSOR311111	Aus	99216	India	2	3	19.5631	0.512921	4.44776	0.758604	0.306104
s_104	GSOR311111	Aus	99216	India	3	1	19.4614	0.460162	4.23112	0.785345	0.275899
s_104	GSOR311111	Aus	99216	India	3	2	19.5319	0.460223	4.23029	0.785262	0.275935
s_104	GSOR311111	Aus	99216	India	3	3	19.2682	0.399279	3.92606	0.818481	0.240692
s_104	GSOR311111	Aus	99216	India	3	4	19.3559	0.397281	3.9166	0.819618	0.23953
s_146	GSOR311554	Indica	Srav Prapay	Cambodia	1	1	12.5796	0.381901	3.83488	0.827395	0.230572
s_146	GSOR311554	Indica	Srav Prapay	Cambodia	1	2	12.6235	0.382197	3.8363	0.827282	0.230745
s_146	GSOR311554	Indica	Srav Prapay	Cambodia	1	3	12.5913	0.379391	3.81855	0.828899	0.229108
s_146	GSOR311554	Indica	Srav Prapay	Cambodia	2	1	13.0869	0.31379	3.34382	0.861158	0.190606
s_146	GSOR311554	Indica	Srav Prapay	Cambodia	2	2	13.2947	0.251356	2.88616	0.905347	0.15354
s_146	GSOR311554	Indica	Srav Prapay	Cambodia	2	3	13.128	0.249847	2.87628	0.906741	0.15264
s_146	GSOR311554	Indica	Srav Prapay	Cambodia	3	1	9.29402	0.178245	2.1906	0.951659	0.109602
s_146	GSOR311554	Indica	Srav Prapay	Cambodia	3	2	9.21571	0.177425	2.18477	0.952687	0.109106
s_146	GSOR311554	Indica	Srav Prapay	Cambodia	3	3	9.51397	0.164022	2.03034	0.957088	0.100987
s_146	GSOR311554	Indica	Srav Prapay	Cambodia	3	4	9.47553	0.164621	2.0372	0.956785	0.10135
s_148	GSOR311563	Aus	DNJ 179	Bangladesh	1	1	14.3638	0.39248	3.86907	0.816015	0.236736
s_148	GSOR311563	Aus	DNJ 179	Bangladesh	1	2	14.4401	0.390642	3.85929	0.817036	0.235666
s_148	GSOR311563	Aus	DNJ 179	Bangladesh	1	3	14.2027	0.339005	3.63914	0.860483	0.205458
s_148	GSOR311563	Aus	DNJ 179	Bangladesh	2	1	14.3034	0.337887	3.63556	0.861683	0.204801
s_148	GSOR311563	Aus	DNJ 179	Bangladesh	2	2	13.3299	0.456721	4.00371	0.771929	0.273919
s_148	GSOR311563	Aus	DNJ 179	Bangladesh	2	3	13.2797	0.455288	4.00074	0.773102	0.273095
s_148	GSOR311563	Aus	DNJ 179	Bangladesh	3	1	12.9156	0.408296	3.72118	0.79275	0.24593
s_148	GSOR311563	Aus	DNJ 179	Bangladesh	3	2	12.9625	0.406718	3.70796	0.79298	0.245014
s_148	GSOR311563	Aus	DNJ 179	Bangladesh	3	3	12.0822	0.345708	3.30356	0.818194	0.209395
s_148	GSOR311563	Aus	DNJ 179	Bangladesh	3	4	12.0008	0.34472	3.29483	0.818377	0.208815
s_149	GSOR311572	Aus	DJ 24	Bangladesh	1	1	18.8718	0.614489	4.91059	0.720547	0.363469
s_149	GSOR311572	Aus	DJ 24	Bangladesh	1	2	19.0463	0.612965	4.90647	0.721253	0.362616
s_149	GSOR311572	Aus	DJ 24	Bangladesh	1	3	19.2927	0.526843	4.55927	0.754686	0.314028
s_149	GSOR311572	Aus	DJ 24	Bangladesh	2	1	19.4542	0.521923	4.53307	0.75622	0.31123
s_149	GSOR311572	Aus	DJ 24	Bangladesh	2	2	18.8704	0.412211	3.99141	0.807698	0.248202
s_149	GSOR311572	Aus	DJ 24	Bangladesh	2	3	18.9567	0.410734	3.97841	0.80791	0.247345
s_149	GSOR311572	Aus	DJ 24	Bangladesh	3	1	17.5171	0.339414	3.52057	0.844505	0.205699
s_149	GSOR311572	Aus	DJ 24	Bangladesh	3	2	17.6468	0.338632	3.5174	0.84536	0.205239
s_149	GSOR311572	Aus	DJ 24	Bangladesh	3	3	17.0957	0.312065	3.31885	0.859453	0.189588
s_149	GSOR311572	Aus	DJ 24	Bangladesh	3	4	17.1313	0.31029	3.29812	0.859192	0.188539
s_15	GSOR310156	Admixture	Sel. No. 388	Uruguay	1	1	12.8957	0.317022	3.1543	0.834479	0.192514
s_15	GSOR310156	Admixture	Sel. No. 388	Uruguay	1	2	12.7671	0.316438	3.15062	0.835034	0.192169
s_15	GSOR310156	Admixture	Sel. No. 388	Uruguay	1	3	13.6751	0.41637	4.31303	0.853346	0.250613
s_15	GSOR310156	Admixture	Sel. No. 388	Uruguay	2	1	13.6979	0.415144	4.30591	0.854002	0.249902
s_15	GSOR310156	Admixture	Sel. No. 388	Uruguay	2	2	14.2724	0.374097	4.05282	0.879438	0.226017
s_15	GSOR310156	Admixture	Sel. No. 388	Uruguay	2	3	14.2759	0.373359	4.05431	0.880509	0.225586
s_15	GSOR310156	Admixture	Sel. No. 388	Uruguay	3	1	13.9999	0.3256	3.69167	0.90686	0.197571
s_15	GSOR310156	Admixture	Sel. No. 388	Uruguay	3	2	14.2235	0.324241	3.68754	0.908281	0.19677
s_15	GSOR310156	Admixture	Sel. No. 388	Uruguay	3	3	13.3607	0.232462	2.95275	0.975456	0.142241
s_15	GSOR310156	Admixture	Sel. No. 388	Uruguay	3	4	13.3175	0.229825	2.92656	0.977112	0.140661
s_154	GSOR311596	Aus	SL 22-620	Sierra Leone	1	1	17.3414	0.381955	4.1072	0.872178	0.230603
s_154	GSOR311596	Aus	SL 22-620	Sierra Leone	1	2	17.4123	0.381118	4.10075	0.872489	0.230115
s_154	GSOR311596	Aus	SL 22-620	Sierra Leone	1	3	23.2489	0.539726	4.73747	0.768686	0.321343
s_154	GSOR311596	Aus	SL 22-620	Sierra Leone	2	1	23.0299	0.541671	4.75038	0.768088	0.322446
s_154	GSOR311596	Aus	SL 22-620	Sierra Leone	2	2	23.1929	0.538994	4.74987	0.767423	0.320928
s_154	GSOR311596	Aus	SL 22-620	Sierra Leone	2	3	23.3503	0.539486	4.75475	0.767273	0.321207
s_154	GSOR311596	Aus	SL 22-620	Sierra Leone	3	1	22.6398	0.492001	4.5959	0.792697	0.294161
s_154	GSOR311596	Aus	SL 22-620	Sierra Leone	3	2	22.6105	0.490946	4.59025	0.793046	0.293557
s_154	GSOR311596	Aus	SL 22-620	Sierra Leone	3	3	22.077	0.42411	4.26177	0.827778	0.255097
s_154	GSOR311596	Aus	SL 22-620	Sierra Leone	3	4	22.2034	0.422616	4.25204	0.828461	0.254232
s_153	GSOR311592	Aus	UZ ROS 7-13	Uzbekistan	1	1	21.2367	0.376287	3.97508	0.852909	0.227296
s_153	GSOR311592	Aus	UZ ROS 7-13	Uzbekistan	1	2	18.1314	0.510119	4.84283	0.771399	0.304507
s_153	GSOR311592	Aus	UZ ROS 7-13	Uzbekistan	1	3	18.2389	0.509601	4.84063	0.771552	0.304212
s_153	GSOR311592	Aus	UZ ROS 7-13	Uzbekistan	2	1	19.1604	0.431523	4.36936	0.80066	0.259385
s_153	GSOR311592	Aus	UZ ROS 7-13	Uzbekistan	2	2	19.1178	0.430504	4.36647	0.801544	0.258796
s_153	GSOR311592	Aus	UZ ROS 7-13	Uzbekistan	2	3	19.1464	0.374799	3.97048	0.822418	0.226427
s_153	GSOR311592	Aus	UZ ROS 7-13	Uzbekistan	3	1	19.1074	0.373835	3.96292	0.822716	0.225864
s_153	GSOR311592	Aus	UZ ROS 7-13	Uzbekistan	3	2	19.0397	0.321027	3.58864	0.846895	0.194876
s_153	GSOR311592	Aus	UZ ROS 7-13	Uzbekistan	3	3	18.9328	0.289938	3.37822	0.870245	0.176494
s_153	GSOR311592	Aus	UZ ROS 7-13	Uzbekistan	3	4	18.9809	0.290006	3.3796	0.870399	0.176535
s_164	GSOR311656	Aus	ASWINA 330	Bangladesh	1	1	24.5452	0.422037	4.53507	0.795836	0.253897
s_164	GSOR311656	Aus	ASWINA 330	Bangladesh	1	2	24.49	0.42118	4.53315	0.796518	0.2534
s_164	GSOR311656	Aus	ASWINA 330	Bangladesh	1	3	23.1046	0.380906	4.23174	0.804034	0.229992
s_164	GSOR311656	Aus	ASWINA 330	Bangladesh	2	1	23.0656	0.380877	4.23297	0.804085	0.229975
s_164	GSOR311656	Aus	ASWINA 330	Bangladesh	2	2	22.2751	0.326665	3.65719	0.810587	0.198198
s_164	GSOR311656	Aus	ASWINA 330	Bangladesh	2	3	22.1123	0.329611	3.68744	0.80972	0.199933
s_164	GSOR311656	Aus	ASWINA 330	Bangladesh	3	1	21.8689	0.333896	3.77143	0.807227	0.202454
s_164	GSOR311656	Aus	ASWINA 330	Bangladesh	3	2	21.5696	0.33349	3.77095	0.807544	0.202216
s_164	GSOR311656	Aus	ASWINA 330	Bangladesh	3	3	22.5535	0.18514	2.0182	0.814799	0.113771
s_164	GSOR311656	Aus	ASWINA 330	Bangladesh	3	4	21.6952	0.195656	2.13188	0.812659	0.120118
s_170	GSOR311685	Temperate japonica	WIR 911	Russian Federation	1	1	19.9445	0.36239	4.10017	0.805167	0.219173
s_170	GSOR311685	Temperate japonica	WIR 911	Russian Federation	1	2	18.9937	0.295158	3.70307	0.867613	0.179588
s_170	GSOR311685	Temperate japonica	WIR 911	Russian Federation	1	3	18.7512	0.290367	3.66818	0.872165	0.176749
s_170	GSOR311685	Temperate japonica	WIR 911	Russian Federation	2	1	18.8117	0.289707	3.66733	0.873439	0.176358
s_170	GSOR311685	Temperate japonica	WIR 911	Russian Federation	2	2	18.7004	0.377971	4.26216	0.810275	0.228279
s_170	GSOR311685	Temperate japonica	WIR 911	Russian Federation	2	3	18.9463	0.376859	4.25962	0.811371	0.22763
s_170	GSOR311685	Temperate japonica	WIR 911	Russian Federation	3	1	18.9463	0.396859	4.25962	0.811371	0.26763
s_170	GSOR311685	Temperate japonica	WIR 911	Russian Federation	3	2	18.1166	0.325651	3.91915	0.848878	0.1976
s_170	GSOR311685	Temperate japonica	WIR 911	Russian Federation	3	3	18.104	0.323061	3.93774	0.855417	0.196074
s_170	GSOR311685	Temperate japonica	WIR 911	Russian Federation	3	4	17.8992	0.321271	3.92619	0.856791	0.195019
s_176	GSOR311735	Tropical japonica	Simpor	Brunei	1	1	21.3407	0.283137	3.31661	0.839758	0.17246
s_176	GSOR311735	Tropical japonica	Simpor	Brunei	1	2	21.3925	0.293515	3.43347	0.837019	0.178614
s_176	GSOR311735	Tropical japonica	Simpor	Brunei	1	3	20.4622	0.342038	4.04516	0.82738	0.207241
s_176	GSOR311735	Tropical japonica	Simpor	Brunei	2	1	20.4003	0.342243	4.05412	0.827917	0.207361
s_176	GSOR311735	Tropical japonica	Simpor	Brunei	2	2	19.685	0.315211	3.94292	0.855151	0.191445
s_176	GSOR311735	Tropical japonica	Simpor	Brunei	2	3	19.739	0.314611	3.93809	0.855535	0.191091
s_176	GSOR311735	Tropical japonica	Simpor	Brunei	3	1	19.0399	0.299903	3.8273	0.866246	0.182398
s_176	GSOR311735	Tropical japonica	Simpor	Brunei	3	2	19.0443	0.29893	3.81598	0.866362	0.181821
s_176	GSOR311735	Tropical japonica	Simpor	Brunei	3	3	18.7278	0.274194	3.6013	0.883001	0.167147
s_176	GSOR311735	Tropical japonica	Simpor	Brunei	3	4	18.8127	0.274814	3.60324	0.882059	0.167516
s_39	GSOR310428	Tropical japonica	Sipirasikkam	Indonesia	1	1	22.4501	0.563262	4.94004	0.666969	0.334664
s_39	GSOR310428	Tropical japonica	Sipirasikkam	Indonesia	1	2	22.5094	0.570646	4.99245	0.664949	0.338832
s_39	GSOR310428	Tropical japonica	Sipirasikkam	Indonesia	1	3	22.6584	0.644887	5.52027	0.644731	0.380441
s_39	GSOR310428	Tropical japonica	Sipirasikkam	Indonesia	2	1	22.5882	0.647993	5.5512	0.644423	0.38217
s_39	GSOR310428	Tropical japonica	Sipirasikkam	Indonesia	2	2	23.0692	0.657725	5.75628	0.641516	0.387582
s_39	GSOR310428	Tropical japonica	Sipirasikkam	Indonesia	2	3	23.1159	0.658458	5.7599	0.641228	0.387989
s_39	GSOR310428	Tropical japonica	Sipirasikkam	Indonesia	3	1	23.3492	0.646162	5.769	0.647599	0.381151
s_39	GSOR310428	Tropical japonica	Sipirasikkam	Indonesia	3	2	23.4938	0.646724	5.77188	0.647315	0.381463
s_39	GSOR310428	Tropical japonica	Sipirasikkam	Indonesia	3	3	23.1546	0.588791	5.51536	0.666292	0.349051
s_39	GSOR310428	Tropical japonica	Sipirasikkam	Indonesia	3	4	23.0896	0.588249	5.52149	0.666935	0.348747
s_197	GSOR311794	temperate japonica	M204	United States of America	1	1	23.8935	0.450981	4.71162	0.706257	0.270614
s_197	GSOR311794	temperate japonica	M204	United States of America	1	2	24.0738	0.451483	4.71539	0.705954	0.270903
s_197	GSOR311794	temperate japonica	M204	United States of America	1	3	23.6176	0.430483	4.55352	0.709744	0.258784
s_197	GSOR311794	temperate japonica	M204	United States of America	2	1	23.8068	0.432046	4.57058	0.709528	0.259688
s_197	GSOR311794	temperate japonica	M204	United States of America	2	2	24.6806	0.413277	4.23421	0.723604	0.24882
s_197	GSOR311794	temperate japonica	M204	United States of America	2	3	24.7954	0.417442	4.27293	0.722321	0.251235
s_197	GSOR311794	temperate japonica	M204	United States of America	3	1	24.1446	0.467023	4.74561	0.703887	0.279843
s_197	GSOR311794	temperate japonica	M204	United States of America	3	2	24.176	0.467911	4.75893	0.70385	0.280353
s_197	GSOR311794	temperate japonica	M204	United States of America	3	3	24.1903	0.468393	4.79474	0.70051	0.28063
s_197	GSOR311794	temperate japonica	M204	United States of America	3	4	24.2029	0.467504	4.80257	0.701872	0.280119
s_193	GSOR301596	Aus/japonica	Vandana	India	1	1	25.8257	0.520436	4.47321	0.61687	0.310383
s_193	GSOR301596	Aus/japonica	Vandana	India	1	2	26.0117	0.523252	4.49798	0.616435	0.311986
s_193	GSOR301596	Aus/japonica	Vandana	India	1	3	25.8803	0.513323	4.57645	0.624122	0.306333
s_193	GSOR301596	Aus/japonica	Vandana	India	2	1	25.9814	0.510957	4.56422	0.624635	0.304984
s_193	GSOR301596	Aus/japonica	Vandana	India	2	2	24.8288	0.724731	8.4157	0.978279	0.424594
s_193	GSOR301596	Aus/japonica	Vandana	India	2	3	24.4358	0.714402	8.31533	0.980916	0.418916
s_193	GSOR301596	Aus/japonica	Vandana	India	3	1	22.9492	0.570073	6.99826	1.02953	0.338509
s_193	GSOR301596	Aus/japonica	Vandana	India	3	2	23.0186	0.570294	6.99858	1.02927	0.338633
s_193	GSOR301596	Aus/japonica	Vandana	India	3	3	22.3895	0.522751	6.67765	1.05709	0.311701
s_193	GSOR301596	Aus/japonica	Vandana	India	3	4	22.3936	0.522434	6.6776	1.05744	0.31152
s_83	GSOR310861	Temperate japonica	Niwahutaw Mochi	Japan	1	1	9.60006	0.236408	3.96994	1.26185	0.144604
s_83	GSOR310861	Temperate japonica	Niwahutaw Mochi	Japan	1	2	9.6959	0.234739	3.96407	1.26552	0.143605
s_83	GSOR310861	Temperate japonica	Niwahutaw Mochi	Japan	1	3	9.74406	0.189098	3.34834	1.2978	0.116162
s_83	GSOR310861	Temperate japonica	Niwahutaw Mochi	Japan	2	1	9.94006	0.187702	3.32285	1.29767	0.115319
s_83	GSOR310861	Temperate japonica	Niwahutaw Mochi	Japan	2	2	8.73346	0.142587	2.67255	1.34171	0.0879607
s_83	GSOR310861	Temperate japonica	Niwahutaw Mochi	Japan	2	3	8.55489	0.141598	2.66015	1.34345	0.0873586
s_83	GSOR310861	Temperate japonica	Niwahutaw Mochi	Japan	3	1	12.0389	0.291276	4.41223	1.1441	0.177288
s_83	GSOR310861	Temperate japonica	Niwahutaw Mochi	Japan	3	2	11.9003	0.287773	4.36134	1.14495	0.175211
s_83	GSOR310861	Temperate japonica	Niwahutaw Mochi	Japan	3	3	11.0125	0.238062	3.72658	1.16551	0.145594
s_83	GSOR310861	Temperate japonica	Niwahutaw Mochi	Japan	3	4	10.9156	0.237307	3.72334	1.16692	0.145142
s_78	GSOR310809	Temperate japonica	Yong Chal Byo	Korea_ South	1	1	20.3914	0.546879	6.23539	0.912125	0.325397
s_78	GSOR310809	Temperate japonica	Yong Chal Byo	Korea_ South	1	2	20.336	0.547069	6.2363	0.911675	0.325505
s_78	GSOR310809	Temperate japonica	Yong Chal Byo	Korea_ South	1	3	20.5781	0.531798	6.05878	0.905663	0.316843
s_78	GSOR310809	Temperate japonica	Yong Chal Byo	Korea_ South	2	1	20.4862	0.531136	6.06107	0.90629	0.316467
s_78	GSOR310809	Temperate japonica	Yong Chal Byo	Korea_ South	2	2	21.0839	0.506394	5.88204	0.908551	0.302382
s_78	GSOR310809	Temperate japonica	Yong Chal Byo	Korea_ South	2	3	21.126	0.505436	5.87819	0.908994	0.301836
s_78	GSOR310809	Temperate japonica	Yong Chal Byo	Korea_ South	3	1	21.1027	0.457926	5.54993	0.926972	0.274613
s_78	GSOR310809	Temperate japonica	Yong Chal Byo	Korea_ South	3	2	21.0447	0.457772	5.55022	0.926927	0.274524
s_78	GSOR310809	Temperate japonica	Yong Chal Byo	Korea_ South	3	3	21.468	0.41264	5.20598	0.943469	0.248451
s_78	GSOR310809	Temperate japonica	Yong Chal Byo	Korea_ South	3	4	21.5374	0.412015	5.19978	0.94357	0.248088
s_77	GSOR310802	Temperate japonica	Tamanishiki	Japan	1	1	15.0265	0.447161	5.63417	0.915217	0.268413
s_77	GSOR310802	Temperate japonica	Tamanishiki	Japan	1	2	15.1463	0.442947	5.58897	0.916418	0.265982
s_77	GSOR310802	Temperate japonica	Tamanishiki	Japan	1	3	15.351	0.375533	4.8253	0.928786	0.226856
s_77	GSOR310802	Temperate japonica	Tamanishiki	Japan	2	1	15.3036	0.374665	4.82102	0.929299	0.226349
s_77	GSOR310802	Temperate japonica	Tamanishiki	Japan	2	2	20.4114	0.506728	5.50371	0.811949	0.302573
s_77	GSOR310802	Temperate japonica	Tamanishiki	Japan	2	3	20.4942	0.505953	5.50085	0.812017	0.302131
s_77	GSOR310802	Temperate japonica	Tamanishiki	Japan	3	1	17.4445	0.474498	5.08894	0.80616	0.284134
s_77	GSOR310802	Temperate japonica	Tamanishiki	Japan	3	2	18.0311	0.473407	5.10752	0.808524	0.283508
s_77	GSOR310802	Temperate japonica	Tamanishiki	Japan	3	3	19.15	0.458359	4.98437	0.80747	0.274862
s_77	GSOR310802	Temperate japonica	Tamanishiki	Japan	3	4	19.3142	0.459558	5.00146	0.807369	0.275552
s_63	GSOR310703	Aus	N-2703	Nepal	1	1	22.4133	0.503048	5.128	0.770273	0.300473
s_63	GSOR310703	Aus	N-2703	Nepal	1	2	22.2123	0.501991	5.12662	0.771054	0.29987
s_63	GSOR310703	Aus	N-2703	Nepal	1	3	21.8758	0.471069	4.93192	0.783908	0.282167
s_63	GSOR310703	Aus	N-2703	Nepal	2	1	22.1338	0.47121	4.93808	0.784259	0.282248
s_63	GSOR310703	Aus	N-2703	Nepal	2	2	21.4497	0.45244	4.80186	0.790581	0.271455
s_63	GSOR310703	Aus	N-2703	Nepal	2	3	21.5071	0.451792	4.80384	0.7914	0.271082
s_63	GSOR310703	Aus	N-2703	Nepal	3	1	20.984	0.429117	4.7367	0.806337	0.257994
s_63	GSOR310703	Aus	N-2703	Nepal	3	2	21.054	0.428919	4.73174	0.806009	0.257879
s_63	GSOR310703	Aus	N-2703	Nepal	3	3	20.8416	0.402992	4.54134	0.815936	0.24285
s_63	GSOR310703	Aus	N-2703	Nepal	3	4	20.8548	0.402045	4.53757	0.816549	0.242299
s_101	GSOR311078	Temperate japonica	Gazan	Afghanistan	1	1	18.4926	0.329323	3.60632	0.820169	0.199763
s_101	GSOR311078	Temperate japonica	Gazan	Afghanistan	1	2	18.49	0.326799	3.59223	0.821989	0.198277
s_101	GSOR311078	Temperate japonica	Gazan	Afghanistan	1	3	17.1914	0.277689	3.23844	0.853818	0.169224
s_101	GSOR311078	Temperate japonica	Gazan	Afghanistan	2	1	17.0682	0.278329	3.24179	0.853044	0.169604
s_101	GSOR311078	Temperate japonica	Gazan	Afghanistan	2	2	17.7294	0.434258	4.10857	0.731533	0.260965
s_101	GSOR311078	Temperate japonica	Gazan	Afghanistan	2	3	17.8823	0.433822	4.10387	0.731317	0.260714
s_101	GSOR311078	Temperate japonica	Gazan	Afghanistan	3	1	18.5519	0.406083	3.94037	0.740055	0.244645
s_101	GSOR311078	Temperate japonica	Gazan	Afghanistan	3	2	18.7769	0.405366	3.93938	0.740511	0.244229
s_101	GSOR311078	Temperate japonica	Gazan	Afghanistan	3	3	19.6772	0.368411	3.72373	0.756943	0.222695
s_101	GSOR311078	Temperate japonica	Gazan	Afghanistan	3	4	19.6224	0.368034	3.72007	0.756884	0.222474
s_14	GSOR310144	Tropical japonica	British Honduras Creole	Belize	1	1	20.2007	0.353916	2.94617	0.673404	0.21421
s_14	GSOR310144	Tropical japonica	British Honduras Creole	Belize	1	2	20.2627	0.362185	3.00317	0.67079	0.219053
s_14	GSOR310144	Tropical japonica	British Honduras Creole	Belize	1	3	21.1986	0.433277	3.63822	0.658487	0.260399
s_14	GSOR310144	Tropical japonica	British Honduras Creole	Belize	2	1	21.1693	0.431003	3.63109	0.659745	0.259085
s_14	GSOR310144	Tropical japonica	British Honduras Creole	Belize	2	2	21.2672	0.427939	3.6122	0.660384	0.257312
s_14	GSOR310144	Tropical japonica	British Honduras Creole	Belize	2	3	20.8122	0.381853	3.35857	0.678559	0.230544
s_14	GSOR310144	Tropical japonica	British Honduras Creole	Belize	3	1	21.0815	0.4879	3.85239	0.631892	0.291815
s_14	GSOR310144	Tropical japonica	British Honduras Creole	Belize	3	2	21.2619	0.489996	3.87312	0.632111	0.293014
s_14	GSOR310144	Tropical japonica	British Honduras Creole	Belize	3	3	20.2831	0.466963	3.88523	0.652102	0.279809
s_14	GSOR310144	Tropical japonica	British Honduras Creole	Belize	3	4	20.001	0.46604	3.88574	0.652923	0.279278
s_150	GSOR311573	Aus	DJ 102	Bangladesh	1	1	17.1339	0.44562	3.75457	0.67391	0.267524
s_150	GSOR311573	Aus	DJ 102	Bangladesh	1	2	17.072	0.448782	3.77151	0.67282	0.269347
s_150	GSOR311573	Aus	DJ 102	Bangladesh	1	3	17.7007	0.435108	3.77782	0.686506	0.261457
s_150	GSOR311573	Aus	DJ 102	Bangladesh	2	1	17.9722	0.434992	3.77938	0.686747	0.26139
s_150	GSOR311573	Aus	DJ 102	Bangladesh	2	2	18.1781	0.401791	3.66634	0.710251	0.242151
s_150	GSOR311573	Aus	DJ 102	Bangladesh	2	3	18.2335	0.399843	3.66512	0.712233	0.241019
s_150	GSOR311573	Aus	DJ 102	Bangladesh	3	1	18.2335	0.409843	3.66512	0.712233	0.291019
s_150	GSOR311573	Aus	DJ 102	Bangladesh	3	2	17.3223	0.350019	3.35093	0.737088	0.211925
s_150	GSOR311573	Aus	DJ 102	Bangladesh	3	3	17.6061	0.354028	3.42937	0.741559	0.214275
s_150	GSOR311573	Aus	DJ 102	Bangladesh	3	4	17.678	0.35371	3.43496	0.742703	0.214089
s_113	GSOR311173	Admixture	Manga 629	Madagascar	1	1	19.1147	0.598103	4.77097	0.665845	0.354284
s_113	GSOR311173	Admixture	Manga 629	Madagascar	1	2	19.0423	0.59692	4.76638	0.666286	0.353619
s_113	GSOR311173	Admixture	Manga 629	Madagascar	1	3	18.3723	0.537609	4.51587	0.68948	0.320142
s_113	GSOR311173	Admixture	Manga 629	Madagascar	2	1	18.299	0.539484	4.52636	0.689069	0.321205
s_113	GSOR311173	Admixture	Manga 629	Madagascar	2	2	18.8084	0.479939	4.26709	0.718076	0.287255
s_113	GSOR311173	Admixture	Manga 629	Madagascar	2	3	18.6836	0.479969	4.27068	0.718279	0.287272
s_113	GSOR311173	Admixture	Manga 629	Madagascar	3	1	18.7195	0.453917	4.16458	0.731922	0.272305
s_113	GSOR311173	Admixture	Manga 629	Madagascar	3	2	18.7358	0.453194	4.16637	0.732693	0.271889
s_113	GSOR311173	Admixture	Manga 629	Madagascar	3	3	19.6573	0.300578	2.6446	0.737127	0.182797
s_113	GSOR311173	Admixture	Manga 629	Madagascar	3	4	18.9692	0.313271	2.80056	0.741398	0.1903
s_124	GSOR311278	Aus	Montakcl	Egypt	1	1	19.4127	0.360725	4.03631	0.819647	0.218199
s_124	GSOR311278	Aus	Montakcl	Egypt	1	2	19.5036	0.359561	4.02427	0.819747	0.217517
s_124	GSOR311278	Aus	Montakcl	Egypt	1	3	20.0766	0.327003	3.8258	0.842105	0.198397
s_124	GSOR311278	Aus	Montakcl	Egypt	2	1	20.1575	0.325562	3.81443	0.842841	0.197548
s_124	GSOR311278	Aus	Montakcl	Egypt	2	2	19.636	0.27383	3.40779	0.877362	0.166931
s_124	GSOR311278	Aus	Montakcl	Egypt	2	3	19.6026	0.273328	3.40303	0.877621	0.166632
s_124	GSOR311278	Aus	Montakcl	Egypt	3	1	19.2461	0.272903	3.40092	0.878183	0.166379
s_124	GSOR311278	Aus	Montakcl	Egypt	3	2	19.5805	0.294898	2.78248	0.752941	0.179434
s_124	GSOR311278	Aus	Montakcl	Egypt	3	3	19.5344	0.454397	4.17533	0.717196	0.272582
s_124	GSOR311278	Aus	Montakcl	Egypt	3	4	19.7051	0.454451	4.18676	0.718142	0.272613
s_141	GSOR311537	Temperate japonica	A 5	Japan	1	1	23.8431	0.524444	5.00219	0.716295	0.312664
s_141	GSOR311537	Temperate japonica	A 5	Japan	1	2	23.9458	0.52501	4.99947	0.715669	0.312986
s_141	GSOR311537	Temperate japonica	A 5	Japan	1	3	24.5074	0.481947	4.67013	0.726236	0.288405
s_141	GSOR311537	Temperate japonica	A 5	Japan	2	1	24.7852	0.481703	4.67448	0.726679	0.288266
s_141	GSOR311537	Temperate japonica	A 5	Japan	2	2	24.3185	0.45908	4.49941	0.731646	0.275277
s_141	GSOR311537	Temperate japonica	A 5	Japan	2	3	24.2868	0.4585	4.4966	0.731845	0.274943
s_141	GSOR311537	Temperate japonica	A 5	Japan	3	1	24.0487	0.438582	4.3776	0.740206	0.263463
s_141	GSOR311537	Temperate japonica	A 5	Japan	3	2	24.1164	0.439562	4.39158	0.740546	0.264029
s_141	GSOR311537	Temperate japonica	A 5	Japan	3	3	24.4133	0.425552	4.32618	0.747011	0.255932
s_141	GSOR311537	Temperate japonica	A 5	Japan	3	4	24.0978	0.423529	4.32115	0.748546	0.25476
s_144	GSOR311545	Aus	Ittikulama	Sri Lanka	1	1	25.7244	0.596174	5.16247	0.677278	0.3532
s_144	GSOR311545	Aus	Ittikulama	Sri Lanka	1	2	25.6761	0.595314	5.15773	0.677551	0.352717
s_144	GSOR311545	Aus	Ittikulama	Sri Lanka	1	3	25.2019	0.554331	4.97872	0.693202	0.329616
s_144	GSOR311545	Aus	Ittikulama	Sri Lanka	2	1	25.1454	0.555739	4.99878	0.693816	0.330412
s_144	GSOR311545	Aus	Ittikulama	Sri Lanka	2	2	25.9239	0.681649	5.72008	0.669889	0.400846
s_144	GSOR311545	Aus	Ittikulama	Sri Lanka	2	3	25.8268	0.678801	5.70963	0.670844	0.39927
s_144	GSOR311545	Aus	Ittikulama	Sri Lanka	3	1	25.7533	0.605807	5.45794	0.700898	0.358606
s_144	GSOR311545	Aus	Ittikulama	Sri Lanka	3	2	25.7722	0.604191	5.44896	0.701518	0.357699
s_144	GSOR311545	Aus	Ittikulama	Sri Lanka	3	3	25.2084	0.541769	5.15884	0.727876	0.322501
s_144	GSOR311545	Aus	Ittikulama	Sri Lanka	3	4	25.0527	0.541476	5.16251	0.728497	0.322335
s_168	GSOR311677	Temperate japonica	Karabaschak	Bulgaria	1	1	19.8452	0.516286	5.09991	0.727018	0.308021
s_168	GSOR311677	Temperate japonica	Karabaschak	Bulgaria	1	2	19.9036	0.516105	5.09867	0.727294	0.307918
s_168	GSOR311677	Temperate japonica	Karabaschak	Bulgaria	1	3	20.0759	0.430076	4.62903	0.768695	0.258549
s_168	GSOR311677	Temperate japonica	Karabaschak	Bulgaria	2	1	20.1662	0.429708	4.62352	0.768743	0.258335
s_168	GSOR311677	Temperate japonica	Karabaschak	Bulgaria	2	2	19.4983	0.373256	4.26317	0.801867	0.225526
s_168	GSOR311677	Temperate japonica	Karabaschak	Bulgaria	2	3	19.7028	0.371624	4.24919	0.80236	0.224572
s_168	GSOR311677	Temperate japonica	Karabaschak	Bulgaria	3	1	19.2533	0.330557	3.93679	0.825564	0.200489
s_168	GSOR311677	Temperate japonica	Karabaschak	Bulgaria	3	2	19.0332	0.327652	3.92209	0.827837	0.198779
s_168	GSOR311677	Temperate japonica	Karabaschak	Bulgaria	3	3	18.4853	0.298925	3.66039	0.840107	0.181818
s_168	GSOR311677	Temperate japonica	Karabaschak	Bulgaria	3	4	18.2245	0.2984	3.65784	0.8405	0.181508
s_3	GSOR310020	Tropical japonica	E B Gopher	United States	1	1	18.4807	0.470828	4.34933	0.690618	0.282028
s_3	GSOR310020	Tropical japonica	E B Gopher	United States	1	2	18.538	0.471263	4.35356	0.690475	0.282278
s_3	GSOR310020	Tropical japonica	E B Gopher	United States	1	3	18.7441	0.461728	4.35477	0.694197	0.2768
s_3	GSOR310020	Tropical japonica	E B Gopher	United States	2	1	18.7368	0.460808	4.34992	0.694441	0.276271
s_3	GSOR310020	Tropical japonica	E B Gopher	United States	2	2	19.0128	0.437641	4.23741	0.703462	0.26292
s_3	GSOR310020	Tropical japonica	E B Gopher	United States	2	3	19.1131	0.439471	4.24955	0.702929	0.263977
s_3	GSOR310020	Tropical japonica	E B Gopher	United States	3	1	18.5907	0.422224	4.17167	0.710565	0.254005
s_3	GSOR310020	Tropical japonica	E B Gopher	United States	3	2	18.709	0.421287	4.16607	0.710886	0.253462
s_3	GSOR310020	Tropical japonica	E B Gopher	United States	3	3	18.594	0.404579	4.0662	0.717282	0.243771
s_3	GSOR310020	Tropical japonica	E B Gopher	United States	3	4	18.5398	0.404124	4.0564	0.716652	0.243507
s_85	GSOR310883	Temperate japonica	Somewake	Japan	1	1	26.261	0.541663	4.86508	0.644075	0.322441
s_85	GSOR310883	Temperate japonica	Somewake	Japan	1	2	26.2298	0.543469	4.87578	0.643397	0.323465
s_85	GSOR310883	Temperate japonica	Somewake	Japan	1	3	25.8119	0.554501	4.99336	0.639531	0.329712
s_85	GSOR310883	Temperate japonica	Somewake	Japan	2	1	25.8253	0.55797	5.01869	0.638817	0.331673
s_85	GSOR310883	Temperate japonica	Somewake	Japan	2	2	26.2257	0.548507	5.08581	0.6426	0.326319
s_85	GSOR310883	Temperate japonica	Somewake	Japan	2	3	26.3115	0.548586	5.07826	0.641788	0.326364
s_85	GSOR310883	Temperate japonica	Somewake	Japan	3	1	25.4691	0.655998	8.59584	1.11898	0.386622
s_85	GSOR310883	Temperate japonica	Somewake	Japan	3	2	25.6283	0.653505	8.56818	1.11977	0.385236
s_85	GSOR310883	Temperate japonica	Somewake	Japan	3	3	25.306	0.597308	8.03975	1.14334	0.353837
s_85	GSOR310883	Temperate japonica	Somewake	Japan	3	4	25.4958	0.598495	8.04601	1.1426	0.354503
s_80B	GSOR310219	Admixture	Red Khosha Cerma	Afghanistan	1	1	25.3537	0.671389	8.4732	1.09241	0.395164
s_80B	GSOR310219	Admixture	Red Khosha Cerma	Afghanistan	1	2	25.4396	0.667215	8.45234	1.09499	0.39285
s_80B	GSOR310219	Admixture	Red Khosha Cerma	Afghanistan	1	3	24.6846	0.581714	7.78681	1.13617	0.345069
s_80B	GSOR310219	Admixture	Red Khosha Cerma	Afghanistan	2	1	24.5682	0.579323	7.76544	1.13712	0.343723
s_80B	GSOR310219	Admixture	Red Khosha Cerma	Afghanistan	2	2	24.4942	0.515103	7.29213	1.17628	0.307347
s_80B	GSOR310219	Admixture	Red Khosha Cerma	Afghanistan	2	3	24.5793	0.51407	7.28319	1.17682	0.306759
s_80B	GSOR310219	Admixture	Red Khosha Cerma	Afghanistan	3	1	23.7528	0.446663	6.76412	1.22593	0.268126
s_80B	GSOR310219	Admixture	Red Khosha Cerma	Afghanistan	3	2	23.8896	0.444612	6.74633	1.22746	0.266943
s_80B	GSOR310219	Admixture	Red Khosha Cerma	Afghanistan	3	3	23.1353	0.383336	6.21907	1.28071	0.231409
s_80B	GSOR310219	Admixture	Red Khosha Cerma	Afghanistan	3	4	23.1654	0.381534	6.21031	1.28314	0.230358
s_76	GSOR310801	Admixture	Tobura	Taiwan	1	1	24.3134	0.589512	7.83252	1.12398	0.349457
s_76	GSOR310801	Admixture	Tobura	Taiwan	1	2	24.4457	0.589023	7.82493	1.12399	0.349182
s_76	GSOR310801	Admixture	Tobura	Taiwan	1	3	23.4425	0.54181	7.32311	1.14155	0.322525
s_76	GSOR310801	Admixture	Tobura	Taiwan	2	1	23.3457	0.540559	7.32125	1.14265	0.321815
s_76	GSOR310801	Admixture	Tobura	Taiwan	2	2	23.3102	0.499443	7.01329	1.16871	0.298415
s_76	GSOR310801	Admixture	Tobura	Taiwan	2	3	23.2648	0.497893	7.01685	1.17093	0.297529
s_76	GSOR310801	Admixture	Tobura	Taiwan	3	1	22.1812	0.44597	6.6341	1.20984	0.267726
s_76	GSOR310801	Admixture	Tobura	Taiwan	3	2	22.1715	0.445284	6.63452	1.2108	0.267331
s_76	GSOR310801	Admixture	Tobura	Taiwan	3	3	20.2853	0.371557	6.00902	1.27343	0.224534
s_76	GSOR310801	Admixture	Tobura	Taiwan	3	4	20.1926	0.369909	5.99585	1.27526	0.22357
s_44	GSOR310475	Indica	K8C-263-3	Suriname	1	1	22.5796	0.60109	7.90988	1.10082	0.35596
s_44	GSOR310475	Indica	K8C-263-3	Suriname	1	2	22.6637	0.595737	7.84469	1.1021	0.352955
s_44	GSOR310475	Indica	K8C-263-3	Suriname	1	3	21.7079	0.559221	7.35389	1.10782	0.332381
s_44	GSOR310475	Indica	K8C-263-3	Suriname	2	1	21.6219	0.560476	7.36227	1.10706	0.33309
s_44	GSOR310475	Indica	K8C-263-3	Suriname	2	2	21.1124	0.526086	7.04556	1.11914	0.313598
s_44	GSOR310475	Indica	K8C-263-3	Suriname	2	3	21.1807	0.525726	7.04287	1.11936	0.313393
s_44	GSOR310475	Indica	K8C-263-3	Suriname	3	1	21.1977	0.525018	7.03492	1.11932	0.31299
s_44	GSOR310475	Indica	K8C-263-3	Suriname	3	2	20.3201	0.477387	6.59766	1.14158	0.285792
s_44	GSOR310475	Indica	K8C-263-3	Suriname	3	3	21.2519	0.577964	7.6902	1.09844	0.342958
s_44	GSOR310475	Indica	K8C-263-3	Suriname	3	4	21.265	0.576261	7.67244	1.09901	0.341998
s_11	GSOR310111	Temperate japonica	Bombilla	Spain	1	1	14.1903	0.25913	4.73027	1.5414	0.158178
s_11	GSOR310111	Temperate japonica	Bombilla	Spain	1	2	14.1329	0.258438	4.72058	1.54199	0.157766
s_11	GSOR310111	Temperate japonica	Bombilla	Spain	1	3	14.5537	0.281646	5.24993	1.5745	0.171574
s_11	GSOR310111	Temperate japonica	Bombilla	Spain	2	1	14.6929	0.276817	5.18711	1.57951	0.168706
s_11	GSOR310111	Temperate japonica	Bombilla	Spain	2	2	15.5854	0.472831	7.31546	1.41146	0.283178
s_11	GSOR310111	Temperate japonica	Bombilla	Spain	2	3	15.8477	0.465158	7.20032	1.4135	0.278772
s_11	GSOR310111	Temperate japonica	Bombilla	Spain	3	1	16.5934	0.435192	6.81524	1.42918	0.261505
s_11	GSOR310111	Temperate japonica	Bombilla	Spain	3	2	16.7632	0.43536	6.82316	1.42955	0.261603
s_11	GSOR310111	Temperate japonica	Bombilla	Spain	3	3	17.364	0.415824	6.67342	1.45134	0.250297
s_11	GSOR310111	Temperate japonica	Bombilla	Spain	3	4	17.5345	0.414576	6.66575	1.45278	0.249573
s_143	GSOR311544	Aus	Gallawa	Sri Lanka	1	1	10.3803	0.162729	3.49509	1.7137	0.100203
s_143	GSOR311544	Aus	Gallawa	Sri Lanka	1	2	10.1785	0.161272	3.47752	1.71901	0.0993186
s_143	GSOR311544	Aus	Gallawa	Sri Lanka	1	3	11.0711	0.267353	4.93569	1.56153	0.163077
s_143	GSOR311544	Aus	Gallawa	Sri Lanka	2	1	11.1484	0.267506	4.93914	1.56218	0.163168
s_143	GSOR311544	Aus	Gallawa	Sri Lanka	2	2	11.4213	0.253832	4.73902	1.57317	0.155018
s_143	GSOR311544	Aus	Gallawa	Sri Lanka	2	3	11.5694	0.25328	4.74436	1.5765	0.154689
s_143	GSOR311544	Aus	Gallawa	Sri Lanka	3	1	11.3305	0.230045	4.47753	1.61223	0.140793
s_143	GSOR311544	Aus	Gallawa	Sri Lanka	3	2	11.7132	0.229032	4.47446	1.61486	0.140186
s_143	GSOR311544	Aus	Gallawa	Sri Lanka	3	3	10.9668	0.192827	3.95753	1.66532	0.118412
s_143	GSOR311544	Aus	Gallawa	Sri Lanka	3	4	10.7801	0.189975	3.92402	1.67157	0.116691
s_145	GSOR311547	Aus	Karayal	Sri Lanka	1	1	22.6975	0.5516	7.94048	1.34108	0.32807
s_145	GSOR311547	Aus	Karayal	Sri Lanka	1	2	22.638	0.548472	7.91116	1.34287	0.326299
s_145	GSOR311547	Aus	Karayal	Sri Lanka	1	3	22.3811	0.498917	7.44875	1.3733	0.298114
s_145	GSOR311547	Aus	Karayal	Sri Lanka	2	1	22.4357	0.49695	7.44177	1.37561	0.29699
s_145	GSOR311547	Aus	Karayal	Sri Lanka	2	2	22.3215	0.447593	7.07425	1.41971	0.268662
s_145	GSOR311547	Aus	Karayal	Sri Lanka	2	3	22.3797	0.444124	7.05	1.42351	0.266661
s_145	GSOR311547	Aus	Karayal	Sri Lanka	3	1	21.6342	0.388335	6.5676	1.47766	0.234322
s_145	GSOR311547	Aus	Karayal	Sri Lanka	3	2	21.5481	0.384723	6.53798	1.48191	0.232217
s_145	GSOR311547	Aus	Karayal	Sri Lanka	3	3	20.6084	0.328023	5.96881	1.54507	0.198998
s_145	GSOR311547	Aus	Karayal	Sri Lanka	3	4	20.6438	0.326651	5.95346	1.54631	0.198189
s_181	GSOR311745	Indica	WONG CHIM	Hong Kong	1	1	22.116	0.570377	8.13149	1.33722	0.33868
s_181	GSOR311745	Indica	WONG CHIM	Hong Kong	1	2	22.0941	0.567916	8.10343	1.33811	0.337292
s_181	GSOR311745	Indica	WONG CHIM	Hong Kong	1	3	22.1027	0.529682	7.71879	1.35659	0.315641
s_181	GSOR311745	Indica	WONG CHIM	Hong Kong	2	1	22.1465	0.528089	7.69957	1.35681	0.314736
s_181	GSOR311745	Indica	WONG CHIM	Hong Kong	2	2	22.5798	0.465881	7.19354	1.40099	0.279187
s_181	GSOR311745	Indica	WONG CHIM	Hong Kong	2	3	22.5562	0.462107	7.15248	1.40309	0.277018
s_181	GSOR311745	Indica	WONG CHIM	Hong Kong	3	1	22.4116	0.41411	6.67465	1.43754	0.249303
s_181	GSOR311745	Indica	WONG CHIM	Hong Kong	3	2	22.2803	0.413216	6.66949	1.43867	0.248784
s_181	GSOR311745	Indica	WONG CHIM	Hong Kong	3	3	21.9937	0.384375	6.34276	1.45818	0.232014
s_181	GSOR311745	Indica	WONG CHIM	Hong Kong	3	4	21.8646	0.383291	6.32304	1.45781	0.231382
s_2	GSOR310015	Indica	Mayang Khang	Indonesia	1	1	21.0912	0.468495	7.45217	1.42005	0.280689
s_2	GSOR310015	Indica	Mayang Khang	Indonesia	1	2	20.996	0.464796	7.41433	1.4227	0.278563
s_2	GSOR310015	Indica	Mayang Khang	Indonesia	1	3	20.9768	0.431928	7.082	1.4498	0.259619
s_2	GSOR310015	Indica	Mayang Khang	Indonesia	2	1	20.9494	0.429958	7.06978	1.4521	0.25848
s_2	GSOR310015	Indica	Mayang Khang	Indonesia	2	2	20.6294	0.389446	6.68594	1.49106	0.234969
s_2	GSOR310015	Indica	Mayang Khang	Indonesia	2	3	20.7537	0.38768	6.66457	1.49225	0.233941
s_2	GSOR310015	Indica	Mayang Khang	Indonesia	3	1	19.8568	0.335379	6.09556	1.5464	0.203327
s_2	GSOR310015	Indica	Mayang Khang	Indonesia	3	2	19.7304	0.334154	6.07783	1.54715	0.202606
s_2	GSOR310015	Indica	Mayang Khang	Indonesia	3	3	22.5823	0.478789	7.53005	1.41464	0.286595
s_2	GSOR310015	Indica	Mayang Khang	Indonesia	3	4	22.8402	0.474873	7.47548	1.41654	0.28435
s_73	GSOR310788	Indica	Toga	India	1	1	18.0429	0.277723	5.38309	1.6129	0.169245
s_73	GSOR310788	Indica	Toga	India	1	2	17.9444	0.276269	5.37008	1.61531	0.16838
s_73	GSOR310788	Indica	Toga	India	1	3	16.9619	0.241741	4.88756	1.65463	0.147795
s_73	GSOR310788	Indica	Toga	India	2	1	16.6066	0.239729	4.85494	1.65618	0.146592
s_73	GSOR310788	Indica	Toga	India	2	2	20.5299	0.453886	7.17845	1.42543	0.272287
s_73	GSOR310788	Indica	Toga	India	2	3	20.3446	0.451293	7.14583	1.42647	0.270794
s_73	GSOR310788	Indica	Toga	India	3	1	20.0191	0.426596	6.85829	1.44109	0.256536
s_73	GSOR310788	Indica	Toga	India	3	2	19.9541	0.426656	6.86644	1.44189	0.25657
s_73	GSOR310788	Indica	Toga	India	3	3	19.5219	0.40635	6.65903	1.45893	0.2448
s_73	GSOR310788	Indica	Toga	India	3	4	20.0234	0.405767	6.65957	1.45999	0.244461
s_74	GSOR310791	Indica	Kin Shan Zim	China	1	1	24.8996	0.479353	7.6814	1.42803	0.286919
s_74	GSOR310791	Indica	Kin Shan Zim	China	1	2	25.004	0.477203	7.65714	1.42943	0.285686
s_74	GSOR310791	Indica	Kin Shan Zim	China	1	3	24.512	0.446083	7.31379	1.45071	0.267791
s_74	GSOR310791	Indica	Kin Shan Zim	China	2	1	24.5298	0.444999	7.31182	1.45237	0.267166
s_74	GSOR310791	Indica	Kin Shan Zim	China	2	2	23.8477	0.400595	6.86789	1.49132	0.241456
s_74	GSOR310791	Indica	Kin Shan Zim	China	2	3	23.6749	0.396873	6.83021	1.49467	0.239292
s_74	GSOR310791	Indica	Kin Shan Zim	China	3	1	24.3507	0.459042	7.6112	1.4536	0.275255
s_74	GSOR310791	Indica	Kin Shan Zim	China	3	2	24.0648	0.454778	7.5516	1.45528	0.272801
s_74	GSOR310791	Indica	Kin Shan Zim	China	3	3	24.3945	0.426623	7.21052	1.47375	0.256551
s_74	GSOR310791	Indica	Kin Shan Zim	China	3	4	24.488	0.426447	7.21567	1.47435	0.256449
s_109	GSOR311141	Aus	SORNAVARI	Mali	1	1	14.8843	0.347152	6.33937	1.54265	0.210243
s_109	GSOR311141	Aus	SORNAVARI	Mali	1	2	15.0424	0.344724	6.30052	1.5437	0.208818
s_109	GSOR311141	Aus	SORNAVARI	Mali	1	3	15.1367	0.315519	5.87901	1.56372	0.191626
s_109	GSOR311141	Aus	SORNAVARI	Mali	2	1	14.9461	0.314137	5.85754	1.56414	0.190811
s_109	GSOR311141	Aus	SORNAVARI	Mali	2	2	14.7229	0.254244	5.01511	1.61634	0.155264
s_109	GSOR311141	Aus	SORNAVARI	Mali	2	3	14.7165	0.252094	4.98317	1.61829	0.153981
s_109	GSOR311141	Aus	SORNAVARI	Mali	3	1	14.2778	0.222192	4.55403	1.65479	0.136083
s_109	GSOR311141	Aus	SORNAVARI	Mali	3	2	13.9314	0.22101	4.53945	1.65703	0.135374
s_109	GSOR311141	Aus	SORNAVARI	Mali	3	3	13.6188	0.203659	4.25067	1.67421	0.124941
s_109	GSOR311141	Aus	SORNAVARI	Mali	3	4	13.751	0.203567	4.24833	1.67412	0.124886
s_123	GSOR311266	Indica	CO 13	India	1	1	18.6813	0.400668	6.5342	1.42708	0.241499
s_123	GSOR311266	Indica	CO 13	India	1	2	18.915	0.399799	6.52517	1.42812	0.240994
s_123	GSOR311266	Indica	CO 13	India	1	3	19.5155	0.377629	6.23263	1.43841	0.22808
s_123	GSOR311266	Indica	CO 13	India	2	1	19.9521	0.377814	6.23885	1.43862	0.228187
s_123	GSOR311266	Indica	CO 13	India	2	2	20.1162	0.353895	5.99738	1.45857	0.214198
s_123	GSOR311266	Indica	CO 13	India	2	3	20.4074	0.35256	5.98056	1.4591	0.213415
s_123	GSOR311266	Indica	CO 13	India	3	1	20.0699	0.323324	5.66085	1.48804	0.19623
s_123	GSOR311266	Indica	CO 13	India	3	2	20.1615	0.321988	5.64859	1.4896	0.195442
s_123	GSOR311266	Indica	CO 13	India	3	3	20.0878	0.299477	5.40963	1.51618	0.182145
s_123	GSOR311266	Indica	CO 13	India	3	4	19.8406	0.298616	5.40502	1.5181	0.181636
s_138	GSOR311491	Indica	YOU-I B	China	1	1	22.7585	0.286692	5.76381	1.60477	0.17457
s_138	GSOR311491	Indica	YOU-I B	China	1	2	22.695	0.285398	5.7521	1.60719	0.173802
s_138	GSOR311491	Indica	YOU-I B	China	1	3	22.0225	0.251089	5.33628	1.66458	0.153381
s_138	GSOR311491	Indica	YOU-I B	China	2	1	22.0981	0.250852	5.32817	1.66414	0.15324
s_138	GSOR311491	Indica	YOU-I B	China	2	2	21.9535	0.233816	5.10955	1.69743	0.143052
s_138	GSOR311491	Indica	YOU-I B	China	2	3	22.124	0.233631	5.10198	1.69699	0.142941
s_138	GSOR311491	Indica	YOU-I B	China	3	1	21.667	0.224285	4.97155	1.71592	0.137339
s_138	GSOR311491	Indica	YOU-I B	China	3	2	21.7367	0.224219	4.96973	1.71605	0.137299
s_138	GSOR311491	Indica	YOU-I B	China	3	3	21.7583	0.219408	4.88902	1.72398	0.134412
s_138	GSOR311491	Indica	YOU-I B	China	3	4	21.7384	0.220784	4.90623	1.72086	0.135238
s_159	GSOR311635	Indica	AMANE	Sri Lanka	1	1	16.8818	0.261151	5.43536	1.66376	0.159383
s_159	GSOR311635	Indica	AMANE	Sri Lanka	1	2	17.0096	0.259933	5.41468	1.66484	0.158657
s_159	GSOR311635	Indica	AMANE	Sri Lanka	1	3	16.241	0.200519	4.57071	1.76317	0.12305
s_159	GSOR311635	Indica	AMANE	Sri Lanka	2	1	16.5091	0.198546	4.53956	1.76678	0.121861
s_159	GSOR311635	Indica	AMANE	Sri Lanka	2	2	15.9883	0.319853	6.11587	1.58157	0.194183
s_159	GSOR311635	Indica	AMANE	Sri Lanka	2	3	15.9648	0.314441	6.0144	1.58353	0.19099
s_159	GSOR311635	Indica	AMANE	Sri Lanka	3	1	16.3604	0.279302	5.42608	1.60474	0.170183
s_159	GSOR311635	Indica	AMANE	Sri Lanka	3	2	16.2693	0.278546	5.41051	1.60451	0.169733
s_159	GSOR311635	Indica	AMANE	Sri Lanka	3	3	15.9307	0.252023	5.01423	1.62982	0.153938
s_159	GSOR311635	Indica	AMANE	Sri Lanka	3	4	15.9953	0.24915	4.97379	1.63305	0.152223
s_200	GSOR301418	temperate japonica	Bengal	United States of America	1	1	16.474	0.691932	9.52432	1.27302	0.40653
s_200	GSOR301418	temperate japonica	Bengal	United States of America	1	2	16.3221	0.687716	9.48977	1.27428	0.404201
s_200	GSOR301418	temperate japonica	Bengal	United States of America	1	3	18.4125	0.622097	8.96337	1.3055	0.367725
s_200	GSOR301418	temperate japonica	Bengal	United States of America	2	1	18.3928	0.617394	8.93383	1.30879	0.365095
s_200	GSOR301418	temperate japonica	Bengal	United States of America	2	2	18.4212	0.564079	8.50015	1.33979	0.335125
s_200	GSOR301418	temperate japonica	Bengal	United States of America	2	3	18.7414	0.562796	8.49129	1.34053	0.334401
s_200	GSOR301418	temperate japonica	Bengal	United States of America	3	1	18.7027	0.503799	8.0106	1.38259	0.300902
s_200	GSOR301418	temperate japonica	Bengal	United States of America	3	2	18.6723	0.500668	8.00774	1.38673	0.299114
s_200	GSOR301418	temperate japonica	Bengal	United States of America	3	3	18.5508	0.429116	7.34294	1.44261	0.257993
s_200	GSOR301418	temperate japonica	Bengal	United States of America	3	4	18.7144	0.426525	7.32129	1.44564	0.256494
s_72	GSOR310779	Tropical japonica	GPNO 1106	Guatemala	1	1	29.3827	0.729821	9.62611	1.23595	0.427388
s_72	GSOR310779	Tropical japonica	GPNO 1106	Guatemala	1	2	29.4514	0.726707	9.59232	1.23662	0.425679
s_72	GSOR310779	Tropical japonica	GPNO 1106	Guatemala	1	3	29.2225	0.688953	9.16623	1.2466	0.404885
s_72	GSOR310779	Tropical japonica	GPNO 1106	Guatemala	2	1	29.1891	0.689449	9.18133	1.24685	0.405159
s_72	GSOR310779	Tropical japonica	GPNO 1106	Guatemala	2	2	28.8908	0.677434	9.00457	1.24611	0.398513
s_72	GSOR310779	Tropical japonica	GPNO 1106	Guatemala	2	3	29.1059	0.679451	9.03135	1.24536	0.39963
s_72	GSOR310779	Tropical japonica	GPNO 1106	Guatemala	3	1	29.4339	0.667237	8.91545	1.24825	0.392862
s_72	GSOR310779	Tropical japonica	GPNO 1106	Guatemala	3	2	29.7988	0.668947	8.93739	1.24789	0.39381
s_72	GSOR310779	Tropical japonica	GPNO 1106	Guatemala	3	3	29.4154	0.635872	8.71892	1.26456	0.375417
s_72	GSOR310779	Tropical japonica	GPNO 1106	Guatemala	3	4	29.5793	0.634519	8.72556	1.26612	0.374663
s_167	GSOR311669	Admixture	JP 5	Pakistan	1	1	18.5065	0.587236	6.16641	1.44536	0.348177
s_167	GSOR311669	Admixture	JP 5	Pakistan	1	2	18.6711	0.583694	6.14561	1.44798	0.346184
s_167	GSOR311669	Admixture	JP 5	Pakistan	1	3	18.6552	0.554944	5.97315	1.46649	0.329962
s_167	GSOR311669	Admixture	JP 5	Pakistan	2	1	18.8942	0.553075	5.96771	1.4684	0.328905
s_167	GSOR311669	Admixture	JP 5	Pakistan	2	2	13.9106	0.551115	5.54321	1.43258	0.327795
s_167	GSOR311669	Admixture	JP 5	Pakistan	2	3	19.1058	0.507258	5.67543	1.49885	0.302875
s_167	GSOR311669	Admixture	JP 5	Pakistan	3	1	19.2401	0.505657	5.66412	1.49966	0.301962
s_167	GSOR311669	Admixture	JP 5	Pakistan	3	2	19.1034	0.459298	5.34961	1.53132	0.275402
s_167	GSOR311669	Admixture	JP 5	Pakistan	3	3	19.1409	0.456619	5.32636	1.53247	0.273861
s_167	GSOR311669	Admixture	JP 5	Pakistan	3	4	18.462	0.423193	5.03814	1.55217	0.254566
s_177	GSOR311736	Tropical japonica	Coppocina	Bulgaria	1	1	14.2343	0.399635	5.16067	1.65149	0.240898
s_177	GSOR311736	Tropical japonica	Coppocina	Bulgaria	1	2	14.2507	0.395097	5.12673	1.65549	0.238259
s_177	GSOR311736	Tropical japonica	Coppocina	Bulgaria	1	3	14.2645	0.298155	4.26788	1.74616	0.181363
s_177	GSOR311736	Tropical japonica	Coppocina	Bulgaria	2	1	14.4416	0.292557	4.21591	1.75242	0.178047
s_177	GSOR311736	Tropical japonica	Coppocina	Bulgaria	2	2	14.2587	0.230552	3.53746	1.8137	0.141096
s_177	GSOR311736	Tropical japonica	Coppocina	Bulgaria	2	3	14.2262	0.227267	3.4997	1.8172	0.139127
s_177	GSOR311736	Tropical japonica	Coppocina	Bulgaria	3	1	14.1783	0.188156	3.0347	1.86621	0.115593
s_177	GSOR311736	Tropical japonica	Coppocina	Bulgaria	3	2	14.036	0.182718	2.97816	1.87701	0.112307
s_177	GSOR311736	Tropical japonica	Coppocina	Bulgaria	3	3	13.3731	0.154344	2.60378	1.91736	0.0951119
s_177	GSOR311736	Tropical japonica	Coppocina	Bulgaria	3	4	13.6966	0.151984	2.57518	1.92178	0.093678
s_18	GSOR310200	Indica	Chin Chin	Panama	1	1	18.213	0.459147	5.54795	1.57686	0.275315
s_18	GSOR310200	Indica	Chin Chin	Panama	1	2	18.3623	0.456842	5.53536	1.58045	0.273989
s_18	GSOR310200	Indica	Chin Chin	Panama	1	3	18.3076	0.407366	5.20309	1.63564	0.24539
s_18	GSOR310200	Indica	Chin Chin	Panama	2	1	18.5136	0.405396	5.17102	1.63627	0.244246
s_18	GSOR310200	Indica	Chin Chin	Panama	2	2	17.8278	0.346238	4.71045	1.69314	0.209706
s_18	GSOR310200	Indica	Chin Chin	Panama	2	3	17.898	0.342392	4.66776	1.69547	0.207448
s_18	GSOR310200	Indica	Chin Chin	Panama	3	1	16.932	0.262478	3.93438	1.79235	0.160173
s_18	GSOR310200	Indica	Chin Chin	Panama	3	2	16.4683	0.258327	3.8909	1.79799	0.157699
s_18	GSOR310200	Indica	Chin Chin	Panama	3	3	15.6582	0.22102	3.49601	1.85456	0.135379
s_18	GSOR310200	Indica	Chin Chin	Panama	3	4	15.3481	0.217849	3.47328	1.86288	0.133476
s_59	GSOR310645	Tropical japonica	Moroberekan	Guinea	1	1	12.3459	0.560119	6.3102	1.58734	0.332888
s_59	GSOR310645	Tropical japonica	Moroberekan	Guinea	1	2	12.3475	0.5615	6.29604	1.58385	0.333669
s_59	GSOR310645	Tropical japonica	Moroberekan	Guinea	1	3	12.4307	0.547997	6.11991	1.57002	0.32603
s_59	GSOR310645	Tropical japonica	Moroberekan	Guinea	2	1	12.43	0.54533	6.10241	1.57041	0.32452
s_59	GSOR310645	Tropical japonica	Moroberekan	Guinea	2	2	12.5549	0.508089	5.83356	1.5852	0.303349
s_59	GSOR310645	Tropical japonica	Moroberekan	Guinea	2	3	12.2813	0.499979	5.82329	1.59532	0.298721
s_59	GSOR310645	Tropical japonica	Moroberekan	Guinea	3	1	12.7621	0.433263	5.33641	1.64867	0.260391
s_59	GSOR310645	Tropical japonica	Moroberekan	Guinea	3	2	13.1145	0.426977	5.2944	1.65462	0.256756
s_59	GSOR310645	Tropical japonica	Moroberekan	Guinea	3	3	12.951	0.351264	4.70434	1.72683	0.212655
s_59	GSOR310645	Tropical japonica	Moroberekan	Guinea	3	4	12.902	0.346578	4.65399	1.7302	0.209906
s_84	GSOR310879	Temperate japonica	6360	Turkey	1	1	16.4291	0.410817	3.36939	1.09597	0.247393
s_84	GSOR310879	Temperate japonica	6360	Turkey	1	2	16.5327	0.407505	3.35845	1.09985	0.245471
s_84	GSOR310879	Temperate japonica	6360	Turkey	1	3	16.8727	0.312256	2.87411	1.17955	0.1897
s_84	GSOR310879	Temperate japonica	6360	Turkey	2	1	16.3996	0.309605	2.86435	1.18369	0.188134
s_84	GSOR310879	Temperate japonica	6360	Turkey	2	2	16.5011	0.237469	2.48723	1.28017	0.145239
s_84	GSOR310879	Temperate japonica	6360	Turkey	2	3	16.3614	0.233712	2.47014	1.2878	0.14299
s_84	GSOR310879	Temperate japonica	6360	Turkey	3	1	16.2366	0.179014	2.09756	1.38092	0.110067
s_84	GSOR310879	Temperate japonica	6360	Turkey	3	2	15.9047	0.176921	2.08218	1.38515	0.108802
s_84	GSOR310879	Temperate japonica	6360	Turkey	3	3	15.4381	0.141646	1.80193	1.46341	0.087388
s_84	GSOR310879	Temperate japonica	6360	Turkey	3	4	15.4908	0.139556	1.7818	1.46764	0.0861147
s_81	GSOR310846	Indica	Kao Chio Lin Chou	Taiwan	1	1	12.3262	0.470976	4.34102	1.25276	0.282113
s_81	GSOR310846	Indica	Kao Chio Lin Chou	Taiwan	1	2	12.3384	0.468594	4.32114	1.25243	0.280746
s_81	GSOR310846	Indica	Kao Chio Lin Chou	Taiwan	1	3	12.1941	0.466834	4.31291	1.25264	0.279735
s_81	GSOR310846	Indica	Kao Chio Lin Chou	Taiwan	2	1	12.1	0.46597	4.3029	1.25249	0.279238
s_81	GSOR310846	Indica	Kao Chio Lin Chou	Taiwan	2	2	12.0882	0.468947	4.36651	1.26394	0.280948
s_81	GSOR310846	Indica	Kao Chio Lin Chou	Taiwan	2	3	12.309	0.470767	4.38517	1.26426	0.281993
s_81	GSOR310846	Indica	Kao Chio Lin Chou	Taiwan	3	1	12.1384	0.460618	4.34975	1.27974	0.276162
s_81	GSOR310846	Indica	Kao Chio Lin Chou	Taiwan	3	2	11.3758	0.460972	4.36273	1.28144	0.276365
s_81	GSOR310846	Indica	Kao Chio Lin Chou	Taiwan	3	3	12.1282	0.449696	4.30443	1.29145	0.269874
s_81	GSOR310846	Indica	Kao Chio Lin Chou	Taiwan	3	4	12.2098	0.45082	4.3147	1.29154	0.270521
s_12	GSOR310131	Tropical japonica	Secano do Brazil	El Salvador	1	1	14.8624	0.684725	6.19166	0.809882	0.402547
s_12	GSOR310131	Tropical japonica	Secano do Brazil	El Salvador	1	2	14.8053	0.684419	6.18496	0.809727	0.402378
s_12	GSOR310131	Tropical japonica	Secano do Brazil	El Salvador	1	3	17.4054	0.829156	6.40644	0.746413	0.481429
s_12	GSOR310131	Tropical japonica	Secano do Brazil	El Salvador	2	1	17.5646	0.819511	6.36488	0.749258	0.476223
s_12	GSOR310131	Tropical japonica	Secano do Brazil	El Salvador	2	2	17.7233	0.676509	5.63163	0.785654	0.398001
s_12	GSOR310131	Tropical japonica	Secano do Brazil	El Salvador	2	3	18.041	0.672197	5.62343	0.787585	0.395612
s_12	GSOR310131	Tropical japonica	Secano do Brazil	El Salvador	3	1	16.4439	0.614266	5.21151	0.7997	0.363345
s_12	GSOR310131	Tropical japonica	Secano do Brazil	El Salvador	3	2	16.9049	0.608562	5.21848	0.803688	0.36015
s_12	GSOR310131	Tropical japonica	Secano do Brazil	El Salvador	3	3	16.5382	0.551083	4.93555	0.825232	0.327778
s_12	GSOR310131	Tropical japonica	Secano do Brazil	El Salvador	3	4	16.8619	0.546362	4.94199	0.829239	0.325104
s_8	GSOR310087	Tropical japonica	WC 2811	Micronesia	1	1	15.8292	0.663424	7.16443	1.57754	0.390746
s_8	GSOR310087	Tropical japonica	WC 2811	Micronesia	1	2	15.8794	0.66198	7.15506	1.57881	0.389945
s_8	GSOR310087	Tropical japonica	WC 2811	Micronesia	1	3	16.1777	0.625486	6.73455	1.55333	0.369619
s_8	GSOR310087	Tropical japonica	WC 2811	Micronesia	2	1	16.1769	0.622771	6.6773	1.54711	0.368102
s_8	GSOR310087	Tropical japonica	WC 2811	Micronesia	2	2	16.1696	0.561272	6.1	1.52653	0.33354
s_8	GSOR310087	Tropical japonica	WC 2811	Micronesia	2	3	16.0379	0.554753	6.04719	1.52557	0.329854
s_8	GSOR310087	Tropical japonica	WC 2811	Micronesia	3	1	14.2999	0.205334	2.80552	1.59984	0.12595
s_8	GSOR310087	Tropical japonica	WC 2811	Micronesia	3	2	14.3647	0.204355	2.79775	1.6014	0.125361
s_8	GSOR310087	Tropical japonica	WC 2811	Micronesia	3	3	14.1264	0.188014	2.63561	1.62687	0.115507
s_8	GSOR310087	Tropical japonica	WC 2811	Micronesia	3	4	14.2732	0.186676	2.62192	1.6287	0.114699
s_97	GSOR310998	Tropical japonica	WC 4443	Bolivia	1	1	22.9654	1.06548	9.9665	0.885919	0.606375
s_97	GSOR310998	Tropical japonica	WC 4443	Bolivia	1	2	22.9333	1.06209	9.948	0.886524	0.60462
s_97	GSOR310998	Tropical japonica	WC 4443	Bolivia	1	3	26.1652	1.28294	10.8557	0.841791	0.717045
s_97	GSOR310998	Tropical japonica	WC 4443	Bolivia	2	1	26.2514	1.27836	10.8224	0.842469	0.714757
s_97	GSOR310998	Tropical japonica	WC 4443	Bolivia	2	2	25.2996	1.14251	10.2217	0.86268	0.646037
s_97	GSOR310998	Tropical japonica	WC 4443	Bolivia	2	3	25.398	1.14164	10.2052	0.862328	0.645591
s_97	GSOR310998	Tropical japonica	WC 4443	Bolivia	3	1	33.8061	1.2759	10.7725	0.828109	0.713526
s_97	GSOR310998	Tropical japonica	WC 4443	Bolivia	3	2	33.8093	1.26725	10.731	0.829702	0.709196
s_97	GSOR310998	Tropical japonica	WC 4443	Bolivia	3	3	32.7866	1.15306	10.0885	0.847786	0.651428
s_97	GSOR310998	Tropical japonica	WC 4443	Bolivia	3	4	32.8028	1.15338	10.0876	0.84753	0.651594
							40.2481

## Sheet: S. Table1b
S. Table1(b): Summary statistics of photosynthetic and gas‑exchange traits for rice accessions in the diversity panel
VCF_ID	GSOR_ID	Photosynthesis_mean	Photosynthesis_sd	Photosynthesis_se	Photosynthesis_var	Stomata_conductance_mean	Stomata_conductance_sd	Stomata_conductance_se	Stomata_conductance_var	Transpiration_rate_mean	Transpiration_rate_sd	Transpiration_rate_se	Transpiration_rate_var	Vapour_pressure_Deficient_Air (VpdA)_mean	Vapour_pressure_Deficient_Air (VpdA)_sd	Vapour_pressure_Deficient_Air (VpdA)_se	Vapour_pressure_Deficient_Air (VpdA)_var	Conductance_CO2_mean	Conductance_CO2_sd	Conductance_CO2_se	Conductance_CO2_var
s_1	GSOR310007	22.8189	1.41878	0.448658	2.01294	0.869621	0.147654	0.0466924	0.0218018	5.11884	0.283855	0.089763	0.0805739	0.543769	0.0391482	0.0123798	0.00153258	0.502279	0.0795421	0.0251534	0.00632695
s_10	GSOR310102	20.7747	0.7206	0.227874	0.519264	0.963556	0.208848	0.0660434	0.0436174	6.95233	0.488977	0.154628	0.239098	0.780502	0.0506991	0.0160325	0.0025704	0.551381	0.108036	0.0341639	0.0116718
s_100	GSOR311074	16.7363	0.890992	0.281756	0.793867	0.397995	0.123146	0.0389422	0.015165	3.69054	0.658421	0.208211	0.433518	0.738012	0.0715282	0.0226192	0.00511628	0.239238	0.0717003	0.0226736	0.00514093
s_101	GSOR311078	18.3482	0.896464	0.283487	0.803647	0.362811	0.0583956	0.0184663	0.00341005	3.72148	0.313556	0.0991552	0.0983176	0.780626	0.0506592	0.0160198	0.00256635	0.219259	0.0342172	0.0108204	0.00117082
s_102	GSOR311100	28.8245	0.633285	0.200262	0.40105	0.790337	0.0335421	0.0106069	0.00112507	8.14938	0.344025	0.10879	0.118353	0.929486	0.00629405	0.00199035	3.9615e-05	0.460373	0.0182042	0.00575667	0.000331392
s_103	GSOR311105	22.8909	0.766565	0.242409	0.587621	0.579723	0.0654045	0.0206827	0.00427775	4.56799	0.190348	0.0601935	0.0362325	0.670487	0.0323085	0.0102168	0.00104384	0.343758	0.0368805	0.0116626	0.00136017
s_104	GSOR311111	19.0552	0.49255	0.155758	0.242605	0.462883	0.0631694	0.0199759	0.00399037	4.20903	0.289501	0.0915483	0.0838109	0.784248	0.0317506	0.0100404	0.0010081	0.277282	0.0362929	0.0114768	0.00131717
s_105	GSOR311113	21.0302	0.787572	0.249052	0.62027	0.602061	0.0693243	0.0219223	0.00480587	5.59541	0.392673	0.124174	0.154192	0.854163	0.0310151	0.00980784	0.000961937	0.356292	0.0389643	0.0123216	0.00151822
s_106	GSOR311117	13.0888	0.416623	0.131748	0.173575	0.2864	0.0313906	0.00992659	0.000985371	2.97945	0.302377	0.0956201	0.0914321	0.860298	0.00960503	0.00303738	9.22567e-05	0.174349	0.0185789	0.00587517	0.000345176
s_108	GSOR311140	29.0382	0.430691	0.136197	0.185495	1.70539	0.20262	0.064074	0.0410548	12.0711	0.641601	0.202892	0.411652	0.741591	0.031387	0.00992544	0.000985144	0.919707	0.0948614	0.0299978	0.00899868
s_109	GSOR311141	14.5028	0.563019	0.178042	0.31699	0.26783	0.0573277	0.0181286	0.00328646	5.19672	0.826257	0.261285	0.6827	1.6109	0.0534693	0.0169085	0.00285897	0.163203	0.0340811	0.0107774	0.00116152
s_11	GSOR310111	15.7258	1.29763	0.410348	1.68385	0.371497	0.0903349	0.0285664	0.00816039	6.13812	1.03773	0.328158	1.07687	1.48252	0.0684665	0.021651	0.00468766	0.224115	0.052908	0.016731	0.00279925
s_110	GSOR311151	24.6873	1.72195	0.544528	2.96511	0.880823	0.0731743	0.0231397	0.00535448	6.47842	0.32579	0.103024	0.106139	0.734989	0.0158704	0.00501867	0.00025187	0.508957	0.0389931	0.0123307	0.00152046
s_111	GSOR311153	33.1352	2.75902	1.12636	7.61218	1.59295	0.132722	0.0541835	0.0176151	12.263	0.481582	0.196605	0.231921	0.770993	0.0221759	0.00905326	0.000491769	0.867569	0.0630202	0.0257279	0.00397154
s_113	GSOR311173	18.8402	0.389203	0.123077	0.151479	0.475299	0.103088	0.0325993	0.0106272	4.08935	0.754261	0.238518	0.56891	0.709018	0.0289849	0.00916583	0.000840124	0.284107	0.0594452	0.0187982	0.00353373
s_114	GSOR311180	26.2342	1.51235	0.478249	2.28722	0.933023	0.237324	0.0750483	0.0563225	6.58169	0.714731	0.226018	0.510841	0.625663	0.0686594	0.021712	0.00471412	0.534665	0.126659	0.0400531	0.0160425
s_115	GSOR311181	33.9654	4.44738	1.81564	19.7792	0.966201	0.163374	0.0666971	0.026691	10.1868	1.02742	0.419442	1.05559	1.10462	0.0560144	0.0228678	0.00313761	0.553482	0.0878964	0.0358835	0.00772577
s_117	GSOR311188	19.5589	1.62387	0.513514	2.63697	0.488333	0.116269	0.0367674	0.0135184	5.7808	0.738111	0.233411	0.544808	1.07975	0.0690048	0.0218212	0.00476167	0.291451	0.0662368	0.0209459	0.00438731
s_118	GSOR311206	20.2216	0.585677	0.185207	0.343018	0.65238	0.212262	0.0671233	0.0450553	5.54678	1.13612	0.359274	1.29078	0.804902	0.0570581	0.0180433	0.00325562	0.382674	0.116635	0.0368831	0.0136037
s_119	GSOR311236	32.4531	1.6066	0.65589	2.58115	0.763442	0.0656245	0.0267911	0.00430657	9.07239	0.484889	0.197955	0.235117	1.24421	0.0376878	0.015386	0.00142037	0.445613	0.036066	0.0147239	0.00130076
s_12	GSOR310131	16.7151	1.11628	0.352997	1.24607	0.668679	0.096866	0.0306317	0.00938302	5.67105	0.582107	0.184079	0.338849	0.794638	0.0283161	0.00895435	0.000801804	0.393257	0.0535189	0.0169241	0.00286427
s_120	GSOR311249	33.7067	2.83164	1.15601	8.01821	1.00259	0.0326782	0.0133408	0.00106786	10.5882	0.28983	0.118322	0.0840013	1.08235	0.0290694	0.0118675	0.000845027	0.573573	0.0171234	0.00699062	0.000293212
s_121	GSOR311255	22.0099	0.366652	0.115945	0.134433	0.754996	0.100765	0.0318648	0.0101537	7.01795	0.487374	0.154121	0.237534	0.963144	0.0354475	0.0112095	0.00125653	0.44074	0.055231	0.0174656	0.00305047
s_122	GSOR311258	22.7554	1.40229	0.443443	1.96642	0.70647	0.0334391	0.0105744	0.00111817	7.15611	0.156514	0.049494	0.0244966	1.01084	0.0177443	0.00561123	0.000314859	0.414502	0.0184638	0.00583876	0.000340911
s_123	GSOR311266	19.7747	0.566585	0.17917	0.321019	0.350577	0.03843	0.0121526	0.00147686	5.96329	0.421676	0.133346	0.177811	1.46618	0.0347031	0.0109741	0.00120431	0.212182	0.022544	0.00712902	0.00050823
s_124	GSOR311278	19.6455	0.279652	0.0884337	0.0782052	0.339666	0.0689074	0.0217904	0.00474823	3.70571	0.449024	0.141994	0.201622	0.814579	0.06338	0.0200425	0.00401703	0.205623	0.0403202	0.0127504	0.00162572
s_128	GSOR311327	19.3827	2.71224	0.857686	7.35626	0.35201	0.142616	0.045099	0.0203392	4.87549	1.07057	0.338543	1.14611	1.12059	0.0909647	0.0287656	0.00827458	0.212149	0.0822711	0.0260164	0.00676854
s_129	GSOR311383	21.2263	0.760238	0.240408	0.577961	0.434681	0.0386794	0.0122315	0.0014961	5.76355	0.225782	0.0713984	0.0509774	1.05339	0.0431645	0.0136498	0.00186318	0.261141	0.0223783	0.00707663	0.000500787
s_13	GSOR310134	26.2678	0.664004	0.209976	0.440901	0.931464	0.124481	0.0393645	0.0154956	8.6619	0.550031	0.173935	0.302534	0.879975	0.0381256	0.0120564	0.00145356	0.535508	0.0659744	0.0208629	0.00435263
s_130	GSOR311385	20.2602	0.333268	0.105389	0.111068	0.525928	0.115989	0.036679	0.0134535	4.93884	0.536542	0.169669	0.287877	0.821036	0.0584633	0.0184877	0.00341796	0.312903	0.0659034	0.0208405	0.00434325
s_131	GSOR311393	23.3059	1.40739	0.445057	1.98076	0.399697	0.0408315	0.0129121	0.00166721	5.51727	0.292977	0.0926475	0.0858355	1.08938	0.0442895	0.0140056	0.00196156	0.240857	0.0237554	0.00751211	0.000564318
s_132	GSOR311417	21.0808	1.6276	0.514691	2.64907	0.501575	0.0651514	0.0206027	0.00424471	4.58797	0.340517	0.107681	0.115952	0.792846	0.0364573	0.0115288	0.00132913	0.299439	0.037469	0.0118487	0.00140392
s_133	GSOR311423	22.0935	2.25259	0.712333	5.07418	0.663433	0.0691786	0.0218762	0.00478567	6.52562	0.476969	0.150831	0.2275	0.799955	0.00668138	0.00211284	4.46408e-05	0.390544	0.038434	0.0121539	0.00147717
s_134	GSOR311435	20.8187	0.649055	0.205249	0.421273	0.398325	0.03488	0.01103	0.00121662	3.415	0.380905	0.120453	0.145088	0.707629	0.0683282	0.0216073	0.00466874	0.24008	0.0202754	0.00641164	0.000411092
s_135	GSOR311466	18.5136	0.6652	0.210355	0.442491	0.410472	0.0821323	0.0259725	0.00674572	5.41335	0.571084	0.180593	0.326137	1.19444	0.0646147	0.020433	0.00417506	0.246881	0.0475022	0.0150215	0.00225646
s_137	GSOR311484	20.0151	1.79319	0.567058	3.21554	0.63153	0.0844684	0.0267113	0.00713492	6.7915	0.599886	0.189701	0.359863	0.986035	0.0374233	0.0118343	0.0014005	0.372683	0.047123	0.0149016	0.00222058
s_138	GSOR311491	22.0552	0.389107	0.123047	0.151405	0.243018	0.0252959	0.00799925	0.000639881	5.21284	0.326949	0.10339	0.106895	1.68119	0.0449962	0.014229	0.00202466	0.148527	0.0150962	0.00477383	0.000227895
s_139	GSOR311497	31.663	2.50921	0.79348	6.29611	1.26469	0.497335	0.157271	0.247342	11.5022	2.77603	0.877859	7.70636	0.916952	0.0982751	0.0310773	0.00965799	0.699084	0.239018	0.0755841	0.0571296
s_14	GSOR310144	20.7538	0.50972	0.161187	0.259814	0.430107	0.0498206	0.0157547	0.00248209	3.56859	0.355276	0.112348	0.126221	0.65704	0.0157612	0.00498413	0.000248415	0.258452	0.0288511	0.00912351	0.000832385
s_140	GSOR311532	25.623	1.23427	0.39031	1.52342	0.756815	0.0656127	0.0207486	0.00430502	6.96464	0.28931	0.0914879	0.0837004	0.79179	0.0252868	0.00799639	0.000639423	0.441982	0.0359064	0.0113546	0.00128927
s_141	GSOR311537	24.2363	0.283474	0.0896423	0.0803575	0.465791	0.037108	0.0117346	0.001377	4.57588	0.256564	0.0811326	0.065825	0.732468	0.011606	0.00367015	0.0001347	0.279072	0.0212866	0.00673142	0.00045312
s_142	GSOR311539	27.3199	1.1161	0.352942	1.24568	0.75639	0.137147	0.0433698	0.0188094	7.21967	1.06448	0.336617	1.13311	0.817529	0.0304422	0.00962667	0.000926728	0.44304	0.0729129	0.0230571	0.00531629
s_143	GSOR311544	11.056	0.497071	0.157188	0.24708	0.220785	0.0412262	0.0130369	0.0016996	4.31644	0.562241	0.177796	0.316115	1.62701	0.0612273	0.0193618	0.00374878	0.135156	0.0247761	0.00783489	0.000613856
s_144	GSOR311545	25.5285	0.332933	0.105283	0.110844	0.595525	0.0512342	0.0162017	0.00262494	5.29557	0.271446	0.0858386	0.0736827	0.694137	0.0213696	0.00675766	0.000456659	0.35272	0.0286948	0.00907411	0.000823394
s_145	GSOR311547	21.9288	0.784518	0.248086	0.615469	0.441539	0.0830649	0.0262674	0.00689977	6.98943	0.720895	0.227967	0.519689	1.4327	0.0770857	0.0243766	0.00594221	0.264852	0.0479665	0.0151683	0.00230079
s_146	GSOR311554	11.4803	1.82974	0.578615	3.34795	0.264279	0.0935389	0.0295796	0.00874952	2.90389	0.767935	0.242842	0.589724	0.897504	0.0568267	0.0179702	0.00322927	0.160826	0.055617	0.0175876	0.00309325
s_147	GSOR311561	24.5715	0.702876	0.222269	0.494035	0.681541	0.115089	0.0363944	0.0132455	6.74954	0.550461	0.174071	0.303007	0.861727	0.0475709	0.0150432	0.00226299	0.400213	0.0638751	0.0201991	0.00408003
s_148	GSOR311563	13.3881	0.919501	0.290772	0.845482	0.387746	0.045476	0.0143808	0.00206807	3.7035	0.250824	0.0793176	0.0629127	0.812255	0.0312517	0.00988264	0.000976666	0.233883	0.026463	0.00836833	0.000700289
s_149	GSOR311572	18.3883	0.927107	0.293177	0.859528	0.439957	0.120106	0.037981	0.0144256	4.05342	0.635888	0.201085	0.404354	0.797682	0.0554062	0.017521	0.00306985	0.263595	0.0690905	0.0218483	0.0047735
s_15	GSOR310156	13.6486	0.555385	0.175628	0.308453	0.332456	0.0653426	0.0206632	0.00426966	3.62895	0.547612	0.17317	0.299879	0.890452	0.0521241	0.0164831	0.00271692	0.201404	0.0385208	0.0121814	0.00148385
s_150	GSOR311573	17.713	0.439314	0.138923	0.192997	0.403374	0.0389564	0.0123191	0.0015176	3.62951	0.163186	0.0516039	0.0266296	0.707605	0.026935	0.0085176	0.000725496	0.24742	0.0273174	0.00863854	0.000746243
s_151	GSOR311576	25.1153	1.25441	0.396679	1.57354	0.732475	0.0267641	0.00846354	0.000716315	7.02032	0.272027	0.0860226	0.0739988	0.850789	0.010458	0.00330712	0.000109371	0.432717	0.0206194	0.00652044	0.000425161
s_152	GSOR311586	32.5609	3.12443	1.39729	9.76206	1.21056	0.109315	0.0488871	0.0119498	12.5419	0.888982	0.397565	0.790288	1.12857	0.0453714	0.0202907	0.00205856	0.698285	0.0757595	0.0338807	0.0057395
s_153	GSOR311592	19.1092	0.836412	0.264497	0.699585	0.390764	0.0799589	0.0252852	0.00639342	4.06742	0.536022	0.169505	0.287319	0.823074	0.0368382	0.0116493	0.00135706	0.235439	0.046485	0.0146999	0.00216086
s_154	GSOR311596	21.7107	2.324	0.734913	5.40097	0.475262	0.0668629	0.0211439	0.00447065	4.49004	0.277829	0.0878571	0.0771888	0.805812	0.042086	0.0133088	0.00177123	0.284369	0.0384275	0.0121518	0.00147667
s_155	GSOR311600	22.6484	0.529456	0.167429	0.280324	0.698313	0.0838854	0.0265269	0.00703677	7.09385	0.451005	0.14262	0.203406	0.97765	0.0317747	0.0100481	0.00100963	0.409752	0.0460322	0.0145567	0.00211897
s_156	GSOR311606	21.6226	0.798966	0.252655	0.638347	0.508911	0.0182277	0.00576411	0.00033225	6.204	0.123748	0.0391325	0.0153135	1.13022	0.0116664	0.00368923	0.000136104	0.303803	0.0103912	0.00328597	0.000107976
s_157	GSOR311613	19.5918	1.19281	0.3772	1.4228	0.389825	0.0484467	0.0153202	0.00234708	3.56357	0.26986	0.0853373	0.0728245	0.7961	0.0274858	0.00869178	0.000755471	0.23508	0.0283507	0.00896529	0.000803765
s_158	GSOR311620	31.5623	1.24381	0.393327	1.54706	1.36886	0.100908	0.0319099	0.0101824	10.8724	0.554195	0.175252	0.307132	0.828412	0.0173302	0.0054803	0.000300337	0.759318	0.0493454	0.0156044	0.00243497
s_159	GSOR311635	16.315	0.384486	0.121585	0.147829	0.261346	0.0404719	0.0127984	0.00163798	5.29152	0.530521	0.167765	0.281452	1.64958	0.0673022	0.0212828	0.00452958	0.15942	0.0241367	0.00763269	0.000582579
s_16	GSOR310161	21.3846	1.01108	0.412772	1.02228	0.591577	0.147298	0.0601343	0.0216968	4.89076	0.742066	0.302947	0.550662	0.715156	0.075746	0.0309232	0.00573746	0.339464	0.0828278	0.0338143	0.00686044
s_160	GSOR311642	19.6423	1.51738	0.479839	2.30245	0.433028	0.0284353	0.00899204	0.000808568	5.76642	0.269832	0.0853284	0.0728094	1.1923	0.0182757	0.0057793	0.000334003	0.262637	0.015774	0.00498817	0.000248819
s_161	GSOR311643	23.2887	0.828754	0.338337	0.686833	0.54732	0.0944313	0.0385514	0.00891727	6.09635	0.636096	0.259685	0.404618	1.02083	0.0417102	0.0170281	0.00173974	0.325278	0.0534071	0.0218034	0.00285232
s_162	GSOR311644	21.035	1.0235	0.323661	1.04756	0.706392	0.114631	0.0362494	0.0131402	5.36218	0.372509	0.117798	0.138763	0.734959	0.0665102	0.0210324	0.0044236	0.413948	0.0625621	0.0197839	0.00391402
s_164	GSOR311656	22.728	1.07621	0.340328	1.15823	0.330946	0.0823454	0.0260399	0.00678077	3.657	0.896869	0.283615	0.804373	0.806301	0.00632792	0.00200106	4.00425e-05	0.200395	0.0487436	0.0154141	0.00237594
s_165	GSOR311667	21.4112	1.03305	0.326679	1.06719	1.47934	0.413673	0.130815	0.171125	11.4575	2.06703	0.653654	4.27263	0.799747	0.0710356	0.0224634	0.00504606	0.807788	0.193931	0.0613262	0.0376091
s_167	GSOR311669	18.369	1.59131	0.503217	2.53228	0.518209	0.0570285	0.018034	0.00325225	5.68497	0.378159	0.119584	0.143005	1.48753	0.0415799	0.0131487	0.00172889	0.308969	0.0325236	0.0102849	0.00105779
s_168	GSOR311677	19.4188	0.664003	0.209976	0.440899	0.389259	0.0814807	0.0257665	0.0066391	4.31406	0.536326	0.169601	0.287646	0.792999	0.0431608	0.0136486	0.00186285	0.234552	0.0473019	0.0149582	0.00223747
s_169	GSOR311684	16.2775	1.28513	0.406394	1.65156	0.494472	0.154016	0.0487041	0.0237209	5.69829	1.15832	0.366294	1.34171	0.963393	0.078974	0.0249738	0.00623689	0.294503	0.0876121	0.0277054	0.00767588
s_17	GSOR310196	25.4372	2.09733	0.663234	4.3988	0.784756	0.115318	0.0364667	0.0132982	6.01716	0.301779	0.0954309	0.0910706	0.714682	0.035191	0.0111284	0.00123841	0.456833	0.0622953	0.0196995	0.0038807
s_170	GSOR311685	18.7214	0.587239	0.185701	0.344849	0.33593	0.039744	0.0125682	0.00157958	3.97032	0.242572	0.0767079	0.0588409	0.841249	0.0283514	0.0089655	0.000803801	0.20641	0.0291659	0.00922308	0.000850652
s_171	GSOR311710	23.6286	1.01639	0.321412	1.03305	0.461573	0.0735689	0.0232645	0.00541238	4.4406	0.282242	0.0892527	0.0796605	0.829865	0.0525016	0.0166025	0.00275641	0.276462	0.0424497	0.0134238	0.00180198
s_172	GSOR311713	22.6457	1.01447	0.320804	1.02915	0.7192	0.121578	0.0384463	0.0147812	7.50305	0.776416	0.245524	0.602821	0.938332	0.0277233	0.00876688	0.000768581	0.420932	0.0659026	0.0208402	0.00434316
s_173	GSOR311725	19.7841	0.838043	0.265013	0.702317	0.540629	0.165959	0.0524809	0.0275425	5.69305	1.24783	0.394598	1.55708	0.952673	0.0587264	0.0185709	0.00344879	0.320637	0.092881	0.0293716	0.00862688
s_174	GSOR311727	26.1836	0.513719	0.162452	0.263907	0.887868	0.0503326	0.0159166	0.00253337	8.28228	0.297567	0.0940989	0.088546	0.905476	0.0150693	0.00476534	0.000227085	0.512836	0.0268912	0.00850374	0.000723135
s_175	GSOR311734	25.3256	3.36561	1.12187	11.3273	0.728103	0.0940157	0.0313386	0.00883895	8.22077	0.54473	0.181577	0.296731	1.00687	0.0816058	0.0272019	0.00665951	0.426071	0.0518553	0.0172851	0.00268897
s_176	GSOR311735	19.8644	0.997632	0.315479	0.995269	0.30386	0.0246655	0.00779992	0.000608387	3.75782	0.256813	0.0812114	0.0659529	0.854043	0.0205883	0.00651059	0.000423878	0.184709	0.0145746	0.0046089	0.00021242
s_177	GSOR311736	14.096	0.320908	0.10148	0.102982	0.252046	0.0916126	0.0289704	0.00839286	3.70002	0.957712	0.302855	0.917213	1.80188	0.0985831	0.0311747	0.00971863	0.153548	0.0544503	0.0172187	0.00296484
s_178	GSOR311739	26.945	1.41916	0.448779	2.01402	0.837281	0.13522	0.0427603	0.0182844	9.04003	0.76324	0.241358	0.582536	0.98574	0.0609551	0.0192757	0.00371552	0.485057	0.0722043	0.022833	0.00521345
s_179	GSOR311741	15.9567	0.496618	0.157044	0.246629	0.27599	0.0606359	0.0191748	0.00367672	3.65128	0.521417	0.164886	0.271876	1.01849	0.0527991	0.0166965	0.00278774	0.168038	0.035946	0.0113671	0.00129212
s_18	GSOR310200	17.3529	1.17336	0.37105	1.37678	0.337705	0.0933405	0.0295169	0.00871245	4.56302	0.809701	0.25605	0.655616	1.71256	0.107858	0.0341078	0.0116334	0.204282	0.0548815	0.0173551	0.00301198
s_180	GSOR311744	23.2453	2.09284	0.661815	4.37999	1.30798	0.392422	0.124095	0.153995	10.3718	2.32543	0.735365	5.40762	0.76644	0.053323	0.0168622	0.00284335	0.723913	0.193628	0.0612306	0.0374919
s_181	GSOR311745	22.2146	0.237105	0.0749793	0.0562189	0.471904	0.0729084	0.0230557	0.00531564	7.20092	0.688494	0.217721	0.474025	1.3985	0.0484657	0.0153262	0.00234892	0.282404	0.0418163	0.0132235	0.0017486
s_182	GSOR311751	23.48	0.994132	0.314372	0.988299	0.321086	0.0663442	0.0209799	0.00440155	3.12951	0.589826	0.186519	0.347895	0.667779	0.00708377	0.00224008	5.01798e-05	0.1947	0.0394264	0.0124677	0.00155444
s_183	GSOR311765	23.6019	0.690823	0.218457	0.477236	0.704054	0.091705	0.0289997	0.00840981	7.34637	0.571029	0.180575	0.326074	0.87404	0.0386231	0.0122137	0.00149175	0.412858	0.0504182	0.0159437	0.002542
s_184	GSOR311769	18.0134	5.84113	2.38463	34.1187	0.740269	0.073028	0.0298136	0.00533309	5.14046	0.375954	0.153483	0.141341	0.90137	0.0314309	0.0128316	0.0009879	0.432905	0.040154	0.0163928	0.00161235
s_185	GSOR311775	33.8931	3.45607	1.41093	11.9444	1.11505	0.0455711	0.0186043	0.00207673	11.6361	0.592104	0.241726	0.350588	1.11946	0.0139202	0.00568289	0.000193771	0.631881	0.0234176	0.00956018	0.000548382
s_186	GSOR311779	24.6608	1.11009	0.351042	1.23231	1.02066	0.0574005	0.0181516	0.00329482	7.21958	0.19619	0.0620406	0.0384904	0.613188	0.0150345	0.00475432	0.000226036	0.58293	0.0300178	0.00949246	0.000901068
s_187	GSOR311781	24.3455	1.97089	0.623251	3.88441	0.356991	0.0448749	0.0141907	0.00201375	3.42777	0.457381	0.144636	0.209197	0.706389	0.0401416	0.0126939	0.00161135	0.215917	0.0263476	0.00833185	0.000694198
s_188	GSOR311787	22.3619	2.53849	0.80274	6.44391	0.431085	0.0824304	0.0260668	0.00679477	5.92085	0.742079	0.234666	0.550682	1.19585	0.0564093	0.0178382	0.00318201	0.258818	0.0477115	0.0150877	0.00227639
s_19	GSOR310204	28.814	1.70729	0.539893	2.91485	0.970218	0.0180679	0.00571356	0.000326448	8.6077	0.130931	0.0414041	0.017143	0.909817	0.00570721	0.00180478	3.25722e-05	0.556597	0.00950494	0.00300573	9.03439e-05
s_190	GSOR311790	24.3405	1.37367	0.434393	1.88697	0.229411	0.0537949	0.0170114	0.00289389	1.95907	0.48306	0.152757	0.233347	0.586596	0.0263956	0.00834702	0.000696728	0.140271	0.0324038	0.010247	0.00105001
s_191	GSOR311793	22.7078	0.893123	0.28243	0.797669	0.191402	0.0430038	0.013599	0.00184933	2.11415	0.409231	0.12941	0.16747	0.740161	0.0377229	0.011929	0.00142302	0.117461	0.0258537	0.00817567	0.000668415
s_192	GSOR312003	22.9509	2.25471	0.713	5.0837	0.648996	0.215365	0.0681045	0.0463823	5.10538	0.892244	0.282152	0.796099	0.670087	0.0947468	0.0299616	0.00897695	0.380705	0.120029	0.0379565	0.0144069
s_193	GSOR301596	24.3715	1.54847	0.489668	2.39775	0.569265	0.0820728	0.0259537	0.00673595	6.2195	1.57416	0.497792	2.47797	0.861459	0.209041	0.0661046	0.0436981	0.337756	0.0459119	0.0145186	0.0021079
s_194	GSOR311792	15.9615	0.351117	0.111033	0.123283	0.36368	0.0417387	0.0131989	0.00174212	3.63663	0.188459	0.0595961	0.035517	0.829756	0.0317852	0.0100513	0.0010103	0.219846	0.0243691	0.0077062	0.000593855
s_195	GSOR301402	22.6622	0.429163	0.135713	0.184181	1.02325	0.132463	0.0418885	0.0175465	9.12672	0.606214	0.191702	0.367495	0.860589	0.0381288	0.0120574	0.00145381	0.583719	0.0691519	0.0218677	0.00478198
s_196	GSOR301162	22.8723	1.40605	0.444631	1.97696	0.674733	0.0990345	0.0313175	0.00980783	7.47098	0.71586	0.226375	0.512456	0.972825	0.0404279	0.0127844	0.00163442	0.396591	0.0550146	0.0173971	0.0030266
s_197	GSOR311794	24.1581	0.361377	0.114277	0.130593	0.446654	0.0217519	0.00687856	0.000473145	4.61601	0.208814	0.0660328	0.0436033	0.708753	0.00805062	0.00254583	6.48124e-05	0.268099	0.0125495	0.00396849	0.000157489
s_198	GSOR301066	27.9199	0.40886	0.129293	0.167167	0.955551	0.0798907	0.0252636	0.00638252	8.74025	0.397872	0.125818	0.158302	0.892165	0.0147573	0.00466667	0.000217778	0.54862	0.0422816	0.0133706	0.00178773
s_199	GSOR301408	23.9377	0.214329	0.0677768	0.0459369	0.754819	0.0699527	0.022121	0.00489338	7.74722	0.511993	0.161906	0.262137	0.952976	0.0112264	0.0035501	0.000126032	0.440868	0.0380782	0.0120414	0.00144995
s_2	GSOR310015	21.0406	1.0001	0.31626	1.0002	0.41955	0.0553509	0.0175035	0.00306372	6.95477	0.553157	0.174924	0.305983	1.46527	0.0515168	0.0162911	0.00265399	0.252314	0.0321388	0.0101632	0.0010329
s_20	GSOR310210	26.3215	0.888793	0.281061	0.789954	1.00161	0.257919	0.081561	0.066522	7.93421	1.4179	0.448379	2.01043	0.657666	0.0424196	0.0134143	0.00179942	0.570525	0.131322	0.0415278	0.0172456
s_200	GSOR301418	18.1404	0.928431	0.293596	0.861984	0.560612	0.0957505	0.030279	0.00916815	8.45853	0.790546	0.249993	0.624963	1.34995	0.0629511	0.0199069	0.00396284	0.332758	0.0541355	0.0171191	0.00293065
s_21	GSOR310211	24.8031	0.139785	0.0442038	0.0195397	1.1826	0.045157	0.0142799	0.00203915	9.83682	0.181784	0.0574851	0.0330454	0.841361	0.00854374	0.00270177	7.29956e-05	0.666397	0.0229312	0.00725147	0.000525839
s_23	GSOR310226	23.9238	2.58363	0.817017	6.67516	0.61359	0.105169	0.0332572	0.0110604	5.18164	0.394756	0.124833	0.155833	0.718911	0.0624966	0.0197632	0.00390583	0.362475	0.0594383	0.018796	0.00353291
s_24	GSOR310238	27.4997	0.639501	0.202228	0.408962	0.751088	0.159171	0.0503342	0.0253353	6.91331	0.957723	0.302859	0.917234	0.725268	0.0411217	0.0130038	0.00169099	0.437975	0.0858886	0.0271603	0.00737685
s_25	GSOR310241	20.9259	0.584584	0.184862	0.341739	0.334419	0.0291296	0.00921157	0.000848531	3.66226	0.20629	0.0652346	0.0425555	0.871003	0.0181273	0.00573234	0.000328597	0.202722	0.0171133	0.0054117	0.000292865
s_26	GSOR310301	19.4955	0.520158	0.164489	0.270565	0.520311	0.0263047	0.00831829	0.000691939	4.19249	0.08987	0.0284194	0.00807662	0.734034	0.0154442	0.00488389	0.000238524	0.310281	0.0150005	0.00474357	0.000225014
s_27	GSOR310317	28.2464	1.36388	0.431297	1.86017	0.738676	0.0566284	0.0179075	0.00320678	5.8076	0.196563	0.0621587	0.0386371	0.711542	0.0205736	0.00650596	0.000423275	0.432106	0.0311259	0.00984289	0.000968824
s_28	GSOR310338	29.1793	2.67104	0.944357	7.13447	0.992399	0.0648061	0.0229124	0.00419983	8.10385	0.515563	0.182279	0.265805	0.777147	0.0240309	0.00849622	0.000577486	0.568106	0.033976	0.0120123	0.00115437
s_29	GSOR310345	24.1111	1.01448	0.320807	1.02917	0.501746	0.0169614	0.00536365	0.000287687	4.38013	0.129476	0.040944	0.0167642	0.767644	0.00616133	0.00194838	3.7962e-05	0.299716	0.00969769	0.00306668	9.40451e-05
s_3	GSOR310020	18.7059	0.209414	0.0662225	0.0438542	0.439395	0.0259121	0.00819413	0.000671438	4.23549	0.117402	0.0371257	0.0137832	0.703151	0.0103852	0.00328409	0.000107853	0.263902	0.0149618	0.00473134	0.000223855
s_30	GSOR310348	25.6185	0.139115	0.043992	0.0193529	1.08908	0.100189	0.0316825	0.0100378	7.49797	0.480755	0.152028	0.231126	0.592641	0.0125215	0.00395965	0.000156789	0.618191	0.0515699	0.0163078	0.00265945
s_31	GSOR310351	20.5368	1.74197	0.55086	3.03447	0.80421	0.101441	0.0320786	0.0102903	7.47866	0.547876	0.173254	0.300169	0.837003	0.0314232	0.00993688	0.000987416	0.467511	0.0553136	0.0174917	0.00305959
s_32	GSOR310354	25.1645	1.83795	0.58121	3.37806	0.710774	0.0979376	0.0309706	0.00959178	7.6472	0.606759	0.191874	0.368156	0.932617	0.0412227	0.0130358	0.00169932	0.416513	0.0534489	0.016902	0.00285679
s_33	GSOR310381	26.3933	1.03012	0.325754	1.06116	0.730186	0.136587	0.0431925	0.0186559	7.56868	0.798884	0.252629	0.638216	0.988862	0.0358221	0.0113279	0.00128322	0.426804	0.0739046	0.0233707	0.0054619
s_34	GSOR310389	27.5563	2.39856	0.758491	5.75308	0.859057	0.233846	0.0739486	0.0546839	8.54722	1.01462	0.320851	1.02946	0.870124	0.0898076	0.0283997	0.00806541	0.495272	0.124913	0.0395011	0.0156034
s_36	GSOR310399	28.8343	1.98125	0.626526	3.92534	1.22074	0.168014	0.0531307	0.0282287	9.96381	0.659268	0.208479	0.434634	0.772173	0.0383632	0.0121315	0.00147173	0.684742	0.0841517	0.0266111	0.00708151
s_37	GSOR310415	27.7863	1.99621	0.631258	3.98487	1.0262	0.0767077	0.0242571	0.00588407	8.80973	0.347598	0.10992	0.120824	0.819162	0.0240646	0.00760988	0.000579103	0.58572	0.0401519	0.0126971	0.00161217
s_38	GSOR310420	14.5059	0.980957	0.310206	0.962276	0.304758	0.0528672	0.0167181	0.00279494	3.47975	0.360486	0.113996	0.12995	0.929554	0.0576589	0.0182333	0.00332455	0.185135	0.0314592	0.00994828	0.000989682
s_39	GSOR310428	22.9479	0.367876	0.116332	0.135332	0.62129	0.0384772	0.0121675	0.00148049	5.50979	0.307939	0.0973789	0.0948266	0.653196	0.0114615	0.00362445	0.000131366	0.367209	0.0215467	0.00681366	0.000464259
s_4	GSOR310023	18.0759	1.36273	0.430933	1.85704	0.642792	0.0342215	0.0108218	0.00117111	5.52268	0.319622	0.101073	0.102158	0.791971	0.0237326	0.0075049	0.000563236	0.379223	0.0190312	0.0060182	0.000362187
s_40	GSOR310440	24.2402	1.11915	0.353906	1.25249	0.727594	0.204839	0.0647758	0.0419591	7.88214	1.32354	0.418541	1.75177	0.928863	0.0678926	0.0214695	0.0046094	0.424375	0.112479	0.0355689	0.0126514
s_41	GSOR310442	20.8128	1.3902	0.43962	1.93266	0.455289	0.108928	0.0344461	0.0118653	4.74995	0.707664	0.223783	0.500789	0.919151	0.0790946	0.0250119	0.00625596	0.272544	0.0635185	0.0200863	0.0040346
s_42b	GSOR 310039	34.4242	3.49032	1.42492	12.1823	1.12974	0.126959	0.0518309	0.0161187	11.9263	0.590351	0.24101	0.348514	1.15932	0.0425214	0.0173593	0.00180807	0.638914	0.065749	0.0268419	0.00432293
s_43	GSOR310471	24.5818	3.50097	1.42927	12.2568	0.631063	0.156617	0.0639386	0.0245288	7.07856	1.05445	0.430476	1.11186	1.08013	0.0719316	0.0293659	0.00517415	0.37174	0.0874168	0.0356878	0.0076417
s_44	GSOR310475	21.4901	0.701526	0.221842	0.492138	0.552497	0.0385341	0.0121856	0.00148488	7.35544	0.42558	0.13458	0.181118	1.11147	0.0135344	0.00427996	0.000183181	0.328511	0.0218436	0.00690755	0.000477142
s_46	GSOR310481	22.3481	1.02176	0.32311	1.044	0.461741	0.0816223	0.0258112	0.0066622	3.85731	0.432502	0.136769	0.187058	0.661064	0.0321711	0.0101734	0.00103498	0.276504	0.0467394	0.0147803	0.00218457
s_47	GSOR310489	23.9695	1.91371	0.60517	3.6623	0.858981	0.170006	0.0537606	0.0289021	5.98224	0.710999	0.224838	0.50552	0.585807	0.0403017	0.0127445	0.00162423	0.496275	0.091918	0.029067	0.00844892
s_48	GSOR310494	23.1209	0.556891	0.176104	0.310127	0.936418	0.0874	0.0276383	0.00763875	6.21408	0.317196	0.100306	0.100613	0.723824	0.0168549	0.00532999	0.000284088	0.538452	0.0461538	0.0145951	0.00213018
s_49	GSOR310503	20.1451	1.23991	0.392093	1.53737	0.690621	0.168234	0.0532001	0.0283025	5.50267	0.658789	0.208327	0.434003	0.818452	0.0569733	0.0180165	0.00324596	0.404592	0.0925333	0.0292616	0.00856241
s_5	GSOR310045	20.4728	1.81071	0.572597	3.27868	0.581056	0.0890815	0.0281701	0.00793552	5.03554	0.507185	0.160386	0.257237	0.865686	0.0304982	0.00964436	0.000930137	0.344346	0.050333	0.0159167	0.00253341
s_50	GSOR310510	24.422	1.37236	0.433978	1.88337	1.05968	0.0465768	0.0147289	0.0021694	8.91302	0.334946	0.105919	0.112189	0.821052	0.00358058	0.00113228	1.28206e-05	0.603283	0.0240816	0.00761528	0.000579924
s_51	GSOR310519	26.6367	0.696218	0.220163	0.484719	1.45803	0.208059	0.065794	0.0432885	11.3892	1.08535	0.343217	1.17798	0.850288	0.0287194	0.00908187	0.000824803	0.801804	0.0991262	0.0313465	0.009826
s_52	GSOR310546	23.9966	0.925895	0.292794	0.857281	0.99696	0.121	0.0382636	0.014641	9.68696	0.689272	0.217967	0.475096	0.9583	0.0361787	0.0114407	0.0013089	0.570074	0.0639316	0.0202169	0.00408725
s_53	GSOR310566	23.5762	0.180484	0.057074	0.0325744	0.791666	0.146105	0.0462026	0.0213468	9.38273	0.993025	0.314022	0.986098	1.07214	0.047375	0.0149813	0.00224439	0.460254	0.0786516	0.0248718	0.00618608
s_54	GSOR310588	30.6774	0.236689	0.0748476	0.0560217	1.27001	0.0971753	0.0307295	0.00944305	10.8248	0.520001	0.164439	0.270401	0.866397	0.0154035	0.00487103	0.000237269	0.710227	0.0482669	0.0152633	0.00232969
s_55	GSOR310598	18.4745	0.124993	0.0395262	0.0156232	0.70524	0.056026	0.017717	0.00313892	6.02963	0.246057	0.0778102	0.0605443	0.69147	0.0176938	0.00559526	0.000313069	0.413737	0.0308564	0.00975765	0.000952116
s_56	GSOR310615	28.0408	0.301142	0.0952296	0.0906867	0.815192	0.0301779	0.00954308	0.000910704	6.45433	0.157527	0.0498145	0.0248149	0.638897	0.0015259	0.000482531	2.32837e-06	0.47385	0.0163098	0.00515762	0.000266011
s_57	GSOR310630	24.9332	0.461022	0.145788	0.212541	0.847383	0.0366302	0.0115835	0.00134177	6.37036	0.169349	0.0535529	0.0286792	0.596874	0.00508197	0.00160706	2.58264e-05	0.49119	0.0196939	0.00622777	0.000387851
s_59	GSOR310645	12.612	0.296919	0.0938942	0.0881611	0.47811	0.0833171	0.0263472	0.00694174	5.64745	0.619452	0.195888	0.383721	1.62525	0.0618704	0.0195651	0.00382795	0.285888	0.047959	0.015166	0.00230007
s_6	GSOR310052	22.976	0.393982	0.124588	0.155222	0.49395	0.0314678	0.00995099	0.000990222	4.61717	0.261661	0.0827443	0.0684663	0.680179	0.011302	0.003574	0.000127735	0.29523	0.0180414	0.00570519	0.000325492
s_60	GSOR310670	28.8532	1.54813	0.489561	2.3967	1.13058	0.153327	0.0484862	0.0235091	9.33616	1.02205	0.323201	1.04459	0.860647	0.0109262	0.00345515	0.000119381	0.642658	0.0742279	0.0234729	0.00550977
s_61	GSOR310687	26.9349	0.961394	0.30402	0.924279	0.824564	0.114259	0.036132	0.0130552	6.30092	0.399859	0.126447	0.159887	0.602824	0.0293778	0.00929009	0.000863057	0.47841	0.0614725	0.0194393	0.00377887
s_62	GSOR310693	21.5391	0.493874	0.156177	0.243912	0.818821	0.0693045	0.021916	0.00480311	6.18395	0.225522	0.0713163	0.0508602	0.813592	0.0215021	0.00679957	0.000462342	0.478191	0.0375252	0.0118665	0.00140814
s_63	GSOR310703	21.5326	0.595482	0.188308	0.354598	0.451462	0.0361917	0.0114448	0.00130984	4.82777	0.207493	0.0656152	0.0430535	0.793631	0.016962	0.00536385	0.000287709	0.270832	0.0208452	0.00659184	0.000434523
s_64	GSOR310714	22.6088	1.38506	0.437993	1.91838	0.863962	0.0394837	0.0124858	0.00155896	6.56749	0.240996	0.0762098	0.0580793	0.608694	0.00841556	0.00266123	7.08216e-05	0.500084	0.0211341	0.00668319	0.00044665
s_65	GSOR310715	28.6961	1.59175	0.503357	2.53368	0.770781	0.0771153	0.024386	0.00594678	7.4021	0.285981	0.0904353	0.0817854	0.908256	0.0271316	0.00857977	0.000736125	0.449535	0.0416435	0.0131688	0.00173418
s_66	GSOR310723	18.9623	1.16064	0.367026	1.34708	0.514283	0.124483	0.0393651	0.0154961	5.09782	0.633799	0.200425	0.401701	0.953313	0.0548289	0.0173384	0.0030062	0.30619	0.0700003	0.022136	0.00490004
s_67	GSOR310747	23.7508	1.27557	0.403371	1.62708	0.898332	0.0260369	0.00823359	0.000677921	7.5181	0.226629	0.0716664	0.0513607	0.865973	0.0176072	0.00556787	0.000310012	0.518496	0.0138919	0.004393	0.000192985
s_68	GSOR310757	25.0723	1.8071	0.571454	3.2656	0.815278	0.0625864	0.0197915	0.00391705	7.76258	0.640803	0.20264	0.410629	0.83062	0.139701	0.0441774	0.0195164	0.473771	0.0339133	0.0107243	0.00115011
s_69	GSOR310767	28.2606	1.3899	0.439526	1.93183	0.952215	0.062423	0.0197399	0.00389664	8.94469	0.361167	0.114211	0.130441	0.93754	0.0287654	0.00909642	0.000827449	0.546959	0.0327796	0.0103658	0.0010745
s_7	GSOR310080	34.5265	0.257428	0.0814059	0.0662691	1.2256	0.0627467	0.0198423	0.00393715	10.213	0.232837	0.0736296	0.0542132	0.801172	0.0169604	0.00536336	0.000287657	0.688105	0.031693	0.0100222	0.00100445
s_70	GSOR310773	22.2757	1.34738	0.426079	1.81543	0.574574	0.120942	0.0382452	0.0146269	5.89921	0.522111	0.165106	0.2726	0.960482	0.0659953	0.0208695	0.00435538	0.3404	0.0679364	0.0214834	0.00461535
s_72	GSOR310779	29.347	0.255865	0.0809115	0.0654667	0.679839	0.0318688	0.0100778	0.00101562	9.08992	0.314271	0.0993813	0.0987665	1.24843	0.00994065	0.00314351	9.88166e-05	0.3998	0.0176305	0.00557526	0.000310836
s_73	GSOR310788	18.9949	1.46552	0.463439	2.14776	0.360601	0.0897508	0.0283817	0.00805521	6.18633	0.945003	0.298836	0.89303	1.51928	0.100954	0.0319246	0.0101918	0.217746	0.052696	0.016664	0.00277687
s_74	GSOR310791	24.3766	0.420543	0.132987	0.176857	0.4412	0.0285515	0.00902878	0.000815188	7.32513	0.307269	0.097167	0.0944143	1.46035	0.022953	0.00725839	0.000526842	0.264937	0.0164874	0.00521378	0.000271835
s_76	GSOR310801	22.6953	1.48984	0.471129	2.21962	0.489096	0.0799172	0.025272	0.00638676	6.96054	0.651828	0.206126	0.42488	1.18411	0.0565992	0.0178982	0.00320347	0.292208	0.0458199	0.0144895	0.00209946
s_77	GSOR310802	17.5673	2.231	0.705505	4.97737	0.451881	0.045827	0.0144918	0.00210012	5.20563	0.318514	0.100723	0.101451	0.854321	0.0588146	0.0185988	0.00345916	0.271036	0.0264676	0.00836981	0.000700536
s_78	GSOR310809	20.9154	0.437812	0.138448	0.191679	0.490906	0.0522427	0.0165206	0.0027293	5.78577	0.389288	0.123104	0.151545	0.919424	0.0148199	0.00468648	0.000219631	0.293411	0.0299461	0.00946979	0.000896769
s_8	GSOR310087	15.3335	0.928057	0.293478	0.861291	0.447406	0.21924	0.0693299	0.0480663	5.07393	2.06328	0.652468	4.25714	1.57657	0.0378944	0.0119833	0.00143599	0.266332	0.127217	0.0402295	0.0161841
s_80B	GSOR310219	24.3063	0.806623	0.255077	0.65064	0.518496	0.105865	0.0334775	0.0112074	7.29929	0.823798	0.260508	0.678644	1.1831	0.069704	0.0220423	0.00485864	0.308775	0.0601973	0.0190361	0.00362372
s_81	GSOR310846	12.1208	0.277929	0.0878889	0.0772445	0.463419	0.00779963	0.00246646	6.08343e-05	4.33613	0.0290175	0.00917614	0.000842015	1.26827	0.01634	0.00516717	0.000266997	0.27777	0.00448605	0.00141862	2.01247e-05
s_83	GSOR310861	10.2136	1.21057	0.382817	1.46549	0.218655	0.0526048	0.0166351	0.00276726	3.61614	0.616533	0.194965	0.380113	1.24295	0.0801937	0.0253595	0.00643102	0.133824	0.0316181	0.00999853	0.000999705
s_84	GSOR310879	16.2167	0.464471	0.146879	0.215733	0.25485	0.101436	0.032077	0.0102893	2.51871	0.587147	0.185672	0.344742	1.28241	0.139752	0.0441936	0.0195307	0.15513	0.0603072	0.0190708	0.00363696
s_85	GSOR310883	25.8564	0.377776	0.119463	0.142714	0.58	0.0443956	0.0140391	0.00197097	6.31667	1.72856	0.54662	2.98793	0.837491	0.25289	0.079971	0.0639536	0.344017	0.0249228	0.00788129	0.000621147
s_86	GSOR310887	26.0196	1.14705	0.36273	1.31573	0.642771	0.0366809	0.0115995	0.00134549	7.04325	0.281069	0.0888818	0.0789997	0.961798	0.0114354	0.00361618	0.000130767	0.379204	0.0204145	0.00645564	0.000416754
s_88	GSOR310906	29.6644	1.63299	0.666667	2.66667	0.73893	0.044572	0.0181965	0.00198667	8.19928	0	0	0	1.06507	0	0	0	0.470591	0.060663	0.0247656	0.00368
s_89	GSOR310910	29.4341	1.20735	0.381799	1.4577	0.992388	0.0664511	0.0210137	0.00441574	6.98151	0.330716	0.104581	0.109373	0.757324	0.00779069	0.00246363	6.06949e-05	0.568088	0.0347706	0.0109954	0.001209
s_9	GSOR310100	27.5308	1.41039	0.446005	1.98921	0.926487	0.0257875	0.00815473	0.000664996	8.87058	0.383256	0.121196	0.146885	0.956163	0.0140039	0.00442843	0.00019611	0.533469	0.013662	0.0043203	0.00018665
s_90	GSOR310932	28.3342	1.68524	0.532921	2.84005	0.830264	0.114847	0.036318	0.0131899	7.93497	0.504894	0.159662	0.254918	0.835798	0.0499093	0.0157827	0.00249094	0.481472	0.0627561	0.0198452	0.00393833
s_91	GSOR310945	22.5807	0.897228	0.283728	0.805018	0.505341	0.122828	0.0388415	0.0150866	5.5106	0.676316	0.21387	0.457404	0.885679	0.0631031	0.019955	0.003982	0.306837	0.0675615	0.0213648	0.00456455
s_92	GSOR310950	26.4736	2.85057	0.85948	8.12576	0.532671	0.145051	0.0437344	0.0210397	5.25777	0.770564	0.232334	0.593769	0.9122	0.0688022	0.0207446	0.00473374	0.316395	0.0814506	0.0245583	0.0066342
s_93	GSOR310958	22.1492	0.304615	0.0963278	0.0927904	0.61485	0.0809401	0.0255955	0.0065513	5.36108	0.542774	0.17164	0.294603	0.686663	0.00811738	0.00256694	6.58919e-05	0.363384	0.0451899	0.0142903	0.00204212
s_94	GSOR310965	23.4288	1.54786	0.489476	2.39587	0.500442	0.0550431	0.0174061	0.00302974	5.25716	0.402491	0.127279	0.161999	0.816209	0.0148098	0.00468327	0.00021933	0.298847	0.0314636	0.00994966	0.000989958
s_95	GSOR310984	28.0613	2.44804	0.816012	5.99288	0.577568	0.0358036	0.0119345	0.0012819	5.91342	0.304388	0.101463	0.0926521	0.876159	0.013896	0.00463199	0.000193098	0.342678	0.0201075	0.0067025	0.000404311
s_96	GSOR310997	28.5839	1.41545	0.577855	2.0035	1.13992	0.112967	0.0461185	0.0127615	10.4687	0.00608141	0.00248272	3.69835e-05	0.890576	0.000481248	0.000196469	2.31599e-07	0.602022	0.0238737	0.00974639	0.000569953
s_97	GSOR310998	28.2218	4.52709	1.43159	20.4945	1.18226	0.087151	0.0275596	0.0075953	10.3699	0.377422	0.119351	0.142447	0.853484	0.0206612	0.00653365	0.000426886	0.666017	0.0443033	0.0140099	0.00196278
s_98	GSOR311016	24.8826	1.51668	0.479615	2.30031	0.38806	0.072237	0.0228434	0.00521819	5.16775	0.931356	0.294521	0.867424	1.07904	0.0487091	0.0154032	0.00237258	0.23392	0.0417669	0.0132079	0.00174447
s_99	GSOR311046	36.5494	3.53092	1.44149	12.4674	1.05106	0.166497	0.0679721	0.0277212	11.0966	0.726316	0.296517	0.527535	1.13081	0.0610295	0.0249152	0.0037246	0.584355	0.0792181	0.0323406	0.0062755

## Sheet: S. Table1c
S. Table1(c): Descriptive value of Photosynthesis, Stomata_conductance, Transpiration_rate and Vapour_pressure_Deficient_Air (VpdA)
	Max	Min	Mean	Sd	SE
Photosynthesis	36.5494	10.2136	23.1727	5.97502	0.36756
Stomata_conductance	1.70539	0.191402	0.664771	0.299062	0.0222291
Transpiration_rate	12.5419	1.95907	6.44603	2.2798	0.169456
Vapour_pressure_Deficient_Air (VpdA)	1.80188	0.543769	0.930522	0.253984	0.0188785
