# Supplementary material for: Integrative genomic approaches to unravel genomic regions and candidate genes associated with flag leaf photosynthesis at the reproductive stage in rice
Source: Front Plant Sci. 2026 Apr 23;17:1752716. doi: 10.3389/fpls.2026.1752716 (PMC13149379; doi:10.3389/fpls.2026.1752716)
Supplement: Supplementary file 7 [file Table2.xlsx]

## Sheet: Sheet1
S. Table 2: Light curve derived paramters for phenotypic comparsion of selected accessions
Description	Parameter	Zhe733	310045	310080	Cypress	N22
Initial slope	αp	5.89E-02 ± 0.005	6.61E-02 ± 0.001	4.51E-02 ± 0.003	6.26E-02± 0.004	4.71E-02 ± 0.001
Photoinhibition coefficient	βp	2.22E-04 ± 0.0006	1.98E-04 ± 0.0002	1.66E-04 ± 0.0002	1.40E-04 ± 0.0001	1.16E-04 ± 0.0002
Saturation coefficient	γp	9.48E-04 ± 0.00005	1.90E-03 ± 0.0002	1.31E-03 ± 0.0006	1.99E-03 ± 0.0004	1.59E-03 ± 0.0001
Dark respiration rate	Rd	0.94842 ± 0.01	0.27125 ± 0.03	1.08 ± 0.01	1.03 ± 0.02	0.29 ± 0.001
Maximum net photosynthetic rate	Amax	23.45372 ± 1.2	18.15292 ± 1.5	16.06 ± 1.3	17.59 ± 1.6	17.13 ± 1.3
Saturation Light Intensity	Isat	1.37E+03 ± 0.002	1.19E+03 ± 0.004	1.51E+03 ± 0.0005	1.46E+03 ± 0.006	1.79E+03 ± 0.0006
Light compensation point	Ic	16.41337 ± 1.3	4.14084 ± 0.8	24.86 ± 2.1	16.98 ± 1.3	6.28 ± 0.7
Light compensation point(Obs.)	Ic	12.18509 ± 1.5	6.46672 ± 0.5	22.04 ± 2.3	15 ± 1.4	3.76 ± 0.8
Apparent quantum yield	AQY	4.00E-02 ± 0.015	4.36E-02 ± 0.002	2.52E-02 ± 0.004	3.72E-02 ± 0.005	3.09E-02 ± 0.003
Determination coefficient	R-Squared	0.99795	0.99709	1	0.99	1
Adjusted determination coefficient	Adjusted R-Squared	0.99736	0.99612	0.99	0.99	1
