# Supplementary material for: Integrative genomic approaches to unravel genomic regions and candidate genes associated with flag leaf photosynthesis at the reproductive stage in rice
Source: Front Plant Sci. 2026 Apr 23;17:1752716. doi: 10.3389/fpls.2026.1752716 (PMC13149379; doi:10.3389/fpls.2026.1752716)
Supplement: Supplementary file 8 [file Table3.xlsx]

## Sheet: Sheet1
S Table 3: List of genes and their annotation identified from flanking (200kb up-and down-stream) region of 18 QTNs
Chromosome_ID	SNP_position	QTN_to_Gene_distance	Start_position	End_position	Gene_size(bp)	MSU_ID	Gene_annotation
Chr1	1562037	> 199kb	1363516	1364303	788	LOC_Os01g03380	BBTI6 - Bowman-Birk type bran trypsin inhibitor precursor, putative, expressed
Chr1	1562037	> 197kb	1365508	1366503	996	LOC_Os01g03390	BBTI7 - Bowman-Birk type bran trypsin inhibitor precursor, expressed
Chr1	1562037	> 193kb	1368891	1369792	902	LOC_Os01g03400	E3 ubiquitin-protein ligase SINA-like 2, putative
Chr1	1562037	> 189kb	1372963	1374138	1176	LOC_Os01g03410	ubiquitin, putative, expressed
Chr1	1562037	> 187kb	1375169	1377242	2074	LOC_Os01g03420	seven in absentia protein family protein, putative, expressed
Chr1	1562037	> 182kb	1379691	1382143	2453	LOC_Os01g03429	expressed protein
Chr1	1562037	> 178kb	1383646	1385084	1439	LOC_Os01g03440	transposon protein, putative, unclassified, expressed
Chr1	1562037	> 176kb	1386408	1394476	8069	LOC_Os01g03452	transposon protein, putative, unclassified, expressed
Chr1	1562037	> 166kb	1395980	1396769	790	LOC_Os01g03464	expressed protein
Chr1	1562037	> 161kb	1401504	1403598	2095	LOC_Os01g03480	expressed protein
Chr1	1562037	> 158kb	1404155	1407187	3033	LOC_Os01g03490	heavy-metal-associated domain-containing protein, putative, expressed
Chr1	1562037	> 151kb	1410987	1413093	2107	LOC_Os01g03500	expressed protein
Chr1	1562037	> 148kb	1413839	1419043	5205	LOC_Os01g03510	WD domain, G-beta repeat domain containing protein, expressed
Chr1	1562037	> 140kb	1421693	1428049	6357	LOC_Os01g03520	ubiquitin conjugating enzyme protein, putative, expressed
Chr1	1562037	> 129kb	1433033	1436811	3779	LOC_Os01g03530	multicopper oxidase domain containing protein, expressed
Chr1	1562037	> 125kb	1437163	1445689	8527	LOC_Os01g03549	multi-copper oxidase type I family protein, putative, expressed
Chr1	1562037	> 115kb	1446849	1450473	3625	LOC_Os01g03570	transcription factor X1, putative, expressed
Chr1	1562037	> 111kb	1451477	1454682	3206	LOC_Os01g03580	transposon protein, putative, CACTA, En/Spm sub-class, expressed
Chr1	1562037	> 104kb	1457947	1459982	2036	LOC_Os01g03590	transposon protein, putative, CACTA, En/Spm sub-class, expressed
Chr1	1562037	> 94kb	1467735	1471802	4068	LOC_Os01g03600	retrotransposon protein, putative, Ty3-gypsy subclass, expressed
Chr1	1562037	> 88kb	1474387	1477867	3481	LOC_Os01g03610	retrotransposon protein, putative, unclassified, expressed
Chr1	1562037	> 76kb	1486400	1488897	2498	LOC_Os01g03620	multicopper oxidase domain containing protein, expressed
Chr1	1562037	> 72kb	1490473	1492684	2212	LOC_Os01g03630	multicopper oxidase domain containing protein, expressed
Chr1	1562037	> 65kb	1497240	1500609	3370	LOC_Os01g03640	multicopper oxidase domain containing protein, expressed
Chr1	1562037	> 58kb	1503993	1508057	4065	LOC_Os01g03650	sufB/sufD domain containing protein, putative, expressed
Chr1	1562037	> 54kb	1508235	1512752	4518	LOC_Os01g03660	MYB family transcription factor, putative, expressed
Chr1	1562037	> 49kb	1513136	1514467	1332	LOC_Os01g03670	dihydroflavonol-4-reductase, putative, expressed
Chr1	1562037	> 46kb	1515837	1516832	996	LOC_Os01g03680	BBTI8 - Bowman-Birk type bran trypsin inhibitor precursor, expressed
Chr1	1562037	> 44kb	1518245	1521644	3400	LOC_Os01g03690	TKL_IRAK_DUF26-lg.1 - DUF26 kinases have homology to DUF26 containing loci, expressed
Chr1	1562037	> 28kb	1534135	1539627	5493	LOC_Os01g03710	mannose-6-phosphate isomerase, putative, expressed
Chr1	1562037	> 13kb	1549229	1551011	1783	LOC_Os01g03720	MYB family transcription factor, putative, expressed
Chr1	1562037	< 1kb	1562612	1566554	3943	LOC_Os01g03740	nuclease PA3, putative, expressed
Chr1	1562037	< 4kb	1566138	1569472	3335	LOC_Os01g03730	nuclease PA3, putative, expressed
Chr1	1562037	< 8kb	1569585	1570939	1355	LOC_Os01g03750	expressed protein
Chr1	1562037	< 9kb	1571420	1576753	5334	LOC_Os01g03760	expressed protein
Chr1	1562037	< 19kb	1580843	1582345	1503	LOC_Os01g03770	hypothetical protein
Chr1	1562037	< 24kb	1585991	1591955	5965	LOC_Os01g03780	retrotransposon protein, putative, unclassified, expressed
Chr1	1562037	< 31kb	1592575	1592979	405	LOC_Os01g03790	retrotransposon protein, putative, unclassified
Chr1	1562037	< 32kb	1593624	1596159	2536	LOC_Os01g03800	transposon protein, putative, Mutator sub-class, expressed
Chr1	1562037	< 35kb	1597486	1598510	1025	LOC_Os01g03810	expressed protein
Chr1	1562037	< 35kb	1597486	1604610	7125	LOC_Os01g03820	C2 domain containing protein, putative, expressed
Chr1	1562037	< 47kb	1608984	1617905	8922	LOC_Os01g03830	retrotransposon protein, putative, unclassified, expressed
Chr1	1562037	< 63kb	1625159	1626771	1613	LOC_Os01g03840	ZOS1-02 - C2H2 zinc finger protein, expressed
Chr1	1562037	< 76kb	1638107	1639036	930	LOC_Os01g03860	retrotransposon protein, putative, unclassified, expressed
Chr1	1562037	< 79kb	1641234	1644237	3004	LOC_Os01g03870	expressed protein
Chr1	1562037	< 85kb	1647158	1647415	258	LOC_Os01g03880	retrotransposon protein, putative, Ty3-gypsy subclass
Chr1	1562037	< 95kb	1657315	1658388	1074	LOC_Os01g03890	DUF260 domain containing protein, putative, expressed
Chr1	1562037	< 108kb	1670322	1670997	676	LOC_Os01g03900	expressed protein
Chr1	1562037	< 111kb	1673010	1680632	7623	LOC_Os01g03914	cation efflux family protein, putative, expressed
Chr1	1562037	< 119kb	1681410	1681813	404	LOC_Os01g03930	expressed protein
Chr1	1562037	< 123kb	1684741	1685880	1140	LOC_Os01g03940	expressed protein
Chr1	1562037	< 136kb	1698203	1703090	4888	LOC_Os01g03950	glycosyl hydrolase, family 31, putative, expressed
Chr1	1562037	< 146kb	1707539	1707939	401	LOC_Os01g03960	expressed protein
Chr1	1562037	< 148kb	1710239	1710550	312	LOC_Os01g03970	expressed protein
Chr1	1562037	< 150kb	1711930	1712947	1018	LOC_Os01g03980	expressed protein
Chr1	1562037	< 157kb	1718965	1719370	406	LOC_Os01g03989	expressed protein
Chr1	1562037	< 170kb	1731553	1731945	393	LOC_Os01g04000	hypothetical protein
Chr1	1562037	< 172kb	1733867	1738307	4441	LOC_Os01g04005	expressed protein
Chr1	1562037	< 177kb	1738965	1739492	528	LOC_Os01g04010	expressed protein
Chr1	1562037	< 184kb	1746416	1748549	2134	LOC_Os01g04020	AP2 domain containing protein, expressed
Chr1	1562037	< 192kb	1754332	1757728	3397	LOC_Os01g04030	signal peptidase complex subunit 3, putative, expressed
Chr1	1562037	< 196kb	1757812	1758730	919	LOC_Os01g04040	BBTI11 - Bowman-Birk type bran trypsin inhibitor precursor, putative, expressed
Chr1	1562037	< 198kb	1760140	1761135	996	LOC_Os01g04050	BBTI12 - Bowman-Birk type bran trypsin inhibitor precursor, expressed
Chr1	2050328	> 200kb	1849834	1856303	6470	LOC_Os01g04200	metallo-beta-lactamase family protein, putative, expressed
Chr1	2050328	> 193kb	1857104	1858452	1349	LOC_Os01g04210	DNA binding protein, putative, expressed
Chr1	2050328	> 186kb	1864478	1866109	1632	LOC_Os01g04220	DNA binding protein, putative, expressed
Chr1	2050328	> 182kb	1867936	1870390	2455	LOC_Os01g04230	inactive receptor kinase At2g26730 precursor, putative, expressed
Chr1	2050328	> 173kb	1876913	1879903	2991	LOC_Os01g04250	expressed protein
Chr1	2050328	> 162kb	1888524	1892298	3775	LOC_Os01g04260	fatty acid hydroxylase, putative, expressed
Chr1	2050328	> 153kb	1897077	1897316	240	LOC_Os01g04270	hypothetical protein
Chr1	2050328	> 148kb	1902736	1905247	2512	LOC_Os01g04280	calmodulin binding protein, putative, expressed
Chr1	2050328	> 143kb	1906978	1909667	2690	LOC_Os01g04290	glycosyl hydrolase family 10 protein, putative, expressed
Chr1	2050328	> 138kb	1912561	1915094	2534	LOC_Os01g04300	glycosyl hydrolase family 10 protein, putative, expressed
Chr1	2050328	> 131kb	1919749	1920431	683	LOC_Os01g04310	transposon protein, putative, unclassified
Chr1	2050328	> 125kb	1925325	1926503	1179	LOC_Os01g04320	transposon protein, putative, unclassified, expressed
Chr1	2050328	> 122kb	1928166	1930290	2125	LOC_Os01g04324	expressed protein
Chr1	2050328	> 119kb	1930994	1931904	911	LOC_Os01g04330	OsCML16 - Calmodulin-related calcium sensor protein, expressed
Chr1	2050328	> 116kb	1934117	1935048	932	LOC_Os01g04340	hsp20/alpha crystallin family protein, putative, expressed
Chr1	2050328	> 109kb	1941003	1941953	951	LOC_Os01g04350	hsp20/alpha crystallin family protein, putative, expressed
Chr1	2050328	> 106kb	1944247	1945035	789	LOC_Os01g04360	hsp20/alpha crystallin family protein, putative, expressed
Chr1	2050328	> 102kb	1948737	1949587	851	LOC_Os01g04370	hsp20/alpha crystallin family protein, putative, expressed
Chr1	2050328	> 98kb	1951928	1952771	844	LOC_Os01g04380	hsp20/alpha crystallin family protein, putative, expressed
Chr1	2050328	> 95kb	1955148	1955925	778	LOC_Os01g04390	expressed protein
Chr1	2050328	> 93kb	1957777	1967451	9675	LOC_Os01g04409	OsWAK1 - OsWAK receptor-like cytoplasmic kinase OsWAK-RLCK, expressed
Chr1	2050328	> 82kb	1968323	1970538	2216	LOC_Os01g04430	expressed protein
Chr1	2050328	> 77kb	1973699	1977191	3493	LOC_Os01g04440	expressed protein
Chr1	2050328	> 73kb	1977423	1982484	5062	LOC_Os01g04450	OsWAK2 - OsWAK receptor-like cytoplasmic kinase OsWAK-RLCK, expressed
Chr1	2050328	> 66kb	1984267	1986394	2128	LOC_Os01g04460	Ser/Thr protein kinase, putative, expressed
Chr1	2050328	> 62kb	1988731	1991248	2518	LOC_Os01g04470	expressed protein
Chr1	2050328	> 57kb	1993515	1996857	3343	LOC_Os01g04480	expressed protein
Chr1	2050328	> 52kb	1998427	2002855	4429	LOC_Os01g04490	Ser/Thr protein kinase, putative, expressed
Chr1	2050328	> 47kb	2003219	2003916	698	LOC_Os01g04500	expressed protein
Chr1	2050328	> 44kb	2006152	2007254	1103	LOC_Os01g04510	expressed protein
Chr1	2050328	> 36kb	2014821	2018057	3237	LOC_Os01g04520	Ser/Thr protein kinase, putative, expressed
Chr1	2050328	> 29kb	2021415	2022167	753	LOC_Os01g04530	expressed protein
Chr1	2050328	> 26kb	2023879	2026177	2299	LOC_Os01g04540	serine/threonine-protein kinase At1g18390 precursor, putative, expressed
Chr1	2050328	> 14kb	2036118	2038198	2081	LOC_Os01g04550	expressed protein
Chr1	2050328	> 9kb	2041300	2042770	1471	LOC_Os01g04560	expressed protein
Chr1	2050328	> 2kb	2048717	2052521	3805	LOC_Os01g04570	Ser/Thr protein kinase, putative, expressed
Chr1	2050328	< 3kb	2053583	2057638	4056	LOC_Os01g04580	Ser/Thr protein kinase, putative, expressed
Chr1	2050328	< 9kb	2059309	2062277	2969	LOC_Os01g04590	expressed protein
Chr1	2050328	< 13kb	2063612	2066083	2472	LOC_Os01g04600	expressed protein
Chr1	2050328	< 18kb	2068588	2069263	676	LOC_Os01g04610	hypothetical protein
Chr1	2050328	< 22kb	2071830	2073621	1792	LOC_Os01g04620	transposon protein, putative, unclassified, expressed
Chr1	2050328	< 24kb	2074753	2077903	3151	LOC_Os01g04630	muconate cycloisomerase, putative, expressed
Chr1	2050328	< 30kb	2080105	2081540	1436	LOC_Os01g04640	reticulon domain containing protein, putative, expressed
Chr1	2050328	< 33kb	2083681	2087226	3546	LOC_Os01g04650	PB1 domain containing protein, expressed
Chr1	2050328	< 47kb	2097192	2100694	3503	LOC_Os01g04660	lipid phosphatase protein, putative, expressed
Chr1	2050328	< 52kb	2101874	2102672	799	LOC_Os01g04670	expressed protein
Chr1	2050328	< 55kb	2105191	2107839	2649	LOC_Os01g04680	retrotransposon protein, putative, unclassified, expressed
Chr1	2050328	< 59kb	2108947	2109635	689	LOC_Os01g04690	expressed protein
Chr1	2050328	< 61kb	2111026	2111651	626	LOC_Os01g04699	expressed protein
Chr1	2050328	< 70kb	2120381	2122366	1986	LOC_Os01g04710	aspartic proteinase, putative, expressed
Chr1	2050328	< 80kb	2130798	2137310	6513	LOC_Os01g04720	leucine-rich repeat protein-related, putative, expressed
Chr1	2050328	< 87kb	2137763	2138996	1234	LOC_Os01g04730	ribosomal protein L24, putative, expressed
Chr1	2050328	< 91kb	2140865	2142091	1227	LOC_Os01g04740	hypothetical protein
Chr1	2050328	< 104kb	2154326	2155994	1669	LOC_Os01g04750	B3 DNA binding domain containing protein, expressed
Chr1	2050328	< 112kb	2162723	2162971	249	LOC_Os01g04760	hypothetical protein
Chr1	2050328	< 131kb	2181346	2182254	909	LOC_Os01g04770	retrotransposon protein, putative, unclassified
Chr1	2050328	< 132kb	2182765	2191942	9178	LOC_Os01g04780	retrotransposon protein, putative, unclassified, expressed
Chr1	2050328	< 146kb	2195975	2198785	2811	LOC_Os01g04790	retrotransposon protein, putative, unclassified
Chr1	2050328	< 152kb	2202264	2203860	1597	LOC_Os01g04800	B3 DNA binding domain containing protein, expressed
Chr1	2050328	< 165kb	2215586	2222837	7252	LOC_Os01g04814	vacuolar protein sorting-associating protein 4B, putative, expressed
Chr1	2050328	< 174kb	2224683	2225060	378	LOC_Os01g04830	expressed protein
Chr1	2050328	< 176kb	2226000	2229526	3527	LOC_Os01g04840	vacuolar protein sorting-associating protein 4B, putative, expressed
Chr1	2050328	< 183kb	2233636	2234508	873	LOC_Os01g04850	retrotransposon protein, putative, unclassified, expressed
Chr1	2050328	< 195kb	2245732	2250576	4845	LOC_Os01g04860	DUF647 domain containing protein, putative, expressed
Chr1	3000323	> 200kb	2800436	2803742	3307	LOC_Os01g05840	oxidoreductase, short chain dehydrogenase/reductase family domain containing family, expressed
Chr1	3000323	> 197kb	2803779	2804844	1066	LOC_Os01g05850	expressed protein
Chr1	3000323	> 195kb	2805584	2808152	2569	LOC_Os01g05860	PPR repeat domain containing protein, putative, expressed
Chr1	3000323	> 190kb	2810313	2815017	4705	LOC_Os01g05870	receptor kinase, putative, expressed
Chr1	3000323	> 185kb	2815175	2816401	1227	LOC_Os01g05880	OsFBX1 - F-box domain containing protein, expressed
Chr1	3000323	> 183kb	2817650	2818897	1248	LOC_Os01g05890	OsFBX2 - F-box domain containing protein, expressed
Chr1	3000323	> 180kb	2820036	2838580	18545	LOC_Os01g05900	Core histone H2A/H2B/H3/H4 domain containing protein, putative, expressed
Chr1	3000323	> 170kb	2830325	2836425	6101	LOC_Os01g05940	receptor kinase, putative, expressed
Chr1	3000323	> 160kb	2839934	2843514	3581	LOC_Os01g05960	receptor kinase, putative, expressed
Chr1	3000323	> 156kb	2844429	2858134	13706	LOC_Os01g05970	OsFBO1 - F-box and other domain containing protein, expressed
Chr1	3000323	> 148kb	2851954	2855225	3272	LOC_Os01g05980	receptor kinase, putative, expressed
Chr1	3000323	> 138kb	2862560	2867272	4713	LOC_Os01g06000	PPR repeat containing protein, expressed
Chr1	3000323	> 128kb	2872110	2872988	879	LOC_Os01g06010	Core histone H2A/H2B/H3/H4 domain containing protein, putative, expressed
Chr1	3000323	> 123kb	2877647	2882686	5040	LOC_Os01g06020	aspartyl-tRNA synthetase, putative, expressed
Chr1	3000323	> 115kb	2885425	2886301	877	LOC_Os01g06030	expressed protein
Chr1	3000323	> 113kb	2887060	2888434	1375	LOC_Os01g06040	expressed protein
Chr1	3000323	> 107kb	2892919	2894707	1789	LOC_Os01g06050	expressed protein
Chr1	3000323	> 104kb	2896685	2898069	1385	LOC_Os01g06060	gibberellin receptor GID1L2, putative, expressed
Chr1	3000323	> 101kb	2899038	2899896	859	LOC_Os01g06070	expressed protein
Chr1	3000323	> 99kb	2901602	2903619	2018	LOC_Os01g06080	expressed protein
Chr1	3000323	> 93kb	2907052	2907920	869	LOC_Os01g06090	expressed protein
Chr1	3000323	> 90kb	2910081	2912507	2427	LOC_Os01g06100	transposon protein, putative, unclassified, expressed
Chr1	3000323	> 87kb	2912904	2916104	3201	LOC_Os01g06110	transposon protein, putative, unclassified, expressed
Chr1	3000323	> 80kb	2920425	2921319	895	LOC_Os01g06120	expressed protein
Chr1	3000323	> 78kb	2922643	2925024	2382	LOC_Os01g06130	expressed protein
Chr1	3000323	> 74kb	2925935	2928765	2831	LOC_Os01g06140	expressed protein
Chr1	3000323	> 70kb	2930802	2932892	2091	LOC_Os01g06150	expressed protein
Chr1	3000323	> 66kb	2934728	2937718	2991	LOC_Os01g06160	retrotransposon protein, putative, Ty3-gypsy subclass, expressed
Chr1	3000323	> 59kb	2941328	2944378	3051	LOC_Os01g06170	retrotransposon protein, putative, unclassified, expressed
Chr1	3000323	> 55kb	2944998	2947735	2738	LOC_Os01g06180	retrotransposon protein, putative, unclassified, expressed
Chr1	3000323	> 50kb	2950097	2953013	2917	LOC_Os01g06200	retrotransposon protein, putative, unclassified, expressed
Chr1	3000323	> 46kb	2954514	2955504	991	LOC_Os01g06210	gibberellin receptor GID1L2, putative, expressed
Chr1	3000323	> 43kb	2957066	2958443	1378	LOC_Os01g06220	gibberellin receptor GID1L2, putative, expressed
Chr1	3000323	> 39kb	2961194	2961469	276	LOC_Os01g06230	OsSAUR1 - Auxin-responsive SAUR gene family member, expressed
Chr1	3000323	> 38kb	2962422	2964917	2496	LOC_Os01g06240	protein kinase, putative, expressed
Chr1	3000323	> 34kb	2966324	2967346	1023	LOC_Os01g06250	dirigent, putative, expressed
Chr1	3000323	> 31kb	2969154	2970731	1578	LOC_Os01g06260	expressed protein
Chr1	3000323	> 29kb	2971125	2979313	8189	LOC_Os01g06270	expressed protein
Chr1	3000323	> 18kb	2982483	2986968	4486	LOC_Os01g06280	TKL_IRAK_CrRLK1L-1.4 - The CrRLK1L-1 subfamily has homology to the CrRLK1L homolog, expressed
Chr1	3000323	> 15kb	2985356	2989299	3944	LOC_Os01g06290	splicing factor, arginine/serine-rich, putative, expressed
Chr1	3000323	> 9kb	2991397	2997317	5921	LOC_Os01g06300	transposon protein, putative, unclassified, expressed
Chr1	3000323	> 1kb	2999576	3001204	1629	LOC_Os01g06310	glycine-rich cell wall structural protein precursor, putative, expressed
Chr1	3000323	< 3kb	3003658	3005728	2071	LOC_Os01g06320	MYB family transcription factor, putative, expressed
Chr1	3000323	< 10kb	3010411	3012164	1754	LOC_Os01g06330	retrotransposon protein, putative, unclassified, expressed
Chr1	3000323	< 14kb	3013892	3014751	860	LOC_Os01g06340	expressed protein
Chr1	3000323	< 16kb	3015845	3016417	573	LOC_Os01g06350	expressed protein
Chr1	3000323	< 17kb	3016864	3021484	4621	LOC_Os01g06360	transposon protein, putative, unclassified, expressed
Chr1	3000323	< 26kb	3025830	3026390	561	LOC_Os01g06370	expressed protein
Chr1	3000323	< 26kb	3026813	3028081	1269	LOC_Os01g06380	expressed protein
Chr1	3000323	< 30kb	3030594	3031163	570	LOC_Os01g06390	expressed protein
Chr1	3000323	< 31kb	3031479	3033009	1531	LOC_Os01g06400	expressed protein
Chr1	3000323	< 34kb	3034228	3034788	561	LOC_Os01g06410	expressed protein
Chr1	3000323	< 35kb	3035059	3035691	633	LOC_Os01g06420	expressed protein
Chr1	3000323	< 36kb	3036471	3037289	819	LOC_Os01g06430	expressed protein
Chr1	3000323	< 37kb	3037689	3039157	1469	LOC_Os01g06440	expressed protein
Chr1	3000323	< 39kb	3039298	3041232	1935	LOC_Os01g06450	glycosyltransferase family 43 protein, putative, expressed
Chr1	3000323	< 41kb	3041412	3044348	2937	LOC_Os01g06454	heat shock protein DnaJ, putative, expressed
Chr1	3000323	< 44kb	3044483	3047221	2739	LOC_Os01g06460	uncharacterized Cys-rich domain containing protein, putative, expressed
Chr1	3000323	< 47kb	3047504	3051989	4486	LOC_Os01g06470	expressed protein
Chr1	3000323	< 54kb	3054465	3057198	2734	LOC_Os01g06490	OsSCP1 - Putative Serine Carboxypeptidase homologue, expressed
Chr1	3000323	< 58kb	3058543	3059717	1175	LOC_Os01g06500	PHLOEM 2-LIKE A5, putative, expressed
Chr1	3000323	< 61kb	3060994	3066189	5196	LOC_Os01g06510	arginyl-tRNA synthetase, putative, expressed
Chr1	3000323	< 67kb	3067323	3071243	3921	LOC_Os01g06520	verticillium wilt disease resistance protein, putative, expressed
Chr1	3000323	< 78kb	3078707	3082336	3630	LOC_Os01g06530	retrotransposon protein, putative, unclassified, expressed
Chr1	3000323	< 83kb	3083395	3084568	1174	LOC_Os01g06540	PHD finger protein, putative, expressed
Chr1	3000323	< 85kb	3085406	3090887	5482	LOC_Os01g06550	NF-X1-type zinc finger protein, putative, expressed
Chr1	3000323	< 91kb	3091123	3092865	1743	LOC_Os01g06560	transcription factor HBP-1b, putative, expressed
Chr1	3000323	< 95kb	3095210	3095930	721	LOC_Os01g06570	expressed protein
Chr1	3000323	< 97kb	3097346	3098527	1182	LOC_Os01g06580	fasciclin domain containing protein, expressed
Chr1	3000323	< 99kb	3099428	3105235	5808	LOC_Os01g06590	zinc finger, C3HC4 type domain containing protein, expressed
Chr1	3000323	< 108kb	3108117	3113963	5847	LOC_Os01g06600	glutaryl-CoA dehydrogenase, mitochondrial precursor, putative, expressed
Chr1	3000323	< 116kb	3116162	3116902	741	LOC_Os01g06610	retrotransposon protein, putative, Ty3-gypsy subclass, expressed
Chr1	3000323	< 123kb	3122888	3124069	1182	LOC_Os01g06620	expressed protein
Chr1	3000323	< 124kb	3124351	3125325	975	LOC_Os01g06630	small hydrophilic plant seed protein, putative, expressed
Chr1	3000323	< 129kb	3128992	3130722	1731	LOC_Os01g06640	basic helix-loop-helix, putative, expressed
Chr1	3000323	< 134kb	3134217	3135409	1193	LOC_Os01g06650	retrotransposon protein, putative, unclassified, expressed
Chr1	3000323	< 136kb	3136104	3140217	4114	LOC_Os01g06660	thiamine pyrophosphate enzyme, C-terminal TPP binding domain containing protein, expressed
Chr1	3000323	< 143kb	3143601	3146812	3212	LOC_Os01g06670	hcr2-5D, putative, expressed
Chr1	3000323	< 147kb	3147379	3152501	5123	LOC_Os01g06680	retrotransposon protein, putative, unclassified, expressed
Chr1	3000323	< 157kb	3157179	3158987	1809	LOC_Os01g06690	retrotransposon protein, putative, unclassified, expressed
Chr1	3000323	< 161kb	3161320	3167666	6347	LOC_Os01g06700	retrotransposon protein, putative, unclassified, expressed
Chr1	3000323	< 168kb	3168000	3171413	3414	LOC_Os01g06710	retrotransposon protein, putative, unclassified, expressed
Chr1	3000323	< 176kb	3176544	3179602	3059	LOC_Os01g06720	disease resistance protein SlVe2 precursor, putative, expressed
Chr1	3000323	< 182kb	3181950	3185346	3397	LOC_Os01g06730	verticillium wilt disease resistance protein, putative, expressed
Chr1	3000323	< 188kb	3188757	3190330	1574	LOC_Os01g06740	ribosome inactivating protein, putative, expressed
Chr1	3000323	< 197kb	3196986	3200010	3025	LOC_Os01g06750	verticillium wilt disease resistance protein precursor, putative, expressed
Chr1	42455469	> 200kb	42255655	42257190	1536	LOC_Os01g72850	GDSL-motif lipase/hydrolase family protein, putative, expressed
Chr1	42455469	> 195kb	42260295	42264942	4648	LOC_Os01g72860	MAC/Perforin domain containing protein, putative, expressed
Chr1	42455469	> 190kb	42265021	42268525	3505	LOC_Os01g72870	BAS1, putative, expressed
Chr1	42455469	> 187kb	42268880	42274913	6034	LOC_Os01g72880	DNA mismatch repair protein Mlh1, putative, expressed
Chr1	42455469	> 180kb	42275543	42280567	5025	LOC_Os01g72890	transposon protein, putative, CACTA, En/Spm sub-class, expressed
Chr1	42455469	> 174kb	42281272	42281973	702	LOC_Os01g72900	abscisic stress-ripening, putative, expressed
Chr1	42455469	> 173kb	42282832	42283632	801	LOC_Os01g72910	abscisic stress-ripening, putative, expressed
Chr1	42455469	> 167kb	42288473	42289606	1134	LOC_Os01g72920	expressed protein
Chr1	42455469	> 158kb	42297255	42300253	2999	LOC_Os01g72930	pentatricopeptide, putative, expressed
Chr1	42455469	> 152kb	42303454	42311177	7724	LOC_Os01g72940	phosphatidylserine decarboxylase, putative, expressed
Chr1	42455469	> 143kb	42312149	42313577	1429	LOC_Os01g72950	expressed protein
Chr1	42455469	> 140kb	42315264	42317679	2416	LOC_Os01g72960	expressed protein
Chr1	42455469	> 130kb	42325823	42329066	3244	LOC_Os01g72970	DUF630/DUF632 domains containing protein, putative, expressed
Chr1	42455469	> 126kb	42329246	42335754	6509	LOC_Os01g72980	tRNA uridine 5-carboxymethylaminomethyl modification enzyme gidA, putative, expressed
Chr1	42455469	> 119kb	42336217	42349399	13183	LOC_Os01g72990	expressed protein
Chr1	42455469	> 105kb	42350927	42355398	4472	LOC_Os01g73000	copine, putative, expressed
Chr1	42455469	> 97kb	42358083	42360654	2572	LOC_Os01g73005	expressed protein
Chr1	42455469	> 86kb	42369770	42370365	596	LOC_Os01g73024	expressed protein
Chr1	42455469	> 78kb	42377194	42381600	4407	LOC_Os01g73040	CBS domain-containing protein, putative, expressed
Chr1	42455469	> 67kb	42388274	42390062	1789	LOC_Os01g73060	expressed protein
Chr1	42455469	> 63kb	42392184	42395736	3553	LOC_Os01g73070	expressed protein
Chr1	42455469	> 62kb	42393402	42401215	7814	LOC_Os01g73080	expressed protein
Chr1	42455469	> 54kb	42401748	42402302	555	LOC_Os01g73090	expressed protein
Chr1	42455469	> 51kb	42404442	42408443	4002	LOC_Os01g73100	retrotransposon protein, putative, unclassified, expressed
Chr1	42455469	> 44kb	42411939	42413227	1289	LOC_Os01g73110	expressed protein
Chr1	42455469	> 42kb	42413338	42416590	3253	LOC_Os01g73120	expressed protein
Chr1	42455469	> 38kb	42417816	42418739	924	LOC_Os01g73130	vacuolar ATP synthase, putative, expressed
Chr1	42455469	> 36kb	42419164	42421379	2216	LOC_Os01g73140	ubiquitin-fold modifier 1 precursor, putative, expressed
Chr1	42455469	> 34kb	42421671	42424864	3194	LOC_Os01g73150	expressed protein
Chr1	42455469	> 30kb	42425424	42427258	1835	LOC_Os01g73160	40S ribosomal protein S10, putative, expressed
Chr1	42455469	> 26kb	42429502	42432618	3117	LOC_Os01g73170	peroxidase precursor, putative, expressed
Chr1	42455469	> 22kb	42433901	42434170	270	LOC_Os01g73180	expressed protein
Chr1	42455469	> 19kb	42436589	42437820	1232	LOC_Os01g73190	peroxidase precursor, putative, expressed
Chr1	42455469	> 14kb	42441660	42442958	1299	LOC_Os01g73200	peroxidase precursor, putative, expressed
Chr1	42455469	> 12kb	42443617	42443943	327	LOC_Os01g73210	expressed protein
Chr1	42455469	> 9kb	42446001	42447654	1654	LOC_Os01g73220	peroxidase precursor, putative, expressed
Chr1	42455469	> 8kb	42447904	42450923	3020	LOC_Os01g73230	syntaxin 6, putative, expressed
Chr1	42455469	> 4kb	42451116	42454309	3194	LOC_Os01g73234	thioredoxin, putative, expressed
Chr1	42455469	< 1kb	42456839	42457477	639	LOC_Os01g73240	expressed protein
Chr1	42455469	< 5kb	42460555	42462334	1780	LOC_Os01g73250	abscisic stress-ripening, putative, expressed
Chr1	42455469	< 12kb	42467067	42468282	1216	LOC_Os01g73260	hypothetical protein
Chr1	42455469	< 15kb	42470327	42471850	1524	LOC_Os01g73270	expressed protein
Chr1	42455469	< 17kb	42472609	42474070	1462	LOC_Os01g73280	expressed protein
Chr1	42455469	< 19kb	42474669	42475371	703	LOC_Os01g73290	expressed protein
Chr1	42455469	< 24kb	42479663	42483372	3710	LOC_Os01g73300	VAMP-like protein YKT62, putative, expressed
Chr1	42455469	< 29kb	42484073	42487451	3379	LOC_Os01g73310	actin, putative, expressed
Chr1	42455469	< 42kb	42497855	42503813	5959	LOC_Os01g73320	retrotransposon protein, putative, Ty3-gypsy subclass, expressed
Chr1	42455469	< 56kb	42511013	42517180	6168	LOC_Os01g73344	retrotransposon protein, putative, Ty3-gypsy subclass
Chr1	42455469	< 63kb	42518036	42518662	627	LOC_Os01g73332	retrotransposon protein, putative, Ty3-gypsy subclass
Chr1	42455469	< 71kb	42526911	42527381	471	LOC_Os01g73370	S-locus lectin protein kinase family protein, putative, expressed
Chr1	42455469	< 72kb	42527877	42531845	3969	LOC_Os01g73380	retrotransposon protein, putative, Ty1-copia subclass, expressed
Chr1	42455469	< 77kb	42532251	42533953	1703	LOC_Os01g73390	expressed protein
Chr1	42455469	< 82kb	42537688	42537949	262	LOC_Os01g73400	hypothetical protein
Chr1	42455469	< 86kb	42541330	42547122	5793	LOC_Os01g73410	FYVE zinc finger domain containing protein, expressed
Chr1	42455469	< 92kb	42547599	42548991	1393	LOC_Os01g73420	mitochondrial carrier protein, putative, expressed
Chr1	42455469	< 94kb	42549843	42556862	7020	LOC_Os01g73430	RNA polymerase IV largest subunit, putative, expressed
Chr1	42455469	< 104kb	42559048	42559953	906	LOC_Os01g73440	expressed protein
Chr1	42455469	< 107kb	42562817	42566993	4177	LOC_Os01g73450	amino acid kinase, putative, expressed
Chr1	42455469	< 112kb	42567843	42573082	5240	LOC_Os01g73460	ATXR, putative, expressed
Chr1	42455469	< 119kb	42574827	42577818	2992	LOC_Os01g73470	growth inhibition and differentiation-related protein 88, putative, expressed
Chr1	42455469	< 124kb	42579342	42583645	4304	LOC_Os01g73480	acetyltransferase, GNAT family protein, expressed
Chr1	42455469	< 130kb	42585170	42586070	901	LOC_Os01g73490	expressed protein
Chr1	42455469	< 132kb	42587236	42590338	3103	LOC_Os01g73500	expressed protein
Chr1	42455469	< 135kb	42590881	42598002	7122	LOC_Os01g73514	5-oxoprolinase, putative, expressed
Chr1	42455469	< 145kb	42600571	42612433	11863	LOC_Os01g73530	ABC transporter, ATP-binding protein, putative, expressed
Chr1	42455469	< 158kb	42613763	42614641	879	LOC_Os01g73540	YGGT family protein, putative, expressed
Chr1	42455469	< 159kb	42614788	42618386	3599	LOC_Os01g73550	mitochondrial-processing peptidase subunit alpha, mitochondrial precursor, putative, expressed
Chr1	42455469	< 163kb	42618474	42621727	3254	LOC_Os01g73560	leucine rich repeat domain containing protein, putative, expressed
Chr1	42455469	< 166kb	42621831	42624751	2921	LOC_Os01g73570	vacuolar protein sorting 55 family protein, putative, expressed
Chr1	42455469	< 171kb	42626321	42630440	4120	LOC_Os01g73580	glycosyl hydrolases, putative, expressed
Chr1	42455469	< 180kb	42635728	42637905	2178	LOC_Os01g73590	transporter family protein, putative, expressed
Chr1	42455469	< 183kb	42638856	42644944	6089	LOC_Os01g73604	LSM domain containing protein, expressed
Chr1	42455469	< 191kb	42646047	42654120	8074	LOC_Os01g73620	expressed protein
Chr1	42455469	< 199kb	42654494	42655776	1283	LOC_Os01g73630	rhoGAP domain containing protein, expressed
Chr2	24283728	> 203kb	24080704	24084764	4061	LOC_Os02g39850	transferase family protein, putative, expressed
Chr2	24283728	> 196kb	24087415	24089271	1857	LOC_Os02g39860	retrotransposon protein, putative, unclassified, expressed
Chr2	24283728	> 193kb	24090940	24094271	3332	LOC_Os02g39870	co-chaperone GrpE protein, putative, expressed
Chr2	24283728	> 188kb	24095854	24097712	1859	LOC_Os02g39880	expressed protein
Chr2	24283728	> 186kb	24098151	24099882	1732	LOC_Os02g39884	expressed protein
Chr2	24283728	> 184kb	24100078	24103493	3416	LOC_Os02g39890	RNA recognition motif containing protein, putative, expressed
Chr2	24283728	> 174kb	24110032	24114040	4009	LOC_Os02g39900	transposon protein, putative, unclassified, expressed
Chr2	24283728	> 151kb	24133183	24139373	6191	LOC_Os02g39910	B4-BTB1 - Bric-a-Brac, Tramtrack, Broad Complex BTB domain with B4 subfamily conserved sequence, expressed
Chr2	24283728	> 144kb	24139753	24146705	6953	LOC_Os02g39920	AT hook motif family protein, expressed
Chr2	24283728	> 132kb	24152112	24153073	962	LOC_Os02g39930	OsTIL-1 Temperature-induced lipocalin-1, expressed
Chr2	24283728	> 130kb	24154021	24156450	2430	LOC_Os02g39940	hypothetical protein
Chr2	24283728	> 125kb	24158477	24163085	4609	LOC_Os02g39950	EF hand family protein, putative, expressed
Chr2	24283728	> 120kb	24163553	24165653	2101	LOC_Os02g39960	exostosin family protein, putative, expressed
Chr2	24283728	> 117kb	24166829	24174245	7417	LOC_Os02g39970	regulatory subunit, putative, expressed
Chr2	24283728	> 107kb	24176470	24176966	497	LOC_Os02g39980	hypothetical protein
Chr2	24283728	> 105kb	24178332	24181293	2962	LOC_Os02g39990	expressed protein
Chr2	24283728	> 88kb	24196057	24201431	5375	LOC_Os02g40000	trafficking protein particle complex subunit, putative, expressed
Chr2	24283728	> 60kb	24223305	24228766	5462	LOC_Os02g40010	phosphoribosyl transferase, putative, expressed
Chr2	24283728	> 55kb	24228833	24229215	383	LOC_Os02g40020	expressed protein
Chr2	24283728	> 48kb	24235668	24239781	4114	LOC_Os02g40030	transporter family protein, putative, expressed
Chr2	24283728	> 44kb	24240087	24242558	2472	LOC_Os02g40040	expressed protein
Chr2	24283728	> 29kb	24254304	24255026	723	LOC_Os02g40050	retrotransposon protein, putative, unclassified
Chr2	24283728	> 28kb	24256058	24257455	1398	LOC_Os02g40060	retrotransposon protein, putative, unclassified
Chr2	24283728	> 22kb	24261671	24266297	4627	LOC_Os02g40070	AP2-like ethylene-responsive transcription factor PLETHORA 2, putative, expressed
Chr2	24283728	> 16kb	24268151	24270021	1871	LOC_Os02g40080	tic20, putative, expressed
Chr2	24283728	> 13kb	24270234	24273675	3442	LOC_Os02g40090	transporter-related, putative, expressed
Chr2	24283728	> 7kb	24276308	24281041	4734	LOC_Os02g40100	plant protein of unknown function DUF869 domain containing protein, expressed
Chr2	24283728	> 1kb	24283189	24284804	1616	LOC_Os02g40110	expressed protein
Chr2	24283728	< 5kb	24288819	24289641	823	LOC_Os02g40120	expressed protein
Chr2	24283728	< 9kb	24293135	24293959	825	LOC_Os02g40130	leucine-rich, putative, expressed
Chr2	24283728	< 16kb	24299926	24302290	2365	LOC_Os02g40140	transposon protein, putative, unclassified, expressed
Chr2	24283728	< 22kb	24305367	24306160	794	LOC_Os02g40150	retrotransposon protein, putative, unclassified, expressed
Chr2	24283728	< 24kb	24307348	24308709	1362	LOC_Os02g40160	retrotransposon protein, putative, unclassified
Chr2	24283728	< 28kb	24311826	24312619	794	LOC_Os02g40170	retrotransposon protein, putative, unclassified, expressed
Chr2	24283728	< 32kb	24315760	24318863	3104	LOC_Os02g40180	receptor-like protein kinase 5 precursor, putative, expressed
Chr2	24283728	< 40kb	24323432	24324493	1062	LOC_Os02g40190	receptor kinase, putative, expressed
Chr2	24283728	< 43kb	24327114	24331291	4178	LOC_Os02g40200	receptor-like protein kinase precursor, putative, expressed
Chr2	24283728	< 49kb	24332409	24333029	621	LOC_Os02g40210	expressed protein
Chr2	24283728	< 50kb	24333632	24334672	1041	LOC_Os02g40220	retrotransposon protein, putative, Ty1-copia subclass, expressed
Chr2	24283728	< 51kb	24335043	24338983	3941	LOC_Os02g40230	retrotransposon protein, putative, Ty1-copia subclass, expressed
Chr2	24283728	< 67kb	24350428	24354694	4267	LOC_Os02g40240	receptor kinase, putative, expressed
Chr2	24283728	< 77kb	24361094	24369644	8551	LOC_Os02g40250	retrotransposon protein, putative, unclassified, expressed
Chr2	24283728	< 89kb	24372805	24374496	1692	LOC_Os02g40260	uncharacterized protein At4g06744 precursor, putative, expressed
Chr2	24283728	< 97kb	24380891	24382673	1783	LOC_Os02g40270	expressed protein
Chr2	24283728	< 107kb	24390731	24396384	5654	LOC_Os02g40280	piwi domain containing protein, putative, expressed
Chr2	24283728	< 114kb	24397531	24398769	1239	LOC_Os02g40300	retrotransposon protein, putative, unclassified, expressed
Chr2	24283728	< 117kb	24400323	24403201	2879	LOC_Os02g40310	retrotransposon protein, putative, unclassified, expressed
Chr2	24283728	< 120kb	24403529	24408504	4976	LOC_Os02g40320	PINHEAD, putative, expressed
Chr2	24283728	< 126kb	24409309	24414084	4776	LOC_Os02g40330	retrotransposon protein, putative, Ty3-gypsy subclass, expressed
Chr2	24283728	< 148kb	24432051	24435197	3147	LOC_Os02g40340	expressed protein
Chr2	24283728	< 152kb	24435939	24438119	2181	LOC_Os02g40350	transposon protein, putative, unclassified, expressed
Chr2	24283728	< 157kb	24440684	24446952	6269	LOC_Os02g40360	retrotransposon protein, putative, unclassified, expressed
Chr2	24283728	< 166kb	24450180	24450419	240	LOC_Os02g40370	retrotransposon protein, putative, unclassified
Chr2	24283728	< 167kb	24450783	24451115	333	LOC_Os02g40380	retrotransposon protein, putative, unclassified
Chr2	24283728	< 168kb	24451753	24457908	6156	LOC_Os02g40390	retrotransposon protein, putative, unclassified, expressed
Chr2	24283728	< 179kb	24462248	24467715	5468	LOC_Os02g40400	expressed protein
Chr2	24283728	< 188kb	24471544	24477323	5780	LOC_Os02g40410	expressed protein
Chr2	24283728	< 199kb	24482990	24487434	4445	LOC_Os02g40420	expressed protein
Chr3	3891437	> 201kb	3690005	3694437	4433	LOC_Os03g07220	PPR repeat domain containing protein, putative, expressed
Chr3	3891437	> 197kb	3694441	3698200	3760	LOC_Os03g07226	thioredoxin, putative, expressed
Chr3	3891437	> 191kb	3700039	3701586	1548	LOC_Os03g07234	pentatricopeptide, putative, expressed
Chr3	3891437	> 190kb	3701751	3704082	2332	LOC_Os03g07250	cytochrome P450, putative, expressed
Chr3	3891437	> 186kb	3705167	3706777	1611	LOC_Os03g07260	tetratricopeptide repeat domain containing protein, expressed
Chr3	3891437	> 184kb	3707180	3708517	1338	LOC_Os03g07270	glycine-rich cell wall protein, putative, expressed
Chr3	3891437	> 180kb	3711106	3713272	2167	LOC_Os03g07290	structural constituent of ribosome, putative, expressed
Chr3	3891437	> 178kb	3713491	3717958	4468	LOC_Os03g07300	ribulose-phosphate 3-epimerase, chloroplast precursor, putative, expressed
Chr3	3891437	> 174kb	3717384	3721105	3722	LOC_Os03g07310	growth regulator related protein, putative, expressed
Chr3	3891437	> 168kb	3722976	3723629	654	LOC_Os03g07320	transposon protein, putative, Pong sub-class, expressed
Chr3	3891437	> 167kb	3724584	3726496	1913	LOC_Os03g07330	pentatricopeptide, putative, expressed
Chr3	3891437	> 164kb	3727762	3729070	1309	LOC_Os03g07340	ribosomal L18p/L5e family protein, putative, expressed
Chr3	3891437	> 162kb	3729193	3733484	4292	LOC_Os03g07350	CSLA4 - cellulose synthase-like family A; mannan synthase, expressed
Chr3	3891437	> 153kb	3738779	3741715	2937	LOC_Os03g07360	expressed protein
Chr3	3891437	> 147kb	3744427	3746086	1660	LOC_Os03g07370	HNH endonuclease domain-containing protein, putative, expressed
Chr3	3891437	> 144kb	3747933	3750573	2641	LOC_Os03g07380	expressed protein
Chr3	3891437	> 138kb	3753336	3754736	1401	LOC_Os03g07390	hypothetical protein
Chr3	3891437	> 134kb	3757520	3758135	616	LOC_Os03g07400	expressed protein
Chr3	3891437	> 131kb	3760443	3762380	1938	LOC_Os03g07410	expressed protein
Chr3	3891437	> 128kb	3763798	3767232	3435	LOC_Os03g07420	3-dehydroquinate synthase, putative, expressed
Chr3	3891437	> 124kb	3767426	3771557	4132	LOC_Os03g07430	protein kinase domain containing protein, expressed
Chr3	3891437	> 115kb	3776781	3777621	841	LOC_Os03g07440	putativ eribonuclease P, putative, expressed
Chr3	3891437	> 107kb	3784283	3786933	2651	LOC_Os03g07450	homeobox associated leucine zipper, putative, expressed
Chr3	3891437	> 104kb	3787686	3788390	705	LOC_Os03g07460	retrotransposon protein, putative, unclassified, expressed
Chr3	3891437	> 97kb	3794582	3795550	969	LOC_Os03g07470	glutaredoxin, putative, expressed
Chr3	3891437	> 94kb	3797691	3804132	6442	LOC_Os03g07480	sucrose transporter, putativ, expressed
Chr3	3891437	> 84kb	3807593	3807799	207	LOC_Os03g07490	expressed protein
Chr3	3891437	> 81kb	3810383	3810778	396	LOC_Os03g07500	hypothetical protein
Chr3	3891437	> 77kb	3814371	3823216	8846	LOC_Os03g07510	expressed protein
Chr3	3891437	> 57kb	3833954	3836748	2795	LOC_Os03g07530	OsFBK12 - F-box domain and kelch repeat containing protein, expressed
Chr3	3891437	> 46kb	3845713	3846277	565	LOC_Os03g07540	bHLH family protein, putative, expressed
Chr3	3891437	> 41kb	3850465	3850794	330	LOC_Os03g07560	hypothetical protein
Chr3	3891437	> 37kb	3854304	3858411	4108	LOC_Os03g07570	aminotransferase, putative, expressed
Chr3	3891437	> 32kb	3859385	3864725	5341	LOC_Os03g07580	OsNucAP1 - Putative Nucleoporin Autopeptidase homologue, expressed
Chr3	3891437	> 25kb	3866510	3871355	4846	LOC_Os03g07600	calcium-binding protein, putative, expressed
Chr3	3891437	> 25kb	3866687	3866935	249	LOC_Os03g07590	expressed protein
Chr3	3891437	> 19kb	3872169	3872576	408	LOC_Os03g07610	expressed protein
Chr3	3891437	> 17kb	3874153	3874548	396	LOC_Os03g07620	expressed protein
Chr3	3891437	> 14kb	3877127	3879451	2325	LOC_Os03g07630	retrotransposon protein, putative, unclassified
Chr3	3891437	> 8kb	3883009	3883638	630	LOC_Os03g07640	transposon protein, putative, CACTA, En/Spm sub-class, expressed
Chr3	3891437	> 2kb	3889565	3890307	743	LOC_Os03g07650	expressed protein
Chr3	3891437	< 2kb	3893047	3893409	363	LOC_Os03g07660	expressed protein
Chr3	3891437	< 3kb	3894832	3898161	3330	LOC_Os03g07670	transposon protein, putative, CACTA, En/Spm sub-class, expressed
Chr3	3891437	< 9kb	3900462	3904115	3654	LOC_Os03g07680	transposon protein, putative, CACTA, En/Spm sub-class, expressed
Chr3	3891437	< 19kb	3910473	3910907	435	LOC_Os03g07690	expressed protein
Chr3	3891437	< 20kb	3911612	3912030	419	LOC_Os03g07700	expressed protein
Chr3	3891437	< 25kb	3916051	3916559	509	LOC_Os03g07710	hypothetical protein
Chr3	3891437	< 27kb	3918600	3924540	5941	LOC_Os03g07720	expressed protein
Chr3	3891437	< 34kb	3925240	3926587	1348	LOC_Os03g07730	expressed protein
Chr3	3891437	< 40kb	3931236	3935727	4492	LOC_Os03g07739	expressed protein
Chr3	3891437	< 45kb	3936680	3940818	4139	LOC_Os03g07750	expressed protein
Chr3	3891437	< 51kb	3942109	3942964	856	LOC_Os03g07760	expressed protein
Chr3	3891437	< 53kb	3944798	3950952	6155	LOC_Os03g07770	transposon protein, putative, unclassified, expressed
Chr3	3891437	< 60kb	3951595	3954818	3224	LOC_Os03g07780	transposon protein, putative, unclassified, expressed
Chr3	3891437	< 70kb	3960943	3966307	5365	LOC_Os03g07790	zinc finger, C3HC4 type domain containing protein, expressed
Chr3	3891437	< 79kb	3970216	3974532	4317	LOC_Os03g07800	RNA recognition motif containing protein, putative, expressed
Chr3	3891437	< 84kb	3974957	3977415	2459	LOC_Os03g07810	expressed protein
Chr3	3891437	< 87kb	3978668	3983549	4882	LOC_Os03g07820	exostosin family protein, putative, expressed
Chr3	3891437	< 93kb	3984900	3985856	957	LOC_Os03g07830	AP2 domain containing protein, expressed
Chr3	3891437	< 95kb	3986729	3989999	3271	LOC_Os03g07840	adenylosuccinate synthetase, chloroplast precursor, putative, expressed
Chr3	3891437	< 99kb	3990105	3997815	7711	LOC_Os03g07850	tRNA methyltransferase, putative, expressed
Chr3	3891437	< 108kb	3999088	4000032	945	LOC_Os03g07870	expressed protein
Chr3	3891437	< 111kb	4001995	4005428	3434	LOC_Os03g07880	nuclear transcription factor Y subunit, putative, expressed
Chr3	3891437	< 123kb	4014426	4016478	2053	LOC_Os03g07890	mitochondrial carrier protein, putative, expressed
Chr3	3891437	< 133kb	4024336	4028528	4193	LOC_Os03g07910	nitrilase, putative, expressed
Chr3	3891437	< 147kb	4037983	4039509	1527	LOC_Os03g07920	expressed protein
Chr3	3891437	< 157kb	4048003	4051564	3562	LOC_Os03g07930	retrotransposon protein, putative, Ty3-gypsy subclass, expressed
Chr3	3891437	< 165kb	4056779	4061467	4689	LOC_Os03g07940	AP2 domain containing protein, expressed
Chr3	3891437	< 175kb	4066159	4067080	922	LOC_Os03g07950	expressed protein
Chr3	3891437	< 178kb	4069589	4072442	2854	LOC_Os03g07960	expressed protein
Chr3	3891437	< 182kb	4073575	4077729	4155	LOC_Os03g07970	expressed protein
Chr3	3891437	< 188kb	4079337	4080084	748	LOC_Os03g07980	expressed protein
Chr3	3891437	< 190kb	4081584	4085042	3459	LOC_Os03g07990	acetyltransferase, GNAT family, putative, expressed
Chr3	3891437	< 196kb	4086997	4089784	2788	LOC_Os03g07994	expressed protein
Chr3	3891437	< 199kb	4090003	4094134	4132	LOC_Os03g08000	expressed protein
Chr3	15920400	> 202kb	15718226	15721669	3444	LOC_Os03g27400	transposon protein, putative, unclassified, expressed
Chr3	15920400	> 196kb	15724504	15725126	623	LOC_Os03g27410	expressed protein
Chr3	15920400	> 193kb	15727278	15732159	4882	LOC_Os03g27420	retrotransposon protein, putative, unclassified, expressed
Chr3	15920400	> 180kb	15740087	15740832	746	LOC_Os03g27430	expressed protein
Chr3	15920400	> 175kb	15745301	15745906	606	LOC_Os03g27440	hypothetical protein
Chr3	15920400	> 173kb	15747272	15752378	5107	LOC_Os03g27450	ADP-ribosylation factor, putative, expressed
Chr3	15920400	> 169kb	15751337	15756106	4770	LOC_Os03g27460	heat shock protein DnaJ, putative, expressed
Chr3	15920400	> 163kb	15757558	15758876	1319	LOC_Os03g27470	hypothetical protein
Chr3	15920400	> 157kb	15763402	15767313	3912	LOC_Os03g27480	OsSCP14 - Putative Serine Carboxypeptidase homologue, expressed
Chr3	15920400	> 150kb	15770461	15773174	2714	LOC_Os03g27484	retrotransposon protein, putative, unclassified, expressed
Chr3	15920400	> 146kb	15774191	15776104	1914	LOC_Os03g27490	expressed protein
Chr3	15920400	> 140kb	15780111	15784915	4805	LOC_Os03g27510	OsSCP15 - Putative Serine Carboxypeptidase homologue, expressed
Chr3	15920400	> 134kb	15786513	15788610	2098	LOC_Os03g27520	transposon protein, putative, CACTA, En/Spm sub-class
Chr3	15920400	> 131kb	15789733	15796658	6926	LOC_Os03g27530	OsSCP16 - Putative Serine Carboxypeptidase homologue, expressed
Chr3	15920400	> 122kb	15797994	15800963	2970	LOC_Os03g27540	transposon protein, putative, Pong sub-class, expressed
Chr3	15920400	> 119kb	15801286	15801911	626	LOC_Os03g27550	OsSCP17 - Putative Serine Carboxypeptidase homologue, expressed
Chr3	15920400	> 114kb	15806266	15807122	857	LOC_Os03g27560	expressed protein
Chr3	15920400	> 110kb	15810239	15810529	291	LOC_Os03g27570	expressed protein
Chr3	15920400	> 108kb	15812216	15813073	858	LOC_Os03g27580	expressed protein
Chr3	15920400	> 97kb	15823663	15829107	5445	LOC_Os03g27590	OsSCP18 - Putative Serine Carboxypeptidase homologue, expressed
Chr3	15920400	> 84kb	15836613	15838435	1823	LOC_Os03g27610	patatin, putative, expressed
Chr3	15920400	> 79kb	15841899	15843087	1189	LOC_Os03g27630	retrotransposon, putative, centromere-specific, expressed
Chr3	15920400	> 75kb	15845625	15847551	1927	LOC_Os03g27640	retrotransposon protein, putative, Ty3-gypsy subclass
Chr3	15920400	> 65kb	15855284	15858103	2820	LOC_Os03g27670	transposon protein, putative, CACTA, En/Spm sub-class, expressed
Chr3	15920400	> 57kb	15863777	15867188	3412	LOC_Os03g27680	conserved hypothetical protein
Chr3	15920400	> 47kb	15873673	15873981	309	LOC_Os03g27690	expressed protein
Chr3	15920400	> 43kb	15877772	15881784	4013	LOC_Os03g27700	expressed protein
Chr3	15920400	> 37kb	15883524	15887992	4469	LOC_Os03g27710	retrotransposon protein, putative, unclassified, expressed
Chr3	15920400	> 31kb	15889022	15890011	990	LOC_Os03g27720	transposon protein, putative, CACTA, En/Spm sub-class
Chr3	15920400	> 30kb	15890491	15896478	5988	LOC_Os03g27730	transposon protein, putative, CACTA, En/Spm sub-class, expressed
Chr3	15920400	> 19kb	15901680	15902093	414	LOC_Os03g27740	expressed protein
Chr3	15920400	> 15kb	15905585	15906864	1280	LOC_Os03g27750	expressed protein
Chr3	15920400	> 12kb	15908031	15912222	4192	LOC_Os03g27760	nodulation protein-related, putative, expressed
Chr3	15920400	< 3kb	15923873	15927434	3562	LOC_Os03g27770	heme oxygenase 2, putative, expressed
Chr3	15920400	< 12kb	15932524	15936871	4348	LOC_Os03g27780	protein phosphotase protein, putative, expressed
Chr3	15920400	< 17kb	15937047	15937620	574	LOC_Os03g27790	EF hand family protein, putative
Chr3	15920400	< 19kb	15939136	15943433	4298	LOC_Os03g27800	paramyosin, putative, expressed
Chr3	15920400	< 30kb	15949994	15950893	900	LOC_Os03g27810	retrotransposon protein, putative, unclassified, expressed
Chr3	15920400	< 41kb	15961169	15966592	5424	LOC_Os03g27820	expressed protein
Chr3	15920400	< 47kb	15967007	15969813	2807	LOC_Os03g27830	expressed protein
Chr3	15920400	< 66kb	15986425	15992835	6411	LOC_Os03g27840	splicing factor, arginine/serine-rich 16, putative, expressed
Chr3	15920400	< 79kb	15999368	16000543	1176	LOC_Os03g27850	expressed protein
Chr3	15920400	< 82kb	16002058	16005617	3560	LOC_Os03g27860	transposon protein, putative, CACTA, En/Spm sub-class, expressed
Chr3	15920400	< 88kb	16008727	16015212	6486	LOC_Os03g27870	transposon protein, putative, CACTA, En/Spm sub-class, expressed
Chr3	15920400	< 96kb	16016493	16018739	2247	LOC_Os03g27880	tetratricopeptide-like helical, putative, expressed
Chr3	15920400	< 99kb	16019690	16021845	2156	LOC_Os03g27890	expressed protein
Chr3	15920400	< 105kb	16025189	16026190	1002	LOC_Os03g27900	ZIM motif family protein, expressed
Chr3	15920400	< 106kb	16026705	16032147	5443	LOC_Os03g27910	retrotransposon protein, putative, Ty1-copia subclass, expressed
Chr3	15920400	< 113kb	16033129	16034468	1340	LOC_Os03g27920	expressed protein
Chr3	15920400	< 119kb	16038993	16045538	6546	LOC_Os03g27930	RNA cap guanine-N2 methyltransferase domain containing protein, expressed
Chr3	15920400	< 129kb	16048948	16049361	414	LOC_Os03g27940	expressed protein
Chr3	15920400	< 131kb	16051260	16058325	7066	LOC_Os03g27960	Ser/Thr protein phosphatase family protein, putative, expressed
Chr3	15920400	< 141kb	16061151	16065169	4019	LOC_Os03g27960	sodium/calcium exchanger protein, putative, expressed
Chr3	15920400	< 146kb	16065984	16067702	1719	LOC_Os03g27970	WD domain, G-beta repeat domain containing protein, expressed
Chr3	15920400	< 151kb	16071005	16072780	1776	LOC_Os03g27980	glucan endo-1,3-beta-glucosidase precursor, putative, expressed
Chr3	15920400	< 152kb	16072832	16078897	6066	LOC_Os03g27990	STRUBBELIG-RECEPTOR FAMILY 7 precursor, putative, expressed
Chr3	15920400	< 168kb	16087996	16088490	495	LOC_Os03g28000	expressed protein
Chr3	15920400	< 173kb	16093271	16103200	9930	LOC_Os03g28010	retrotransposon protein, putative, unclassified, expressed
Chr3	15920400	< 184kb	16104828	16108680	3853	LOC_Os03g28020	retrotransposon protein, putative, unclassified, expressed
Chr3	15920400	< 193kb	16113603	16115173	1571	LOC_Os03g28030	expressed protein
Chr3	15920400	< 197kb	16117257	16117934	678	LOC_Os03g28040	zinc finger, C3HC4 type domain containing protein, expressed
Chr3	31894376	> 200kb	31694802	31696758	1957	LOC_Os03g55670	expressed protein
Chr3	31894376	> 197kb	31697683	31698950	1268	LOC_Os03g55680	expressed protein
Chr3	31894376	> 191kb	31703614	31707807	4194	LOC_Os03g55690	transposon protein, putative, unclassified, expressed
Chr3	31894376	> 178kb	31715956	31721892	5937	LOC_Os03g55704	expressed protein
Chr3	31894376	> 169kb	31725102	31725900	799	LOC_Os03g55720	cytochrome b6f complex subunit, putative, expressed
Chr3	31894376	> 168kb	31725971	31732265	6295	LOC_Os03g55730	SSA2 - 2S albumin seed storage family protein precursor, putative, expressed
Chr3	31894376	> 162kb	31732515	31733054	540	LOC_Os03g55734	SSA3 - 2S albumin seed storage family protein precursor, expressed
Chr3	31894376	> 159kb	31735440	31736253	814	LOC_Os03g55740	SSA4 - 2S albumin seed storage family protein precursor, expressed
Chr3	31894376	> 149kb	31745620	31747450	1831	LOC_Os03g55750	expressed protein
Chr3	31894376	> 145kb	31749469	31755282	5814	LOC_Os03g55760	MYB family transcription factor, putative, expressed
Chr3	31894376	> 138kb	31756008	31756262	255	LOC_Os03g55770	expressed protein
Chr3	31894376	> 136kb	31757959	31758807	849	LOC_Os03g55776	expressed protein
Chr3	31894376	> 135kb	31759194	31762974	3781	LOC_Os03g55784	tumor necrosis factor superfamily, member 5-induced protein 1, putative, expressed
Chr3	31894376	> 129kb	31764987	31766985	1999	LOC_Os03g55800	cytochrome P450, putative, expressed
Chr3	31894376	> 118kb	31775960	31776523	564	LOC_Os03g55810	uncharacterized PE-PGRS family protein PE_PGRS46, putative, expressed
Chr3	31894376	> 116kb	31778271	31781418	3148	LOC_Os03g55820	thioredoxin, putative, expressed
Chr3	31894376	> 109kb	31785149	31788502	3354	LOC_Os03g55830	BTBN10 - Bric-a-Brac, Tramtrack, Broad Complex BTB domain with non-phototropic hypocotyl 3 NPH3 and coiled-coil domains, expressed
Chr3	31894376	> 107kb	31787577	31789204	1628	LOC_Os03g55840	pentatricopeptide, putative, expressed
Chr3	31894376	> 104kb	31790477	31793356	2880	LOC_Os03g55850	cold acclimation protein WCOR413, putative, expressed
Chr3	31894376	> 100kb	31794060	31800300	6241	LOC_Os03g55860	retrotransposon protein, putative, unclassified, expressed
Chr3	31894376	> 92kb	31802310	31804183	1874	LOC_Os03g55870	membrane associated DUF588 domain containing protein, putative, expressed
Chr3	31894376	> 75kb	31819698	31820959	1262	LOC_Os03g55874	ATP synthase subunit beta, putative, expressed
Chr3	31894376	> 70kb	31824273	31824695	423	LOC_Os03g55880	expressed protein
Chr3	31894376	> 69kb	31825506	31829685	4180	LOC_Os03g55890	ternary complex factor MIP1, putative, expressed
Chr3	31894376	> 54kb	31840138	31844491	4354	LOC_Os03g55920	hydrolase, acting on carbon-nitrogen, putative, expressed
Chr3	31894376	> 49kb	31845364	31847238	1875	LOC_Os03g55930	ribosomal protein, putative, expressed
Chr3	31894376	> 45kb	31849312	31849926	615	LOC_Os03g55940	expressed protein
Chr3	31894376	> 41kb	31853872	31857938	4067	LOC_Os03g55950	H-BTB1 - Bric-a-Brac, Tramtrack, Broad Complex BTB domain with H family conserved sequence, expressed
Chr3	31894376	> 36kb	31858500	31859454	955	LOC_Os03g55960	EF hand family protein, putative, expressed
Chr3	31894376	> 34kb	31860449	31863401	2953	LOC_Os03g55970	uncharacterized protein ycf44, putative, expressed
Chr3	31894376	> 27kb	31867211	31867926	716	LOC_Os03g55980	expressed protein
Chr3	31894376	> 25kb	31869147	31871521	2375	LOC_Os03g55990	homeobox domain containing protein, expressed
Chr3	31894376	> 19kb	31874975	31876571	1597	LOC_Os03g56000	PHLOEM 2-LIKE A10, putative, expressed
Chr3	31894376	> 9kb	31885075	31885614	540	LOC_Os03g56010	bZIP transcription factor domain containing protein, expressed
Chr3	31894376	> 6kb	31888363	31896406	8044	LOC_Os03g56020	RNA recognition motif containing protein, putative, expressed
Chr3	31894376	< 4kb	31898052	31900228	2177	LOC_Os03g56030	expressed protein
Chr3	31894376	< 16kb	31910730	31912901	2172	LOC_Os03g56040	retrotransposon protein, putative, unclassified, expressed
Chr3	31894376	< 28kb	31921933	31925513	3581	LOC_Os03g56050	AP2-like ethylene-responsive transcription factor AINTEGUMENTA, putative, expressed
Chr3	31894376	< 36kb	31930541	31934624	4084	LOC_Os03g56060	CSLC9 - cellulose synthase-like family C, expressed
Chr3	31894376	< 48kb	31942580	31945141	2562	LOC_Os03g56070	expressed protein
Chr3	31894376	< 53kb	31947140	31947589	450	LOC_Os03g56080	hypothetical protein
Chr3	31894376	< 59kb	31952889	31954629	1741	LOC_Os03g56090	MYB family transcription factor, putative, expressed
Chr3	31894376	< 65kb	31959611	31962981	3371	LOC_Os03g56100	expressed protein
Chr3	31894376	< 70kb	31964582	31970527	5946	LOC_Os03g56110	homeobox protein knotted-1, putative, expressed
Chr3	31894376	< 80kb	31974048	31974518	471	LOC_Os03g56120	expressed protein
Chr3	31894376	< 82kb	31976170	31980853	4684	LOC_Os03g56130	lichenase-2 precursor, putative, expressed
Chr3	31894376	< 92kb	31986702	31991788	5087	LOC_Os03g56140	homeobox protein rough sheath 1, putative, expressed
Chr3	31894376	< 114kb	32008400	32010658	2259	LOC_Os03g56160	lectin-like receptor kinase 7, putative, expressed
Chr3	31894376	< 118kb	32012089	32012475	387	LOC_Os03g56170	expressed protein
Chr3	31894376	< 119kb	32013216	32015250	2035	LOC_Os03g56180	legume lectins beta domain containing protein, expressed
Chr3	31894376	< 123kb	32017644	32019548	1905	LOC_Os03g56190	cytochrome c oxidase-related, putative, expressed
Chr3	31894376	< 125kb	32019572	32021185	1614	LOC_Os03g56200	expressed protein
Chr3	31894376	< 134kb	32027891	32029915	2025	LOC_Os03g56220	stress-induced protein, putative, expressed
Chr3	31894376	< 140kb	32034665	32040934	6270	LOC_Os03g56234	myb/SANT domain protein, putative, expressed
Chr3	31894376	< 147kb	32041537	32043408	1872	LOC_Os03g56241	40S ribosomal protein S29, putative, expressed
Chr3	31894376	< 149kb	32043843	32048414	4572	LOC_Os03g56250	LRR receptor-like protein kinase, putative, expressed
Chr3	31894376	< 170kb	32064251	32071108	6858	LOC_Os03g56260	kinesin motor domain containing protein, putative, expressed
Chr3	31894376	< 184kb	32078642	32083640	4999	LOC_Os03g56270	receptor protein kinase CLAVATA1 precursor, putative, expressed
Chr3	31894376	< 192kb	32086001	32089685	3685	LOC_Os03g56280	lactate/malate dehydrogenase, putative, expressed
Chr3	31894376	< 196kb	32090533	32091408	876	LOC_Os03g56290	expressed protein
Chr3	31894376	< 198kb	32092353	32095619	3267	LOC_Os03g56300	4Fe-4S binding domain containing protein, expressed
Chr4	34940170	> 202kb	34737984	34742719	4736	LOC_Os04g58390	allantoinase, putative, expressed
Chr4	34940170	> 197kb	34743472	34749766	6295	LOC_Os04g58400	tRNA synthetase, putative, expressed
Chr4	34940170	> 189kb	34751498	34756079	4582	LOC_Os04g58410	smr domain containing protein, expressed
Chr4	34940170	> 179kb	34761220	34763491	2272	LOC_Os04g58420	MLO domain containing protein, putative, expressed
Chr4	34940170	> 175kb	34765421	34766326	906	LOC_Os04g58430	retrotransposon protein, putative, unclassified
Chr4	34940170	> 173kb	34767321	34768225	905	LOC_Os04g58440	retrotransposon protein, putative, unclassified
Chr4	34940170	> 171kb	34769032	34775232	6201	LOC_Os04g58450	retrotransposon protein, putative, unclassified, expressed
Chr4	34940170	> 163kb	34776688	34777075	388	LOC_Os04g58460	expressed protein
Chr4	34940170	> 160kb	34780497	34785126	4630	LOC_Os04g58470	choline transporter-related, putative, expressed
Chr4	34940170	> 153kb	34787366	34790215	2850	LOC_Os04g58480	EF hand family protein, putative, expressed
Chr4	34940170	> 149kb	34790785	34791388	604	LOC_Os04g58490	expressed protein
Chr4	34940170	> 148kb	34791847	34800755	8909	LOC_Os04g58504	choline transporter-related, putative, expressed
Chr4	34940170	> 136kb	34804283	34804876	594	LOC_Os04g58520	expressed protein
Chr4	34940170	> 133kb	34807133	34807784	652	LOC_Os04g58530	expressed protein
Chr4	34940170	> 132kb	34807961	34809110	1150	LOC_Os04g58540	transposon protein, putative, Mariner sub-class, expressed
Chr4	34940170	> 130kb	34810479	34813527	3049	LOC_Os04g58550	acyl-CoA-binding domain-containing protein 6, putative, expressed
Chr4	34940170	> 126kb	34814248	34815214	967	LOC_Os04g58555	X8 domain containing protein, expressed
Chr4	34940170	> 124kb	34816644	34820086	3443	LOC_Os04g58560	cysteine protease ATG4, putative, expressed
Chr4	34940170	> 120kb	34820545	34823251	2707	LOC_Os04g58564	GA18008-PA, putative, expressed
Chr4	34940170	> 116kb	34824425	34826306	1882	LOC_Os04g58570	C2 domain containing protein, putative, expressed
Chr4	34940170	> 112kb	34828250	34831282	3033	LOC_Os04g58580	phosphomannomutase, putative, expressed
Chr4	34940170	> 108kb	34832040	34837343	5304	LOC_Os04g58590	RNA recognition motif containing protein, putative, expressed
Chr4	34940170	> 101kb	34839496	34843337	3842	LOC_Os04g58600	L-asparaginase precursor protein, putative, expressed
Chr4	34940170	> 87kb	34852967	34854888	1922	LOC_Os04g58610	retrotransposon protein, putative, unclassified, expressed
Chr4	34940170	> 80kb	34860360	34869589	9230	LOC_Os04g58620	potasium efflux antiporter protein, putative, expressed
Chr4	34940170	> 70kb	34869997	34877172	7176	LOC_Os04g58630	DNA mismatch repair protein MSH3, putative, expressed
Chr4	34940170	> 62kb	34877801	34881638	3838	LOC_Os04g58640	cleavage and polyadenylation specificity factor subunit 5, putative, expressed
Chr4	34940170	> 56kb	34884414	34885250	837	LOC_Os04g58650	retrotransposon protein, putative, unclassified
Chr4	34940170	> 48kb	34891819	34892196	378	LOC_Os04g58680	core histone H2A/H2B/H3/H4, putative, expressed
Chr4	34940170	> 47kb	34892934	34898794	5861	LOC_Os04g58690	tRNA-specific adenosine deaminase 1, putative, expressed
Chr4	34940170	> 39kb	34901588	34907365	5778	LOC_Os04g58700	expressed protein
Chr4	34940170	> 32kb	34908441	34910661	2221	LOC_Os04g58710	AMP-binding domain containing protein, expressed
Chr4	34940170	> 24kb	34915791	34920089	4299	LOC_Os04g58720	anthranilate phosphoribosyltransferase, putative, expressed
Chr4	34940170	> 18kb	34922128	34926501	4374	LOC_Os04g58730	AT hook motif domain containing protein, expressed
Chr4	34940170	> 10kb	34930157	34932191	2035	LOC_Os04g58734	expressed protein
Chr4	34940170	> 1kb	34939213	34939653	441	LOC_Os04g58740	expressed protein
Chr4	34940170	< 3kb	34942980	34949751	6772	LOC_Os04g58750	protein kinase family protein, putative, expressed
Chr4	34940170	< 10kb	34950466	34951726	1261	LOC_Os04g58760	membrane associated DUF588 domain containing protein, putative, expressed
Chr4	34940170	< 16kb	34956444	34958070	1627	LOC_Os04g58770	expressed protein
Chr4	34940170	< 18kb	34958612	34970112	11501	LOC_Os04g58780	pentatricopeptide repeat protein, putative, expressed
Chr4	34940170	< 32kb	34972048	34972293	246	LOC_Os04g58790	expressed protein
Chr4	34940170	< 35kb	34975646	34977779	2134	LOC_Os04g58800	ubiquitin-conjugating enzyme, putative, expressed
Chr4	34940170	< 40kb	34980601	34982203	1603	LOC_Os04g58810	CAF1 family ribonuclease containing protein, putative, expressed
Chr4	34940170	< 49kb	34988834	34990126	1293	LOC_Os04g58820	ATOFP18/OFP18, putative, expressed
Chr4	34940170	< 52kb	34991957	34994799	2843	LOC_Os04g58830	ribosome biogenesis regulatory protein, putative, expressed
Chr4	34940170	< 57kb	34997071	34999168	2098	LOC_Os04g58840	Eukaryotic aspartyl protease domain containing protein, expressed
Chr4	34940170	< 61kb	35000969	35002146	1178	LOC_Os04g58850	harpin-induced protein 1 domain containing protein, expressed
Chr4	34940170	< 71kb	35010940	35012452	1513	LOC_Os04g58860	harpin-induced protein 1 domain containing protein, expressed
Chr4	34940170	< 76kb	35016589	35020790	4202	LOC_Os04g58870	exo70 exocyst complex subunit, putative, expressed
Chr4	34940170	< 81kb	35021615	35028169	6555	LOC_Os04g58880	exo70 exocyst complex subunit, putative, expressed
Chr4	34940170	< 91kb	35031187	35032646	1460	LOC_Os04g58890	expressed protein
Chr4	34940170	< 95kb	35034826	35038350	3525	LOC_Os04g58900	hydrolase, NUDIX family, domain containing protein, expressed
Chr4	34940170	< 100kb	35039915	35043790	3876	LOC_Os04g58910	receptor protein kinase TMK1 precursor, putative, expressed
Chr4	34940170	< 114kb	35054463	35056161	1699	LOC_Os04g58920	U-box domain-containing protein, putative, expressed
Chr4	34940170	< 124kb	35064007	35064548	542	LOC_Os04g58940	expressed protein
Chr4	34940170	< 127kb	35067281	35074912	7632	LOC_Os04g58960	regulator of chromosome condensation, putative, expressed
Chr4	34940170	< 144kb	35084308	35089011	4704	LOC_Os04g58970	uncharacterized ACR, YggU family COG1872 containing protein, expressed
Chr4	34940170	< 144kb	35084483	35089011	4529	LOC_Os04g58980	pentatricopeptide, putative, expressed
Chr4	34940170	< 149kb	35089348	35091263	1916	LOC_Os04g58990	CAMK_CAMK_like_ULKh_APGy.3 - CAMK includes calcium/calmodulin depedent protein kinases, expressed
Chr4	34940170	< 152kb	35092005	35098713	6709	LOC_Os04g59000	protein kinase family protein, putative, expressed
Chr4	34940170	< 165kb	35105030	35106854	1825	LOC_Os04g59010	F-box domain containing protein, expressed
Chr4	34940170	< 171kb	35111460	35112512	1053	LOC_Os04g59020	integral membrane protein, putative, expressed
Chr4	34940170	< 175kb	35114846	35116113	1268	LOC_Os04g59030	expressed protein
Chr4	34940170	< 181kb	35120685	35124131	3447	LOC_Os04g59040	soluble inorganic pyrophosphatase, putative, expressed
Chr4	34940170	< 187kb	35127294	35128016	723	LOC_Os04g59050	expressed protein
Chr4	34940170	< 188kb	35128585	35132608	4024	LOC_Os04g59060	heat shock protein DnaJ, putative, expressed
Chr4	34940170	< 199kb	35139032	35145007	5976	LOC_Os04g59080	retrotransposon protein, putative, Ty3-gypsy subclass, expressed
Chr6	24708134	> 198kb	24510255	24512549	2295	LOC_Os06g41040	pentatricopeptide, putative, expressed
Chr6	24708134	> 192kb	24516542	24519256	2715	LOC_Os06g41050	expressed protein
Chr6	24708134	> 186kb	24522165	24527832	5668	LOC_Os06g41060	helix-loop-helix DNA-binding, putative, expressed
Chr6	24708134	> 176kb	24531826	24533798	1973	LOC_Os06g41070	cytochrome P450, putative, expressed
Chr6	24708134	> 153kb	24555313	24557973	2661	LOC_Os06g41090	anthranilate phosphoribosyltransferase, putative, expressed
Chr6	24708134	> 147kb	24561305	24568614	7310	LOC_Os06g41100	transcription factor, putative, expressed
Chr6	24708134	> 134kb	24574293	24582101	7809	LOC_Os06g41110	tubulin binding cofactor C, putative, expressed
Chr6	24708134	> 122kb	24586164	24586853	690	LOC_Os06g41120	expressed protein
Chr6	24708134	> 104kb	24603656	24604331	676	LOC_Os06g41140	retrotransposon protein, putative, unclassified
Chr6	24708134	> 82kb	24625706	24626736	1031	LOC_Os06g41150	expressed protein
Chr6	24708134	> 80kb	24627692	24628651	960	LOC_Os06g41160	expressed protein
Chr6	24708134	> 72kb	24635713	24636108	396	LOC_Os06g41170	retrotransposon protein, putative, unclassified
Chr6	24708134	> 71kb	24637130	24637817	688	LOC_Os06g41180	retrotransposon protein, putative, unclassified
Chr6	24708134	> 57kb	24651251	24652534	1284	LOC_Os06g41190	retrotransposon protein, putative, Ty1-copia subclass, expressed
Chr6	24708134	> 55kb	24653423	24656121	2699	LOC_Os06g41200	retrotransposon protein, putative, Ty1-copia subclass, expressed
Chr6	24708134	> 39kb	24668963	24670352	1390	LOC_Os06g41210	hypothetical protein
Chr6	24708134	> 28kb	24680279	24681229	951	LOC_Os06g41240	expressed protein
Chr6	24708134	> 24kb	24684273	24690292	6020	LOC_Os06g41250	transposon protein, putative, CACTA, En/Spm sub-class, expressed
Chr6	24708134	> 15kb	24692917	24693641	725	LOC_Os06g41260	hypothetical protein
Chr6	24708134	> 12kb	24695682	24696077	396	LOC_Os06g41270	expressed protein
Chr6	24708134	> 2kb	24705663	24705902	240	LOC_Os06g41280	hypothetical protein
Chr6	24708134	> 1kb	24706807	24707541	735	LOC_Os06g41290	expressed protein
Chr6	24708134	< 4kb	24712509	24712880	372	LOC_Os06g41300	expressed protein
Chr6	24708134	< 8kb	24715858	24716430	573	LOC_Os06g41310	hypothetical protein
Chr6	24708134	< 26kb	24733918	24736916	2999	LOC_Os06g41320	transposon protein, putative, unclassified, expressed
Chr6	24708134	< 32kb	24740374	24741421	1048	LOC_Os06g41330	expressed protein
Chr6	24708134	< 43kb	24750998	24761472	10475	LOC_Os06g41340	retrotransposon protein, putative, unclassified, expressed
Chr6	24708134	< 61kb	24769044	24769607	564	LOC_Os06g41350	retrotransposon protein, putative, unclassified, expressed
Chr6	24708134	< 81kb	24789412	24793565	4154	LOC_Os06g41360	phosphoribosyl transferase, putative, expressed
Chr6	24708134	< 88kb	24796547	24799353	2807	LOC_Os06g41370	retrotransposon protein, putative, unclassified, expressed
Chr6	24708134	< 97kb	24805546	24808589	3044	LOC_Os06g41380	expressed protein
Chr6	24708134	< 101kb	24808757	24811960	3204	LOC_Os06g41384	zinc finger C-x8-C-x5-C-x3-H type family protein, expressed
Chr6	24708134	< 106kb	24814004	24817722	3719	LOC_Os06g41390	N-terminal asparagine amidohydrolase, putative, expressed
Chr6	24708134	< 112kb	24819853	24830207	10355	LOC_Os06g41410	expressed protein
Chr6	24708134	< 124kb	24831690	24840132	8443	LOC_Os06g41440	expressed protein
Chr6	24708134	< 136kb	24843679	24844760	1082	LOC_Os06g41450	VQ domain containing protein, putative, expressed
Chr6	24708134	< 142kb	24850442	24853354	2913	LOC_Os06g41460	transposon protein, putative, CACTA, En/Spm sub-class, expressed
Chr6	24708134	< 149kb	24856828	24859764	2937	LOC_Os06g41470	transposon protein, putative, CACTA, En/Spm sub-class, expressed
Chr6	24708134	< 159kb	24866897	24871210	4314	LOC_Os06g41480	vrga1, putative, expressed
Chr6	24708134	< 166kb	24873661	24875062	1402	LOC_Os06g41490	expressed protein
Chr6	24708134	< 169kb	24877424	24879410	1987	LOC_Os06g41500	D-mannose binding lectin family protein, expressed
Chr6	24708134	< 180kb	24888616	24891111	2496	LOC_Os06g41510	D-mannose binding lectin family protein, expressed
Chr6	24708134	< 186kb	24894276	24895831	1556	LOC_Os06g41520	OsFBX200 - F-box domain containing protein, expressed
Chr6	24708134	< 194kb	24901989	24902673	685	LOC_Os06g41540	expressed protein
Chr6	24708134	< 198kb	24906273	24906512	240	LOC_Os06g41550	hypothetical protein
Chr6	24708134	< 199kb	24907225	24910005	2781	LOC_Os06g41560	receptor-like protein kinase, putative, expressed
Chr6	27876287	> 200kb	27676318	27679785	3468	LOC_Os06g45710	phosphoglycerate kinase protein, putative, expressed
Chr6	27876287	> 195kb	27681408	27682487	1080	LOC_Os06g45720	BTB/POZ domain containing protein, expressed
Chr6	27876287	> 193kb	27683619	27685556	1938	LOC_Os06g45730	MBTB11 - Bric-a-Brac, Tramtrack, Broad Complex BTB domain with Meprin and TRAF Homology MATH domain, expressed
Chr6	27876287	> 189kb	27687300	27690019	2720	LOC_Os06g45740	retrotransposon protein, putative, unclassified, expressed
Chr6	27876287	> 186kb	27690482	27693240	2759	LOC_Os06g45750	retrotransposon protein, putative, unclassified, expressed
Chr6	27876287	> 181kb	27694863	27698527	3665	LOC_Os06g45760	retrotransposon protein, putative, unclassified, expressed
Chr6	27876287	> 176kb	27699923	27703396	3474	LOC_Os06g45770	BTB/POZ domain containing protein, putative, expressed
Chr6	27876287	> 171kb	27704857	27705927	1071	LOC_Os06g45780	expressed protein
Chr6	27876287	> 169kb	27707135	27707591	457	LOC_Os06g45790	expressed protein
Chr6	27876287	> 166kb	27709820	27719175	9356	LOC_Os06g45800	PAP/25A associated domain containing protein, putative, expressed
Chr6	27876287	> 156kb	27719969	27722149	2181	LOC_Os06g45810	transposon protein, putative, unclassified
Chr6	27876287	> 152kb	27724565	27728316	3752	LOC_Os06g45820	OsFtsH2 FtsH protease, homologue of AtFtsH2/8, expressed
Chr6	27876287	> 148kb	27728478	27733751	5274	LOC_Os06g45830	expressed protein
Chr6	27876287	> 142kb	27734722	27740731	6010	LOC_Os06g45840	MYB transcription factor, putative, expressed
Chr6	27876287	> 133kb	27743191	27747119	3929	LOC_Os06g45850	OTU-like cysteine protease family protein, putative, expressed
Chr6	27876287	> 127kb	27749131	27756342	7212	LOC_Os06g45860	molybdenum cofactor sulfurase, putative, expressed
Chr6	27876287	> 120kb	27756424	27760083	3660	LOC_Os06g45870	expressed protein
Chr6	27876287	> 105kb	27771297	27776099	4803	LOC_Os06g45880	retrotransposon protein, putative, unclassified, expressed
Chr6	27876287	> 99kb	27777556	27780778	3223	LOC_Os06g45890	MYB family transcription factor, putative, expressed
Chr6	27876287	> 93kb	27782932	27791010	8079	LOC_Os06g45900	peptidyl-prolyl cis-trans isomerase-like 4, putative, expressed
Chr6	27876287	> 84kb	27792509	27798580	6072	LOC_Os06g45910	peptidyl-prolyl cis-trans isomerase-like 4, putative, expressed
Chr6	27876287	> 75kb	27800908	27802149	1242	LOC_Os06g45920	ZmEBE-1 protein, putative, expressed
Chr6	27876287	> 65kb	27810914	27812165	1252	LOC_Os06g45930	expressed protein
Chr6	27876287	> 56kb	27819964	27827493	7530	LOC_Os06g45940	potassium transporter, putative, expressed
Chr6	27876287	> 46kb	27830246	27831317	1072	LOC_Os06g45950	OsSAUR25 - Auxin-responsive SAUR gene family member, expressed
Chr6	27876287	> 32kb	27844654	27848256	3603	LOC_Os06g45960	cytochrome P450, putative, expressed
Chr6	27876287	> 14kb	27862248	27862649	402	LOC_Os06g45970	OsSAUR26 - Auxin-responsive SAUR gene family member, expressed
Chr6	27876287	> 10kb	27866741	27874406	7666	LOC_Os06g45980	toprim domain-containing protein, putative, expressed
Chr6	27876287	> 1kb	27875114	27878503	3390	LOC_Os06g45990	patellin-5, putative, expressed
Chr6	27876287	< 1kb	27877522	27880145	2624	LOC_Os06g46000	tubulin/FtsZ domain containing protein, putative, expressed
Chr6	27876287	< 6kb	27882058	27882348	291	LOC_Os06g46010	expressed protein
Chr6	27876287	< 8kb	27884598	27884981	384	LOC_Os06g46020	expressed protein
Chr6	27876287	< 28kb	27904549	27906635	2087	LOC_Os06g46030	DUF640 domain containing protein, putative, expressed
Chr6	27876287	< 33kb	27908806	27909593	788	LOC_Os06g46040	retrotransposon protein, putative, unclassified
Chr6	27876287	< 39kb	27915458	27916048	591	LOC_Os06g46050	expressed protein
Chr6	27876287	< 47kb	27923524	27926280	2757	LOC_Os06g46060	expressed protein
Chr6	27876287	< 53kb	27929735	27932433	2699	LOC_Os06g46065	expressed protein
Chr6	27876287	< 58kb	27934524	27935658	1135	LOC_Os06g46070	hypothetical protein
Chr6	27876287	< 65kb	27941758	27942130	373	LOC_Os06g46080	hypothetical protein
Chr6	27876287	< 69kb	27945399	27946104	706	LOC_Os06g46090	expressed protein
Chr6	27876287	< 72kb	27948242	27948886	645	LOC_Os06g46100	hypothetical protein
Chr6	27876287	< 74kb	27949952	27950215	264	LOC_Os06g46110	expressed protein
Chr6	27876287	< 77kb	27953690	27956183	2494	LOC_Os06g46120	expressed protein
Chr6	27876287	< 85kb	27960869	27971323	10455	LOC_Os06g46149	serine/arginine repetitive matrix protein 1, putative, expressed
Chr6	27876287	< 86kb	27962690	27964223	1534	LOC_Os06g46140	expressed protein
Chr6	27876287	< 100kb	27975946	27979361	3416	LOC_Os06g46160	expressed protein
Chr6	27876287	< 109kb	27985426	27991317	5892	LOC_Os06g46180	retrotransposon protein, putative, unclassified, expressed
Chr6	27876287	< 119kb	27994848	27995180	333	LOC_Os06g46190	hypothetical protein
Chr6	27876287	< 122kb	27998213	27999292	1080	LOC_Os06g46200	expressed protein
Chr6	27876287	< 123kb	27999528	27999845	318	LOC_Os06g46210	expressed protein
Chr6	27876287	< 128kb	28003805	28004323	519	LOC_Os06g46230	expressed protein
Chr6	27876287	< 131kb	28007285	28017490	10206	LOC_Os06g46240	BTB/POZ domain containing protein, putative, expressed
Chr6	27876287	< 142kb	28018048	28020401	2354	LOC_Os06g46250	expressed protein
Chr6	27876287	< 144kb	28020724	28021805	1082	LOC_Os06g46260	hypothetical protein
Chr6	27876287	< 161kb	28037569	28041909	4341	LOC_Os06g46270	no apical meristem protein, putative, expressed
Chr6	27876287	< 169kb	28045147	28058082	12936	LOC_Os06g46284	glycosyl hydrolase, family 31, putative, expressed
Chr6	27876287	< 183kb	28059354	28065180	5827	LOC_Os06g46310	metal transporter Nramp6, putative, expressed
Chr7	15847900	> 203kb	15644782	15647996	3215	LOC_Os07g27010	retrotransposon protein, putative, unclassified, expressed
Chr7	15847900	> 195kb	15653199	15653687	489	LOC_Os07g27020	retrotransposon protein, putative, unclassified, expressed
Chr7	15847900	> 188kb	15659591	15662062	2472	LOC_Os07g27030	OsFBX236 - F-box domain containing protein, expressed
Chr7	15847900	> 183kb	15665052	15665473	422	LOC_Os07g27040	expressed protein
Chr7	15847900	> 176kb	15671849	15673020	1172	LOC_Os07g27050	expressed protein
Chr7	15847900	> 169kb	15678534	15678761	228	LOC_Os07g27060	hypothetical protein
Chr7	15847900	> 165kb	15683101	15691061	7961	LOC_Os07g27070	retrotransposon protein, putative, unclassified, expressed
Chr7	15847900	> 154kb	15694342	15700040	5699	LOC_Os07g27080	retrotransposon protein, putative, unclassified, expressed
Chr7	15847900	> 143kb	15704762	15705658	897	LOC_Os07g27090	retrotransposon protein, putative, unclassified, expressed
Chr7	15847900	> 135kb	15713055	15713354	300	LOC_Os07g27100	hypothetical protein
Chr7	15847900	> 130kb	15718336	15723118	4783	LOC_Os07g27110	RNA recognition motif containing protein, expressed
Chr7	15847900	> 122kb	15726287	15730121	3835	LOC_Os07g27120	expressed protein
Chr7	15847900	> 118kb	15730270	15731212	943	LOC_Os07g27130	hypothetical protein
Chr7	15847900	> 115kb	15732601	15746265	13665	LOC_Os07g27140	AT hook motif family protein, expressed
Chr7	15847900	> 97kb	15751011	15755972	4962	LOC_Os07g27150	trafficking protein particle complex subunit 4, putative, expressed
Chr7	15847900	> 88kb	15759561	15765811	6251	LOC_Os07g27170	retrotransposon protein, putative, Ty3-gypsy subclass, expressed
Chr7	15847900	> 79kb	15768892	15787357	18466	LOC_Os07g27180	tetratricopeptide repeat domain containing protein, expressed
Chr7	15847900	> 59kb	15789091	15789511	421	LOC_Os07g27190	retrotransposon protein, putative, unclassified
Chr7	15847900	> 45kb	15802428	15812050	9623	LOC_Os07g27200	retrotransposon protein, putative, Ty3-gypsy subclass, expressed
Chr7	15847900	> 34kb	15813712	15816387	2676	LOC_Os07g27210	retrotransposon protein, putative, Ty3-gypsy subclass, expressed
Chr7	15847900	> 31kb	15816882	15819373	2492	LOC_Os07g27220	retrotransposon protein, putative, Ty3-gypsy subclass
Chr7	15847900	> 28kb	15819751	15827781	8031	LOC_Os07g27230	retrotransposon protein, putative, Ty3-gypsy subclass, expressed
Chr7	15847900	> 17kb	15830673	15831194	522	LOC_Os07g27240	retrotransposon protein, putative, unclassified, expressed
Chr7	15847900	> 7kb	15841304	15841968	665	LOC_Os07g27250	expressed protein
Chr7	15847900	> 0kb	15847400	15847936	537	LOC_Os07g27260	hypothetical protein
Chr7	15847900	< 4kb	15852229	15854527	2299	LOC_Os07g27280	expressed protein
Chr7	15847900	< 12kb	15860246	15862971	2726	LOC_Os07g27290	retrotransposon protein, putative, unclassified, expressed
Chr7	15847900	< 21kb	15868929	15874100	5172	LOC_Os07g27300	RNA-binding protein Luc7-like, putative, expressed
Chr7	15847900	< 28kb	15875835	15880856	5022	LOC_Os07g27310	CRAL/TRIO domain containing protein, expressed
Chr7	15847900	< 36kb	15884357	15890032	5676	LOC_Os07g27320	glycosyl hydrolase family 10 protein, putative, expressed
Chr7	15847900	< 52kb	15899431	15902146	2716	LOC_Os07g27330	no apical meristem protein, expressed
Chr7	15847900	< 59kb	15906886	15908799	1914	LOC_Os07g27340	No apical meristem protein, putative, expressed
Chr7	15847900	< 65kb	15912872	15917899	5028	LOC_Os07g27350	atuA, putative, expressed
Chr7	15847900	< 73kb	15920705	15925781	5077	LOC_Os07g27359	expressed protein
Chr7	15847900	< 81kb	15928645	15931490	2846	LOC_Os07g27370	resistance protein, putative, expressed
Chr7	15847900	< 87kb	15934858	15935536	679	LOC_Os07g27380	hypothetical protein
Chr7	15847900	< 90kb	15938295	15941058	2764	LOC_Os07g27390	retrotransposon protein, putative, unclassified, expressed
Chr7	15847900	< 113kb	15961246	15963816	2571	LOC_Os07g27400	expressed protein
Chr7	15847900	< 123kb	15970418	15970633	216	LOC_Os07g27410	expressed protein
Chr7	15847900	< 125kb	15973226	15981043	7818	LOC_Os07g27420	retrotransposon protein, putative, Ty3-gypsy subclass, expressed
Chr7	15847900	< 135kb	15982511	15984088	1578	LOC_Os07g27430	expressed protein
Chr7	15847900	< 143kb	15990882	15994107	3226	LOC_Os07g27450	expressed protein
Chr7	15847900	< 151kb	15998505	16003367	4863	LOC_Os07g27460	serine/threonine-protein kinase 19, putative, expressed
Chr7	15847900	< 157kb	16004590	16007436	2847	LOC_Os07g27470	transposon protein, putative, CACTA, En/Spm sub-class, expressed
Chr7	15847900	< 165kb	16013083	16022630	9548	LOC_Os07g27480	ELMO/CED-12 family protein, putative, expressed
Chr7	15847900	< 182kb	16029455	16033425	3971	LOC_Os07g27490	Regulator of chromosome condensation domain containing protein, expressed
Chr8	26736462	> 201kb	26535057	26537389	2333	LOC_Os08g42000	nuclear transport factor, putative, expressed
Chr8	26736462	> 199kb	26537672	26542925	5254	LOC_Os08g42010	nodulin, putative, expressed
Chr8	26736462	> 193kb	26543220	26545786	2567	LOC_Os08g42020	zinc ion binding protein, putative, expressed
Chr8	26736462	> 190kb	26546747	26549806	3060	LOC_Os08g42030	peroxidase precursor, putative, expressed
Chr8	26736462	> 182kb	26554150	26557081	2932	LOC_Os08g42040	LTPL80 - Protease inhibitor/seed storage/LTP family protein precursor, expressed
Chr8	26736462	> 178kb	26558844	26562158	3315	LOC_Os08g42050	emp24/gp25L/p24 family protein, putative, expressed
Chr8	26736462	> 174kb	26562505	26562996	492	LOC_Os08g42060	expressed protein
Chr8	26736462	> 164kb	26572162	26574946	2785	LOC_Os08g42080	ACR5, putative, expressed
Chr8	26736462	> 155kb	26581258	26585480	4223	LOC_Os08g42090	retrotransposon protein, putative, Ty1-copia subclass, expressed
Chr8	26736462	> 135kb	26601165	26605582	4418	LOC_Os08g42100	ACT domain containing protein, expressed
Chr8	26736462	> 130kb	26606691	26609538	2848	LOC_Os08g42110	expressed protein
Chr8	26736462	> 123kb	26613290	26619060	5771	LOC_Os08g42120	transposon protein, putative, unclassified, expressed
Chr8	26736462	> 114kb	26622352	26625643	3292	LOC_Os08g42130	retrotransposon protein, putative, unclassified, expressed
Chr8	26736462	> 110kb	26626263	26632079	5817	LOC_Os08g42140	retrotransposon protein, putative, unclassified, expressed
Chr8	26736462	> 96kb	26640473	26641067	595	LOC_Os08g42150	zinc transporter 2 precursor, putative, expressed
Chr8	26736462	> 95kb	26641763	26645746	3984	LOC_Os08g42160	retrotransposon protein, putative, unclassified, expressed
Chr8	26736462	> 90kb	26646834	26647254	421	LOC_Os08g42170	zinc transporter 2 precursor, putative, expressed
Chr8	26736462	> 89kb	26647843	26648526	684	LOC_Os08g42180	expressed protein
Chr8	26736462	> 84kb	26652114	26655788	3675	LOC_Os08g42189	expressed protein
Chr8	26736462	> 78kb	26658479	26661534	3056	LOC_Os08g42210	expressed protein
Chr8	26736462	> 71kb	26664981	26668172	3192	LOC_Os08g42220	expressed protein
Chr8	26736462	> 68kb	26668838	26672125	3288	LOC_Os08g42230	transposon protein, putative, CACTA, En/Spm sub-class, expressed
Chr8	26736462	> 64kb	26672686	26673265	580	LOC_Os08g42240	expressed protein
Chr8	26736462	> 61kb	26675781	26679509	3729	LOC_Os08g42250	transposon protein, putative, CACTA, En/Spm sub-class, expressed
Chr8	26736462	> 48kb	26687987	26694107	6121	LOC_Os08g42268	expressed protein
Chr8	26736462	> 42kb	26694538	26695159	622	LOC_Os08g42198	auxin responsive protein, putative, expressed
Chr8	26736462	> 40kb	26696844	26699355	2512	LOC_Os08g42290	expressed protein
Chr8	26736462	> 32kb	26704719	26706745	2027	LOC_Os08g42259	hypothetical protein
Chr8	26736462	> 29kb	26707901	26712480	4580	LOC_Os08g42310	expressed protein
Chr8	26736462	> 23kb	26713274	26716439	3166	LOC_Os08g42320	expressed protein
Chr8	26736462	> 17kb	26719697	26720050	354	LOC_Os08g42330	expressed protein
Chr8	26736462	> 14kb	26722616	26723107	492	LOC_Os08g42340	expressed protein
Chr8	26736462	> 11kb	26725898	26728795	2898	LOC_Os08g42350	nodulin MtN3 family protein, putative, expressed
Chr8	26736462	< 4kb	26740932	26742478	1547	LOC_Os08g42360	hypothetical protein
Chr8	26736462	< 8kb	26744794	26748485	3692	LOC_Os08g42370	zinc finger DHHC domain-containing protein, putative, expressed
Chr8	26736462	< 13kb	26749936	26751013	1078	LOC_Os08g42380	mitochondrial import inner membrane translocase subunit Tim, putative, expressed
Chr8	26736462	< 15kb	26751370	26754564	3195	LOC_Os08g42390	glycerophosphoryl diester phosphodiesterase family protein, putative, expressed
Chr8	26736462	< 30kb	26766816	26770345	3530	LOC_Os08g42400	no apical meristem protein, putative, expressed
Chr8	26736462	< 42kb	26777982	26783299	5318	LOC_Os08g42410	transketolase, putative, expressed
Chr8	26736462	< 49kb	26785461	26791067	5607	LOC_Os08g42420	expressed protein
Chr8	26736462	< 55kb	26791839	26792523	685	LOC_Os08g42430	membrane associated DUF588 domain containing protein, putative, expressed
Chr8	26736462	< 56kb	26792824	26797181	4358	LOC_Os08g42440	CCT/B-box zinc finger protein, putative, expressed
Chr8	26736462	< 84kb	26820013	26822167	2155	LOC_Os08g42450	annexin A7, putative, expressed
Chr8	26736462	< 93kb	26829760	26830525	766	LOC_Os08g42460	expressed protein
Chr8	26736462	< 105kb	26841064	26843299	2236	LOC_Os08g42470	BEE 1, putative, expressed
Chr8	26736462	< 116kb	26852212	26853043	832	LOC_Os08g42480	expressed protein
Chr8	26736462	< 125kb	26861856	26862848	993	LOC_Os08g42490	DC1 domain containing protein, expressed
Chr8	26736462	< 127kb	26863390	26865374	1985	LOC_Os08g42500	retrotransposon protein, putative, Ty1-copia subclass
Chr8	26736462	< 129kb	26865919	26866395	477	LOC_Os08g42510	expressed protein
Chr8	26736462	< 131kb	26867882	26870053	2172	LOC_Os08g42520	expressed protein
Chr8	26736462	< 135kb	26871277	26879986	8710	LOC_Os08g42530	SFC, putative, expressed
Chr8	26736462	< 146kb	26882955	26887363	4409	LOC_Os08g42540	ubiquitin thioesterase otubain-like, putative, expressed
Chr8	26736462	< 151kb	26887813	26895503	7691	LOC_Os08g42550	AP2 domain containing protein, expressed
Chr8	26736462	< 164kb	26900336	26904634	4299	LOC_Os08g42560	tRNA synthetase class II core domain containing protein, expressed
Chr8	26736462	< 169kb	26904987	26906611	1625	LOC_Os08g42570	plant protein of unknown function domain containing protein, expressed
Chr8	26736462	< 172kb	26908834	26913629	4796	LOC_Os08g42580	protein kinase domain containing protein, expressed
Chr8	26736462	< 182kb	26918194	26921575	3382	LOC_Os08g42590	mtN19, putative, expressed
Chr8	26736462	< 186kb	26922194	26928338	6145	LOC_Os08g42600	retinoblastoma-related protein-like, putative, expressed
Chr8	26736462	< 196kb	26932311	26935259	2949	LOC_Os08g42610	pentatricopeptide, putative, expressed
Chr9	6063219	> 199kb	5863941	5865175	1235	LOC_Os09g10740	mitochondrial import inner membrane translocase subunit Tim17, putative, expressed
Chr9	6063219	> 197kb	5866442	5870676	4235	LOC_Os09g10750	rhodanese-like, putative, expressed
Chr9	6063219	> 192kb	5870961	5873202	2242	LOC_Os09g10760	RNA recognition motif containing protein, putative, expressed
Chr9	6063219	> 188kb	5874972	5883020	8049	LOC_Os09g10770	OsTOP6B - Topoisomerase 6 subunit B, expressed
Chr9	6063219	> 180kb	5883560	5884196	637	LOC_Os09g10780	expressed protein
Chr9	6063219	> 175kb	5888125	5890572	2448	LOC_Os09g10790	retrotransposon protein, putative, unclassified, expressed
Chr9	6063219	> 167kb	5896338	5897113	776	LOC_Os09g10800	expressed protein
Chr9	6063219	> 164kb	5898999	5900010	1012	LOC_Os09g10810	retrotransposon, putative, centromere-specific
Chr9	6063219	> 163kb	5900633	5905440	4808	LOC_Os09g10820	oxidoreductase domain protein, putative, expressed
Chr9	6063219	> 156kb	5906970	5907501	532	LOC_Os09g10830	hypothetical protein
Chr9	6063219	> 145kb	5918077	5929775	11699	LOC_Os09g10840	transcription factor, putative, expressed
Chr9	6063219	> 128kb	5935331	5940418	5088	LOC_Os09g10850	meiotic coiled-coil protein 7, putative, expressed
Chr9	6063219	> 120kb	5943545	5943847	303	LOC_Os09g10860	expressed protein
Chr9	6063219	> 112kb	5950962	5951439	478	LOC_Os09g10865	expressed protein
Chr9	6063219	> 109kb	5954108	5958902	4795	LOC_Os09g10870	retrotransposon protein, putative, unclassified, expressed
Chr9	6063219	> 102kb	5961154	5966211	5058	LOC_Os09g10880	expressed protein
Chr9	6063219	> 91kb	5971976	5977219	5244	LOC_Os09g10890	retrotransposon protein, putative, unclassified, expressed
Chr9	6063219	> 77kb	5986513	5989914	3402	LOC_Os09g10900	retrotransposon protein, putative, unclassified, expressed
Chr9	6063219	> 72kb	5991120	5996533	5414	LOC_Os09g10910	fiber protein Fb34, putative, expressed
Chr9	6063219	> 61kb	6001875	6006452	4578	LOC_Os09g10920	retrotransposon protein, putative, Ty3-gypsy subclass
Chr9	6063219	> 47kb	6016388	6020410	4023	LOC_Os09g10930	gamma response I protein, putative, expressed
Chr9	6063219	> 41kb	6021898	6025706	3809	LOC_Os09g10940	ras-related protein, putative, expressed
Chr9	6063219	> 32kb	6031213	6035259	4047	LOC_Os09g10950	expressed protein
Chr9	6063219	> 25kb	6037880	6049276	11397	LOC_Os09g10960	SWP, putative, expressed
Chr9	6063219	> 4kb	6059397	6059716	320	LOC_Os09g10970	expressed protein
Chr9	6063219	> 2kb	6061400	6066866	5467	LOC_Os09g10980	ZOS9-02 - C2H2 zinc finger protein, expressed
Chr9	6063219	< 8kb	6071436	6071951	516	LOC_Os09g10990	transposon protein, putative, CACTA, En/Spm sub-class, expressed
Chr9	6063219	< 21kb	6084183	6084690	508	LOC_Os09g11000	expressed protein
Chr9	6063219	< 31kb	6093906	6095176	1271	LOC_Os09g11005	expressed protein
Chr9	6063219	< 38kb	6100888	6104613	3726	LOC_Os09g11010	retrotransposon protein, putative, unclassified, expressed
Chr9	6063219	< 54kb	6117013	6123691	6679	LOC_Os09g11020	NBS-LRR disease resistance protein, putative, expressed
Chr9	6063219	< 63kb	6125907	6128820	2914	LOC_Os09g11030	retrotransposon protein, putative, unclassified, expressed
Chr9	6063219	< 66kb	6129147	6135259	6113	LOC_Os09g11040	retrotransposon protein, putative, Ty3-gypsy subclass, expressed
Chr9	6063219	< 75kb	6138083	6138478	396	LOC_Os09g11050	expressed protein
Chr9	6063219	< 76kb	6139209	6142906	3698	LOC_Os09g11060	transposon protein, putative, CACTA, En/Spm sub-class, expressed
Chr9	6063219	< 82kb	6145539	6148870	3332	LOC_Os09g11070	transposon protein, putative, CACTA, En/Spm sub-class, expressed
Chr9	6063219	< 87kb	6149900	6150765	866	LOC_Os09g11080	retrotransposon protein, putative, Ty3-gypsy subclass
Chr9	6063219	< 90kb	6152732	6153127	396	LOC_Os09g11090	expressed protein
Chr9	6063219	< 91kb	6154314	6160137	5824	LOC_Os09g11100	retrotransposon protein, putative, Ty3-gypsy subclass, expressed
Chr9	6063219	< 98kb	6160766	6163707	2942	LOC_Os09g11110	retrotransposon protein, putative, unclassified, expressed
Chr9	6063219	< 102kb	6165470	6166262	793	LOC_Os09g11120	expressed protein
Chr9	6063219	< 104kb	6167523	6168856	1334	LOC_Os09g11130	hypothetical protein
Chr9	6063219	< 108kb	6171119	6174633	3515	LOC_Os09g11140	expressed protein
Chr9	6063219	< 113kb	6176333	6179600	3268	LOC_Os09g11150	retrotransposon, putative, centromere-specific, expressed
Chr9	6063219	< 122kb	6184849	6186368	1520	LOC_Os09g11160	expressed protein
Chr9	6063219	< 132kb	6195158	6196917	1760	LOC_Os09g11170	protein binding protein, putative, expressed
Chr9	6063219	< 134kb	6197403	6197831	429	LOC_Os09g11180	expressed protein
Chr9	6063219	< 142kb	6205643	6207169	1527	LOC_Os09g11190	hypothetical protein
Chr9	6063219	< 146kb	6208946	6209227	282	LOC_Os09g11200	THION33 - Plant thionin family protein precursor, putative
Chr9	6063219	< 149kb	6212043	6212517	475	LOC_Os09g11210	THION35 - Plant thionin family protein precursor, putative, expressed
Chr9	6063219	< 156kb	6218761	6225987	7227	LOC_Os09g11220	retrotransposon protein, putative, unclassified, expressed
Chr9	6063219	< 171kb	6233843	6238922	5080	LOC_Os09g11230	Ser/Thr protein phosphatase family protein, putative, expressed
Chr9	6063219	< 180kb	6243180	6245977	2798	LOC_Os09g11240	expressed protein
Chr9	6063219	< 183kb	6246237	6249750	3514	LOC_Os09g11250	co-chaperone GrpE protein, putative, expressed
Chr9	6063219	< 188kb	6250839	6251492	654	LOC_Os09g11260	hypothetical protein
Chr9	6063219	< 189kb	6251862	6260858	8997	LOC_Os09g11270	enhancer of polycomb, putative, expressed
Chr9	6063219	< 200kb	6262724	6263591	868	LOC_Os09g11280	hypothetical protein
Chr9	9565539	> 199kb	9366323	9370328	4006	LOC_Os09g15330	transporter family protein, putative, expressed
Chr9	9565539	> 186kb	9379745	9383838	4094	LOC_Os09g15340	hydrolase, NUDIX family, domain containing protein, expressed
Chr9	9565539	> 180kb	9385267	9387636	2370	LOC_Os09g15350	expressed protein
Chr9	9565539	> 176kb	9389783	9391402	1620	LOC_Os09g15360	hypothetical protein
Chr9	9565539	> 168kb	9397506	9397806	301	LOC_Os09g15365	hydrophobic protein, putative, expressed
Chr9	9565539	> 166kb	9399112	9402432	3321	LOC_Os09g15370	expressed protein
Chr9	9565539	> 160kb	9405039	9410806	5768	LOC_Os09g15380	retrotransposon protein, putative, unclassified, expressed
Chr9	9565539	> 145kb	9420104	9425293	5190	LOC_Os09g15389	expressed protein
Chr9	9565539	> 134kb	9431093	9432666	1574	LOC_Os09g15400	inositol monophosphatase family protein, putative, expressed
Chr9	9565539	> 131kb	9434633	9435433	801	LOC_Os09g15410	retrotransposon protein, putative, unclassified
Chr9	9565539	> 128kb	9437667	9442553	4887	LOC_Os09g15420	NAD dependent epimerase/dehydratase family protein, putative, expressed
Chr9	9565539	> 121kb	9444998	9449781	4784	LOC_Os09g15430	zinc finger family protein, putative, expressed
Chr9	9565539	> 113kb	9452833	9454104	1272	LOC_Os09g15440	OsFBX311 - F-box domain containing protein, expressed
Chr9	9565539	> 106kb	9459302	9463946	4645	LOC_Os09g15460	retrotransposon protein, putative, Ty3-gypsy subclass, expressed
Chr9	9565539	> 100kb	9465789	9471501	5713	LOC_Os09g15470	retrotransposon protein, putative, Ty3-gypsy subclass, expressed
Chr9	9565539	> 89kb	9476395	9478845	2451	LOC_Os09g15480	Ser/Thr-rich protein T10 in DGCR region, putative, expressed
Chr9	9565539	> 82kb	9483799	9484516	718	LOC_Os09g15490	expressed protein
Chr9	9565539	> 79kb	9486055	9487124	1070	LOC_Os09g15500	peroxidase precursor, putative, expressed
Chr9	9565539	> 75kb	9490521	9492544	2024	LOC_Os09g15510	peroxidase precursor, putative, expressed
Chr9	9565539	> 69kb	9496339	9497108	770	LOC_Os09g15520	oleosin, putative, expressed
Chr9	9565539	> 68kb	9497191	9498539	1349	LOC_Os09g15530	expressed protein
Chr9	9565539	> 67kb	9498904	9500512	1609	LOC_Os09g15540	OsFBX312 - F-box domain containing protein, expressed
Chr9	9565539	> 64kb	9501347	9502871	1525	LOC_Os09g15550	OsFBX313 - F-box domain containing protein, expressed
Chr9	9565539	> 60kb	9505694	9507077	1384	LOC_Os09g15560	OsFBX314 - F-box domain containing protein, expressed
Chr9	9565539	> 54kb	9511314	9513125	1812	LOC_Os09g15570	OsFBX315 - F-box domain containing protein, expressed
Chr9	9565539	> 51kb	9514236	9517347	3112	LOC_Os09g15580	expressed protein
Chr9	9565539	> 47kb	9518484	9524804	6321	LOC_Os09g15590	OsFBX316 - F-box domain containing protein, expressed
Chr9	9565539	> 39kb	9526905	9528945	2041	LOC_Os09g15600	transposon protein, putative, unclassified, expressed
Chr9	9565539	> 35kb	9530693	9533618	2926	LOC_Os09g15610	transposon protein, putative, CACTA, En/Spm sub-class
Chr9	9565539	> 32kb	9533864	9535257	1394	LOC_Os09g15620	transposon protein, putative, CACTA, En/Spm sub-class
Chr9	9565539	> 29kb	9536283	9539505	3223	LOC_Os09g15630	transposon protein, putative, CACTA, En/Spm sub-class, expressed
Chr9	9565539	> 21kb	9544294	9546480	2187	LOC_Os09g15639	expressed protein
Chr9	9565539	> 19kb	9546746	9547554	809	LOC_Os09g15644	expressed protein
Chr9	9565539	> 15kb	9550099	9551319	1221	LOC_Os09g15650	expressed protein
Chr9	9565539	> 11kb	9554911	9556218	1308	LOC_Os09g15660	expressed protein
Chr9	9565539	< 2kb	9567471	9568905	1435	LOC_Os09g15670	protein phosphatase 2C, putative, expressed
Chr9	9565539	< 5kb	9570653	9571655	1003	LOC_Os09g15680	caltractin, putative, expressed
Chr9	9565539	< 8kb	9573400	9573618	219	LOC_Os09g15690	conserved hypothetical protein
Chr9	9565539	< 12kb	9577650	9581099	3450	LOC_Os09g15700	receptor-like protein kinase 5 precursor, putative, expressed
Chr9	9565539	< 24kb	9589206	9591907	2702	LOC_Os09g15710	hypothetical protein
Chr9	9565539	< 28kb	9593570	9595103	1534	LOC_Os09g15720	expressed protein
Chr9	9565539	< 54kb	9619675	9620154	480	LOC_Os09g15740	expressed protein
Chr9	9565539	< 55kb	9620371	9628791	8421	LOC_Os09g15750	proteasome/cyclosome repeat containing protein, expressed
Chr9	9565539	< 64kb	9629854	9631896	2043	LOC_Os09g15760	expressed protein
Chr9	9565539	< 69kb	9634451	9638121	3671	LOC_Os09g15770	CPuORF13 - conserved peptide uORF-containing transcript, expressed
Chr9	9565539	< 71kb	9636409	9637761	1353	LOC_Os09g15775	expressed protein
Chr9	9565539	< 73kb	9638866	9642417	3552	LOC_Os09g15780	expressed protein
Chr9	9565539	< 78kb	9643529	9646172	2644	LOC_Os09g15790	ras-related protein, putative, expressed
Chr9	9565539	< 82kb	9647717	9650347	2631	LOC_Os09g15800	tetratricopeptide-like helical, putative, expressed
Chr9	9565539	< 87kb	9652178	9654972	2795	LOC_Os09g15810	bifunctional protein folD, putative, expressed
Chr9	9565539	< 90kb	9655424	9659127	3704	LOC_Os09g15820	aldose 1-epimerase, putative, expressed
Chr9	9565539	< 96kb	9661773	9662912	1140	LOC_Os09g15830	expressed protein
Chr9	9565539	< 98kb	9663456	9665794	2339	LOC_Os09g15835	OBP32pep, putative, expressed
Chr9	9565539	< 108kb	9674000	9674695	696	LOC_Os09g15840	NBS-LRR disease resistance protein, putative, expressed
Chr9	9565539	< 116kb	9681880	9689738	7859	LOC_Os09g15850	Leucine Rich Repeat family protein, expressed
Chr9	9565539	< 128kb	9693657	9695070	1414	LOC_Os09g15860	hypothetical protein
Chr9	9565539	< 133kb	9698515	9698814	300	LOC_Os09g15870	expressed protein
Chr9	9565539	< 140kb	9705396	9706945	1550	LOC_Os09g15880	retrotransposon protein, putative, Ty3-gypsy subclass, expressed
Chr9	9565539	< 145kb	9710205	9712071	1867	LOC_Os09g15890	retrotransposon protein, putative, Ty3-gypsy subclass
Chr9	9565539	< 148kb	9713599	9716503	2905	LOC_Os09g15900	retrotransposon protein, putative, unclassified, expressed
Chr9	9565539	< 153kb	9718102	9718338	237	LOC_Os09g15910	hypothetical protein
Chr9	9565539	< 154kb	9720009	9722700	2692	LOC_Os09g15920	retrotransposon protein, putative, unclassified, expressed
Chr9	9565539	< 160kb	9725416	9725742	327	LOC_Os09g15930	expressed protein
Chr9	9565539	< 175kb	9740077	9742225	2149	LOC_Os09g15940	retrotransposon protein, putative, Ty1-copia subclass
Chr9	9565539	< 177kb	9742901	9751521	8621	LOC_Os09g15950	expressed protein
Chr9	9565539	< 187kb	9753019	9755525	2507	LOC_Os09g15960	retrotransposon protein, putative, unclassified, expressed
Chr9	9565539	< 195kb	9760792	9761996	1205	LOC_Os09g15970	expressed protein
Chr11	21301005	> 209kb	21092312	21102627	10316	LOC_Os11g35920	retrotransposon protein, putative, Ty3-gypsy subclass, expressed
Chr11	21301005	> 198kb	21102794	21104586	1793	LOC_Os11g35930	chalcone synthase, putative, expressed
Chr11	21301005	> 194kb	21107322	21112238	4917	LOC_Os11g35940	transposon protein, putative, CACTA, En/Spm sub-class, expressed
Chr11	21301005	> 183kb	21118058	21119857	1800	LOC_Os11g35950	retrotransposon protein, putative, unclassified
Chr11	21301005	> 169kb	21131669	21132161	493	LOC_Os11g35960	Leucine rich repeat N-terminal domain containing protein, putative, expressed
Chr11	21301005	> 165kb	21135675	21141970	6296	LOC_Os11g35970	retrotransposon protein, putative, unclassified, expressed
Chr11	21301005	> 155kb	21145760	21148865	3106	LOC_Os11g35980	leucine rich repeat protein, putative, expressed
Chr11	21301005	> 144kb	21156776	21159062	2287	LOC_Os11g36000	receptor-like protein kinase 2 precursor, putative, expressed
Chr11	21301005	> 140kb	21161254	21162387	1134	LOC_Os11g36005	expressed protein
Chr11	21301005	> 138kb	21162954	21165595	2642	LOC_Os11g36010	expressed protein
Chr11	21301005	> 125kb	21175718	21177655	1938	LOC_Os11g36020	leucine rich repeat protein, putative, expressed
Chr11	21301005	> 123kb	21178214	21182284	4071	LOC_Os11g36030	protein binding protein, putative, expressed
Chr11	21301005	> 115kb	21185518	21187738	2221	LOC_Os11g36050	prefoldin subunit, putative, expressed
Chr11	21301005	> 113kb	21188305	21197971	9667	LOC_Os11g36060	THUMP domain-containing protein, putative, expressed
Chr11	21301005	> 99kb	21201715	21207327	5613	LOC_Os11g36070	expressed protein
Chr11	21301005	> 90kb	21210711	21216313	5603	LOC_Os11g36090	receptor kinase, putative, expressed
Chr11	21301005	> 76kb	21224802	21225224	423	LOC_Os11g36100	retrotransposon protein, putative, unclassified, expressed
Chr11	21301005	> 74kb	21227199	21232286	5088	LOC_Os11g36110	retrotransposon protein, putative, unclassified, expressed
Chr11	21301005	> 68kb	21232639	21235267	2629	LOC_Os11g36120	receptor-like protein kinase precursor, putative, expressed
Chr11	21301005	> 60kb	21240792	21241744	953	LOC_Os11g36130	hypothetical protein
Chr11	21301005	> 58kb	21243403	21246815	3413	LOC_Os11g36140	receptor-like protein kinase 2 precursor, putative, expressed
Chr11	21301005	> 50kb	21250855	21254683	3829	LOC_Os11g36150	receptor-like protein kinase 2 precursor, putative, expressed
Chr11	21301005	> 40kb	21261106	21265844	4739	LOC_Os11g36160	receptor-like protein kinase 2 precursor, putative, expressed
Chr11	21301005	> 31kb	21270285	21271646	1362	LOC_Os11g36170	expressed protein
Chr11	21301005	> 27kb	21273533	21277443	3911	LOC_Os11g36180	receptor kinase, putative, expressed
Chr11	21301005	> 16kb	21284855	21289556	4702	LOC_Os11g36190	receptor kinase, putative, expressed
Chr11	21301005	> 3kb	21297806	21301732	3927	LOC_Os11g36200	receptor-like protein kinase 2 precursor, putative, expressed
Chr11	21301005	< 7kb	21308433	21309149	717	LOC_Os11g36210	expressed protein
Chr11	21301005	< 10kb	21310855	21317608	6754	LOC_Os11g36220	retrotransposon protein, putative, Ty3-gypsy subclass, expressed
Chr11	21301005	< 23kb	21324016	21324977	962	LOC_Os11g36230	expressed protein
Chr11	21301005	< 34kb	21335334	21337979	2646	LOC_Os11g36240	pectinesterase, putative, expressed
Chr11	21301005	< 46kb	21347361	21347738	378	LOC_Os11g36260	transposon protein, putative, unclassified
Chr11	21301005	< 50kb	21350730	21352830	2101	LOC_Os11g36270	retrotransposon protein, putative, unclassified, expressed
Chr11	21301005	< 55kb	21356151	21368519	12369	LOC_Os11g36280	transposon protein, putative, CACTA, En/Spm sub-class, expressed
Chr11	21301005	< 71kb	21371662	21372451	790	LOC_Os11g36290	expressed protein
Chr11	21301005	< 74kb	21374874	21376699	1826	LOC_Os11g36300	expressed protein
Chr11	21301005	< 82kb	21383170	21383796	627	LOC_Os11g36310	transposon protein, putative, CACTA, En/Spm sub-class, expressed
Chr11	21301005	< 84kb	21385349	21388500	3152	LOC_Os11g36320	retrotransposon protein, putative, unclassified
Chr11	21301005	< 105kb	21405684	21406372	689	LOC_Os11g36330	hypothetical protein
Chr11	21301005	< 113kb	21413596	21417739	4144	LOC_Os11g36340	lymphoid organ expressed yellow head virus receptor protein, putative, expressed
Chr11	21301005	< 118kb	21418601	21419980	1380	LOC_Os11g36350	OsFBDUF50 - F-box and DUF domain containing protein, expressed
Chr11	21301005	< 120kb	21420675	21425830	5156	LOC_Os11g36360	retrotransposon protein, putative, Ty3-gypsy subclass, expressed
Chr11	21301005	< 129kb	21430118	21433258	3141	LOC_Os11g36370	retrotransposon protein, putative, unclassified, expressed
Chr11	21301005	< 133kb	21434333	21440041	5709	LOC_Os11g36380	retrotransposon protein, putative, unclassified, expressed
Chr11	21301005	< 142kb	21443052	21452911	9860	LOC_Os11g36390	RFC1 - Putative clamp loader of PCNA, replication factor C subunit 1, expressed
Chr11	21301005	< 161kb	21462380	21464486	2107	LOC_Os11g36400	expressed protein
Chr11	21301005	< 168kb	21468751	21472160	3410	LOC_Os11g36410	NBS-LRR type disease resistance protein, putative, expressed
Chr11	21301005	< 175kb	21475694	21479716	4023	LOC_Os11g36420	sialyltransferase family domain containing protein, expressed
Chr11	21301005	< 179kb	21480170	21485137	4968	LOC_Os11g36430	zinc finger, C3HC4 type domain containing protein, expressed
Chr11	21301005	< 185kb	21485902	21490094	4193	LOC_Os11g36440	amine oxidase, flavin-containing, domain containing protein, expressed
Chr11	21301005	< 190kb	21490562	21493404	2843	LOC_Os11g36450	OsFBO15 - F-box and other domain containing protein, expressed
Chr11	21301005	< 194kb	21494564	21495859	1296	LOC_Os11g36460	SMC-related protein MSS2, putative, expressed
Chr11	21301005	< 200kb	21500549	21514325	13777	LOC_Os11g36470	ubiquitin carboxyl-terminal hydrolase 21, putative, expressed
Chr12	4544265	> 207kb	4337662	4354254	16593	LOC_Os12g08564	retrotransposon protein, putative, unclassified, expressed
Chr12	4544265	> 189kb	4355390	4356352	963	LOC_Os12g08580	retrotransposon protein, putative, unclassified, expressed
Chr12	4544265	> 178kb	4366591	4369343	2753	LOC_Os12g08590	retrotransposon protein, putative, unclassified, expressed
Chr12	4544265	> 171kb	4373480	4374864	1385	LOC_Os12g08600	retrotransposon protein, putative, unclassified, expressed
Chr12	4544265	> 168kb	4376220	4378596	2377	LOC_Os12g08610	retrotransposon protein, putative, Ty3-gypsy subclass, expressed
Chr12	4544265	> 165kb	4378970	4383114	4145	LOC_Os12g08620	retrotransposon protein, putative, Ty3-gypsy subclass, expressed
Chr12	4544265	> 157kb	4387731	4388629	899	LOC_Os12g08640	retrotransposon protein, putative, unclassified
Chr12	4544265	> 154kb	4390626	4391277	652	LOC_Os12g08650	expressed protein
Chr12	4544265	> 150kb	4394260	4396286	2027	LOC_Os12g08660	retrotransposon, putative, centromere-specific, expressed
Chr12	4544265	> 147kb	4397152	4400640	3489	LOC_Os12g08670	C2 domain containing protein, expressed
Chr12	4544265	> 142kb	4402091	4404503	2413	LOC_Os12g08680	expressed protein
Chr12	4544265	> 131kb	4412911	4415903	2993	LOC_Os12g08700	expressed protein
Chr12	4544265	> 109kb	4435009	4435476	468	LOC_Os12g08710	expressed protein
Chr12	4544265	> 97kb	4447667	4451150	3484	LOC_Os12g08720	H-BTB8 - Bric-a-Brac, Tramtrack, Broad Complex BTB domain with H family conserved sequence, expressed
Chr12	4544265	> 87kb	4456832	4460433	3602	LOC_Os12g08725	retrotransposon protein, putative, unclassified, expressed
Chr12	4544265	> 83kb	4461674	4463096	1423	LOC_Os12g08730	thioredoxin, putative, expressed
Chr12	4544265	> 75kb	4469467	4475431	5965	LOC_Os12g08740	exonuclease, putative, expressed
Chr12	4544265	> 65kb	4479220	4479654	435	LOC_Os12g08750	hypothetical protein
Chr12	4544265	> 45kb	4499736	4503990	4255	LOC_Os12g08760	carboxyvinyl-carboxyphosphonate phosphorylmutase, putative, expressed
Chr12	4544265	> 38kb	4506723	4507879	1157	LOC_Os12g08770	photosystem I reaction center subunit N, chloroplast precursor, putative, expressed
Chr12	4544265	> 29kb	4515673	4517346	1674	LOC_Os12g08780	flavin monooxygenase, putative, expressed
Chr12	4544265	> 22kb	4522509	4523704	1196	LOC_Os12g08790	TPR domain protein, putative, expressed
Chr12	4544265	> 17kb	4527362	4532890	5529	LOC_Os12g08800	las1-like family protein, putative, expressed
Chr12	4544265	> 11kb	4532922	4537231	4310	LOC_Os12g08810	VTC2, putative, expressed
Chr12	4544265	< 7kb	4551091	4556276	5186	LOC_Os12g08820	growth regulator related protein, putative, expressed
Chr12	4544265	< 12kb	4555855	4558043	2189	LOC_Os12g08830	thylakoid lumenal 29.8 kDa protein, putative, expressed
Chr12	4544265	< 19kb	4562912	4563502	591	LOC_Os12g08840	hypothetical protein
Chr12	4544265	< 24kb	4568444	4572329	3886	LOC_Os12g08850	expressed protein
Chr12	4544265	< 32kb	4576508	4576711	204	LOC_Os12g08860	expressed protein
Chr12	4544265	< 46kb	4590147	4590356	210	LOC_Os12g08870	hypothetical protein
Chr12	4544265	< 52kb	4595953	4598615	2663	LOC_Os12g08880	retrotransposon protein, putative, unclassified
Chr12	4544265	< 72kb	4616233	4617306	1074	LOC_Os12g08890	transposon protein, putative, CACTA, En/Spm sub-class
Chr12	4544265	< 98kb	4642210	4647010	4801	LOC_Os12g08900	expressed protein
Chr12	4544265	< 109kb	4653054	4654613	1560	LOC_Os12g08920	peroxidase precursor, putative, expressed
Chr12	4544265	< 112kb	4656472	4657023	552	LOC_Os12g08930	expressed protein
Chr12	4544265	< 123kb	4667711	4669147	1437	LOC_Os12g08940	retrotransposon protein, putative, Ty3-gypsy subclass, expressed
Chr12	4544265	< 127kb	4670969	4671292	324	LOC_Os12g08950	retrotransposon, putative, centromere-specific, expressed
Chr12	4544265	< 141kb	4685037	4686391	1355	LOC_Os12g08960	hAT dimerisation domain-containing protein, putative, expressed
Chr12	4544265	< 151kb	4694834	4696977	2144	LOC_Os12g08970	hypothetical protein
Chr12	4544265	< 154kb	4698412	4699299	888	LOC_Os12g08980	syntaxin-related protein KNOLLE, putative, expressed
Chr12	4544265	< 158kb	4702335	4702568	234	LOC_Os12g08990	hypothetical protein
Chr12	4544265	< 163kb	4706847	4711336	4490	LOC_Os12g09000	phosphomethylpyrimidine kinase/thiamin-phosphate pyrophosphorylase, putative, expressed
Chr12	4544265	< 169kb	4712939	4713430	492	LOC_Os12g09010	expressed protein
Chr12	4544265	< 170kb	4714455	4715209	755	LOC_Os12g09020	retrotransposon protein, putative, unclassified
Chr12	4544265	< 177kb	4720834	4721811	978	LOC_Os12g09030	retrotransposon protein, putative, Ty3-gypsy subclass, expressed
Chr12	4544265	< 185kb	4729469	4730083	615	LOC_Os12g09050	hypothetical protein
Chr12	4544265	< 188kb	4732014	4735251	3238	LOC_Os12g09060	trehalose phosphatase, putative
Chr12	4544265	< 198kb	4742393	4743073	681	LOC_Os12g09070	expressed protein
Chr12	11380740	> 196kb	11184671	11191740	7070	LOC_Os12g19290	AGC_AGC_other_NDRh_TRCd.4 - ACG kinases include homologs to PKA, PKG and PKC, expressed
Chr12	11380740	> 187kb	11193846	11205134	11289	LOC_Os12g19304	Fe-S metabolism associated domain containing protein, expressed
Chr12	11380740	> 175kb	11205640	11206020	381	LOC_Os12g19320	expressed protein
Chr12	11380740	> 172kb	11208568	11209180	613	LOC_Os12g19330	expressed protein
Chr12	11380740	> 162kb	11218610	11232984	14375	LOC_Os12g19350	expressed protein
Chr12	11380740	> 138kb	11242571	11260721	18151	LOC_Os12g19370	DNA polymerase I family protein, expressed
Chr12	11380740	> 118kb	11262563	11278448	15886	LOC_Os12g19381	ribulose bisphosphate carboxylase small chain, chloroplast precursor, putative, expressed
Chr12	11380740	> 95kb	11285709	11286134	426	LOC_Os12g19420	ubiquinone oxidoreductase, putative, expressed
Chr12	11380740	> 92kb	11288542	11288955	414	LOC_Os12g19430	ATP synthase epsilon chain, putative, expressed
Chr12	11380740	> 85kb	11295835	11296285	451	LOC_Os12g19440	hypothetical protein
Chr12	11380740	> 81kb	11299536	11302183	2648	LOC_Os12g19450	retrotransposon protein, putative, unclassified
Chr12	11380740	> 74kb	11306535	11312380	5846	LOC_Os12g19460	transposon protein, putative, unclassified, expressed
Chr12	11380740	> 60kb	11320267	11322547	2281	LOC_Os12g19470	ribulose bisphosphate carboxylase small chain, chloroplast precursor, putative, expressed
Chr12	11380740	> 54kb	11326822	11332903	6082	LOC_Os12g19480	retrotransposon, putative, centromere-specific, expressed
Chr12	11380740	> 46kb	11334419	11335857	1439	LOC_Os12g19490	retrotransposon protein, putative, unclassified, expressed
Chr12	11380740	> 43kb	11338115	11340392	2278	LOC_Os12g19510	retrotransposon, putative, centromere-specific, expressed
Chr12	11380740	> 31kb	11349808	11357236	7429	LOC_Os12g19530	ATP-binding region, ATPase-like domain-containing protein, putative, expressed
Chr12	11380740	> 18kb	11362596	11378756	16161	LOC_Os12g19549	telomerase reverse transcriptase, putative, expressed
Chr12	11380740	< 11kb	11391958	11392984	1027	LOC_Os12g19570	retrotransposon protein, putative, Ty3-gypsy subclass
Chr12	11380740	< 31kb	11411968	11418406	6439	LOC_Os12g19580	photosynthetic reaction center protein, putative, expressed
Chr12	11380740	< 39kb	11419980	11429180	9201	LOC_Os12g19590	WD domain, G-beta repeat domain containing protein, expressed
Chr12	11380740	< 51kb	11431810	11432217	408	LOC_Os12g19600	hypothetical protein
Chr12	11380740	< 56kb	11436993	11442307	5315	LOC_Os12g19610	retrotransposon protein, putative, Ty3-gypsy subclass, expressed
Chr12	11380740	< 62kb	11442597	11444384	1788	LOC_Os12g19620	retrotransposon protein, putative, Ty3-gypsy subclass, expressed
Chr12	11380740	< 68kb	11448935	11449426	492	LOC_Os12g19630	retrotransposon protein, putative, unclassified, expressed
Chr12	11380740	< 70kb	11450532	11454060	3529	LOC_Os12g19640	retrotransposon protein, putative, Ty3-gypsy subclass
Chr12	11380740	< 76kb	11456953	11459230	2278	LOC_Os12g19650	retrotransposon protein, putative, Ty3-gypsy subclass
Chr12	11380740	< 80kb	11460855	11461516	662	LOC_Os12g19660	expressed protein
Chr12	11380740	< 82kb	11462974	11464634	1661	LOC_Os12g19670	retrotransposon protein, putative, Ty3-gypsy subclass
Chr12	11380740	< 88kb	11468755	11470966	2212	LOC_Os12g19680	transposon protein, putative, unclassified, expressed
Chr12	11380740	< 90kb	11470279	11472475	2197	LOC_Os12g19690	retrotransposon protein, putative, Ty3-gypsy subclass, expressed
Chr12	11380740	< 92kb	11472761	11483355	10595	LOC_Os12g19700	retrotransposon protein, putative, Ty3-gypsy subclass, expressed
Chr12	11380740	< 104kb	11484250	11484543	294	LOC_Os12g19710	retrotransposon protein, putative, Ty3-gypsy subclass
Chr12	11380740	< 106kb	11486407	11489199	2793	LOC_Os12g19720	retrotransposon protein, putative, Ty3-gypsy subclass
Chr12	11380740	< 112kb	11492610	11494030	1421	LOC_Os12g19730	retrotransposon protein, putative, unclassified
Chr12	11380740	< 114kb	11495081	11497783	2703	LOC_Os12g19740	retrotransposon, putative, centromere-specific
Chr12	11380740	< 119kb	11499895	11505758	5864	LOC_Os12g19750	retrotransposon protein, putative, Ty3-gypsy subclass
Chr12	11380740	< 131kb	11511514	11518861	7348	LOC_Os12g19760	retrotransposon protein, putative, Ty3-gypsy subclass, expressed
Chr12	11380740	< 139kb	11519875	11526237	6363	LOC_Os12g19770	retrotransposon protein, putative, Ty3-gypsy subclass, expressed
Chr12	11380740	< 148kb	11528381	11529571	1191	LOC_Os12g19780	retrotransposon protein, putative, Ty3-gypsy subclass
Chr12	11380740	< 152kb	11532643	11536435	3793	LOC_Os12g19790	retrotransposon protein, putative, unclassified, expressed
Chr12	11380740	< 166kb	11546315	11547050	736	LOC_Os12g19800	retrotransposon protein, putative, unclassified, expressed
Chr12	11380740	< 171kb	11551938	11558985	7048	LOC_Os12g19810	retrotransposon protein, putative, unclassified, expressed
Chr12	11380740	< 180kb	11560327	11560977	651	LOC_Os12g19820	retrotransposon protein, putative, unclassified
Chr12	11380740	< 186kb	11567012	11568007	996	LOC_Os12g19830	retrotransposon protein, putative, unclassified
Chr12	11380740	< 188kb	11569023	11573137	4115	LOC_Os12g19840	retrotransposon protein, putative, unclassified
Chr12	11380740	< 194kb	11574332	11575159	828	LOC_Os12g19850	retrotransposon protein, putative, unclassified
Chr12	11380740	< 195kb	11575915	11576554	640	LOC_Os12g19860	expressed protein
Chr12	11380740	< 196kb	11577225	11579471	2247	LOC_Os12g19870	retrotransposon protein, putative, Ty3-gypsy subclass, expressed
