# Supplementary material for: Integrative genomic approaches to unravel genomic regions and candidate genes associated with flag leaf photosynthesis at the reproductive stage in rice
Source: Front Plant Sci. 2026 Apr 23;17:1752716. doi: 10.3389/fpls.2026.1752716 (PMC13149379; doi:10.3389/fpls.2026.1752716)
Supplement: Supplementary file 9 [file Table4.xlsx]

## Sheet: Sheet1
S Table 4: List of potential candidate genes and their annotation identified through haplotype analysis
Name	Chr #	SNP_position	SNP_to_gene_start_kb	start	end	width	MSU ID	Oryza_base	Phytozome	MSU_discription
LOC_Os01g03750	Chr1	1562037	< 8kb	1569585	1570939	1355	Os01g0128300	abscisic acid-deficient 4	(1 of 1) PTHR34543//PTHR34543:SF1 - FAMILY NOT NAMED // ABSCISIC ACID (ABA)-DEFICIENT 4 PROTEIN	expressed protein
LOC_Os01g03760	Chr1	1562037	< 9kb	1571420	1576753	5334	Os01g0128400		(1 of 1) KOG4467 - Uncharacterized conserved protein	expressed protein
LOC_Os01g03770	Chr1	1562037	< 19kb	1580843	1582345	1503			hypothetical protein	hypothetical protein
LOC_Os01g04000	Chr1	1562037	< 170kb	1731553	1731945	393	Os01g0131200		hypothetical protein	hypothetical protein
LOC_Os01g04324	Chr1	2050328	> 122kb	1928166	1930290	2125	Os01g0135600		expressed protein	expressed protein
LOC_Os01g04460	Chr1	2050328	> 66kb	1984267	1986394	2128	Os01g0136900		(1 of 2) PF07714//PF13947//PF14380 - Protein tyrosine kinase (Pkinase_Tyr) // Wall-associated receptor kinase galacturonan-binding (GUB_WAK_bind) // Wall-associated receptor kinase C-terminal (WAK_assoc)	Ser/Thr protein kinase, putative, expressed
LOC_Os01g04500	Chr1	2050328	> 47kb	2003219	2003916	698	Os01g0137300		expressed protein	expressed protein
LOC_Os01g04550	Chr1	2050328	> 14kb	2036118	2038198	2081	Os01g0137950	Receptor-like Cytoplasmic Kinase 23	(1 of 58) 3.1.4.46 - Glycerophosphodiester phosphodiesterase / Glycerophosphoryl diester phosphodiesterase	expressed protein
LOC_Os01g06140	Chr1	3000323	> 74kb	2925935	2928765	2831	Os01g0154500		(1 of 13) PF05056 - Protein of unknown function (DUF674) (DUF674)	expressed protein
LOC_Os01g06454	Chr1	3000323	< 41kb	3041412	3044348	2937	Os01g0157800		(1 of 1) PTHR12763//PTHR12763:SF30 - UNCHARACTERIZED // MITOCHONDRIAL IMPORT INNER MEMBRANE TRANSLOCASE SUBUNIT TIM14-1	heat shock protein DnaJ, putative, expressed
LOC_Os01g06630	Chr1	3000323	< 124kb	3124351	3125325	975	Os01g0159600	Late embryogenesis-abundant 1	(1 of 2) PF00477 - Small hydrophilic plant seed protein (LEA_5)	small hydrophilic plant seed protein, putative, expressed
LOC_Os01g72860	Chr1	42455469	> 195kb	42260295	42264942	4648	Os01g0958700		(1 of 7) PF01823 - MAC/Perforin domain (MACPF)	MAC/Perforin domain containing protein, putative, expressed
LOC_Os01g73620	Chr1	42455469	< 191kb	42646047	42654120	8074	Os01g0967100		expressed protein	expressed protein
LOC_Os02g40030	Chr2	24283728	> 48kb	24235668	24239781	4114	Os02g0614100	Nucleotide Sugar Transporter1	(1 of 1) PTHR11132//PTHR11132:SF51 - SOLUTE CARRIER FAMILY 35 // SUBFAMILY NOT NAMED	transporter family protein, putative, expressed
LOC_Os03g27450	Chr3	15920400	> 173kb	15747272	15752378	5107	Os03g0392300	GTP-binding protein 1a	(1 of 2) K07952 - ADP-ribosylation factor related protein 1 (ARFRP1)	ADP-ribosylation factor, putative, expressed
LOC_Os03g27460	Chr3	15920400	> 169kb	15751337	15756106	4770	Os03g0392400		(1 of 1) PTHR24078//PTHR24078:SF316 - DNAJ HOMOLOG SUBFAMILY C MEMBER // SUBFAMILY NOT NAMED	heat shock protein DnaJ, putative, expressed
LOC_Os03g27470	Chr3	15920400	> 163kb	15757558	15758876	1319			hypothetical protein	hypothetical protein
LOC_Os03g55750	Chr3	31894376	> 149kb	31745620	31747450	1831			expressed protein	expressed protein
LOC_Os04g58530	Chr4	34940170	> 133kb	34807133	34807784	652			expressed protein	expressed protein
LOC_Os04g58680	Chr4	34940170	> 48kb	34891819	34892196	378	Os04g0683400		(1 of 1) PTHR10252//PTHR10252:SF41 - HISTONE-LIKE TRANSCRIPTION FACTOR CCAAT-RELATED // SUBFAMILY NOT NAMED	core histone H2A/H2B/H3/H4, putative, expressed
LOC_Os04g58690	Chr4	34940170	> 47kb	34892934	34898794	5861	Os04g0683500	Nuclear factor Y C3 subunit	(1 of 1) 3.5.4.34 - tRNA(Ala)(adenine(37)) deaminase	tRNA-specific adenosine deaminase 1, putative, expressed
LOC_Os04g58740	Chr4	34940170	> 1kb	34939213	34939653	441			expressed protein	expressed protein
LOC_Os04g58760	Chr4	34940170	< 10kb	34950466	34951726	1261	Os04g0684300	Casparian strip membrane domain protein 1	(1 of 1) PTHR11615//PTHR11615:SF132 - NITRATE	membrane associated DUF588 domain containing protein, putative, expressed
LOC_Os04g58790	Chr4	34940170	< 32kb	34972048	34972293	246	Os04g0684600		expressed protein	expressed protein
LOC_Os04g58880	Chr4	34940170	< 81kb	35021615	35028169	6555	Os04g0685600	rapid leaf senescence 2	(1 of 1) PTHR12542//PTHR12542:SF33 - EXOCYST COMPLEX PROTEIN EXO70 // SUBFAMILY NOT NAMED	exo70 exocyst complex subunit, putative, expressed
LOC_Os06g41240	Chr6	24708134	> 28kb	24680279	24681229	951	Os06g0616400		expressed protein	expressed protein
LOC_Os06g45950	Chr6	27876287	> 46kb	27830246	27831317	1072	Os06g0671150	Small auxin-up RNA 25	(1 of 26) K14488 - SAUR family protein (SAUR)	OsSAUR25 - Auxin-responsive SAUR gene family member, expressed
LOC_Os06g45970	Chr6	27876287	> 14kb	27862248	27862649	402	Os06g0671600	Small auxin-up RNA 25	(1 of 26) K14488 - SAUR family protein (SAUR)	OsSAUR26 - Auxin-responsive SAUR gene family member, expressed
LOC_Os06g46090	Chr6	27876287	< 69kb	27945399	27946104	706			expressed protein	expressed protein
LOC_Os06g46270	Chr6	27876287	< 161kb	28037569	28041909	4341	Os06g0675600	NAC4	(1 of 2) PTHR31744:SF5 - NAC DOMAIN-CONTAINING PROTEIN 21/22-RELATED	no apical meristem protein, putative, expressed
LOC_Os08g42610	Chr8	26736462	< 196kb	26932311	26935259	2949	Os08g0538800	PLS-class Pentatricopeptide Repeat Protein 7	(1 of 155) PF01535//PF13041 - PPR repeat (PPR) // PPR repeat family (PPR_2)	pentatricopeptide, putative, expressed
LOC_Os09g11200	Chr9	6063219	< 146kb	6208946	6209227	282	Os09g0283900		hypothetical protein	THION33 - Plant thionin family protein precursor, putative
LOC_Os09g11280	Chr9	6063219	< 200kb	6262724	6263591	868			hypothetical protein	hypothetical protein
LOC_Os09g15330	Chr9	9565539	> 199kb	9366323	9370328	4006	Os09g0322000	Sugar Transport Protein 14	(1 of 1) PTHR23500//PTHR23500:SF14 - FAMILY NOT NAMED // SUGAR TRANSPORT PROTEIN 14	transporter family protein, putative, expressed
LOC_Os09g15590	Chr9	9565539	> 47kb	9518484	9524804	6321	Os09g0325220	F-box protein 475	OsFBX316 - F-box domain containing protein	OsFBX316 - F-box domain containing protein, expressed
LOC_Os09g15700	Chr9	9565539	< 12kb	9577650	9581099	3450	Os09g0326100		(1 of 62) PF00069//PF00560//PF08263//PF13855 - Protein kinase domain (Pkinase) // Leucine Rich Repeat (LRR_1) // Leucine rich repeat N-terminal domain (LRRNT_2) // Leucine rich repeat (LRR_8)	receptor-like protein kinase 5 precursor, putative, expressed
LOC_Os09g15740	Chr9	9565539	< 54kb	9619675	9620154	480			expressed protein	expressed protein
LOC_Os11g36350	Chr11	21301005	< 118kb	21418601	21419980	1380	Os11g0572000	F-box protein 610	(1 of 8) PTHR11102//PTHR11102:SF101 - SEL-1-LIKE PROTEIN // SUBFAMILY NOT NAMED	OsFBDUF50 - F-box and DUF domain containing protein, expressed
LOC_Os11g36400	Chr11	21301005	< 161kb	21462380	21464486	2107	Os11g0572200	exocyst subunit EXO70 family protein FX8	(1 of 6) PTHR12542//PTHR12542:SF17 - EXOCYST COMPLEX PROTEIN EXO70 // SUBFAMILY NOT NAMED	expressed protein
LOC_Os11g36420	Chr11	21301005	< 175kb	21475694	21479716	4023	Os11g0572400		(1 of 1) 2.4.99.2 - Monosialoganglioside sialyltransferase	sialyltransferase family domain containing protein, expressed
LOC_Os11g36430	Chr11	21301005	< 179kb	21480170	21485137	4968	Os11g0572500	ARSENIC-INDUCED RING FINGER E3 LIGASE 2	(1 of 1) PTHR22763//PTHR22763:SF45//PTHR22763:SF47 - RING ZINC FINGER PROTEIN // SUBFAMILY NOT NAMED // SUBFAMILY NOT NAMED	zinc finger, C3HC4 type domain containing protein, expressed
LOC_Os11g36440	Chr11	21301005	< 185kb	21485902	21490094	4193	Os11g0572700	carotenoid isomerase	(1 of 1) K09835 - prolycopene isomerase (crtISO	amine oxidase, flavin-containing, domain containing protein, expressed
LOC_Os11g36460	Chr11	21301005	< 194kb	21494564	21495859	1296	Os11g0572900		(1 of 3) PTHR19306//PTHR19306:SF1 - STRUCTURAL MAINTENANCE OF CHROMOSOMES 5	SMC-related protein MSS2, putative, expressed
