# Supplementary material for: Integrative genomic approaches to unravel genomic regions and candidate genes associated with flag leaf photosynthesis at the reproductive stage in rice
Source: Front Plant Sci. 2026 Apr 23;17:1752716. doi: 10.3389/fpls.2026.1752716 (PMC13149379; doi:10.3389/fpls.2026.1752716)
Supplement: Supplementary file 10 [file Table5.xlsx]

## Sheet: Sheet1
S Table 5: List of arabidopsis orthologs and their annotation based on potential candidate genes identified through GWAS and Haplotype analysis
MSU_ID	RAPDP_ID	Arabidopsis_Ortholog	Description
LOC_Os01g03750	Os01g0128300	AT1G67080	Encodes a protein involved in the photoprotection of PSII. An aba4-1 mutant completely lacks neoxanthin,a component of the chromophore of the peripheral antenna system in PSII. ABA4 is required for neoxanthin biosynthesis, an intermediary step in abscisic acid biosynthesis, but no catalytic activity has been detected for the ABA4 protein.
LOC_Os01g03760	Os01g0128400	AT1G23170	transmembrane protein (Protein of unknown function DUF2359, transmembrane) [Source:NCBI gene (formerly Entrezgene);Acc:838925]
LOC_Os01g03760	Os01g0128400	AT1G70770	transmembrane protein (Protein of unknown function DUF2359, transmembrane) [Source:NCBI gene (formerly Entrezgene);Acc:843414]
LOC_Os01g03760	Os01g0128400	AT3G11880	transmembrane protein, putative (Protein of unknown function DUF2359, transmembrane) [Source:NCBI gene (formerly Entrezgene);Acc:820361]
LOC_Os01g03770	NA	NA	NA
LOC_Os01g04000	Os01g0131200	NA	NA
LOC_Os01g04324	Os01g0135600	NA	NA
LOC_Os01g04460	Os01g0136900	AT1G66910	Protein kinase superfamily protein
LOC_Os01g04460	Os01g0136900	AT1G66920	Protein kinase superfamily protein
LOC_Os01g04460	Os01g0136900	AT1G66930	Protein kinase superfamily protein
LOC_Os01g04460	Os01g0136900	AT1G67000	Protein kinase superfamily protein
LOC_Os01g04460	Os01g0136900	AT5G38240	Protein kinase family protein
LOC_Os01g04460	Os01g0136900	AT5G38250	Protein kinase family protein
LOC_Os01g04460	Os01g0136900	AT5G38260	Protein kinase superfamily protein
LOC_Os01g04500	Os01g0137300	NA	NA
LOC_Os01g04550	Os01g0137950	NA	NA
LOC_Os01g06140	Os01g0154500	NA	NA
LOC_Os01g06454	Os01g0157800	AT2G35795	Chaperone DnaJ-domain superfamily protein [Source:NCBI gene (formerly Entrezgene);Acc:818152]
LOC_Os01g06454	Os01g0157800	AT3G09700	Chaperone DnaJ-domain superfamily protein [Source:NCBI gene (formerly Entrezgene);Acc:820127]
LOC_Os01g06454	Os01g0157800	AT5G03030	Chaperone DnaJ-domain superfamily protein [Source:NCBI gene (formerly Entrezgene);Acc:831703]
LOC_Os01g06630	Os01g0159600	NA	NA
LOC_Os01g72860	Os01g0958700	NA	NA
LOC_Os01g73620	Os01g0967100	AT5G22450	spectrin beta chain, brain [Source:NCBI gene (formerly Entrezgene);Acc:832306]
LOC_Os02g40030	Os02g0614100	AT2G14695	UDP-N-acetylglucosamine/UDP-glucose/GDP-mannose transporter [Source:NCBI gene (formerly Entrezgene);Acc:28718270]
LOC_Os02g40030	Os02g0614100	AT2G14695	AT2G14695
LOC_Os02g40030	Os02g0614100	AT4G32272	Nucleotide/sugar transporter family protein [Source:NCBI gene (formerly Entrezgene);Acc:5008177]
LOC_Os03g27450	Os03g0392300	AT5G52210	GTP-binding protein 1 [Source:NCBI gene (formerly Entrezgene);Acc:835297]
LOC_Os03g27460	Os03g0392400	AT5G27910	NF-YC8
LOC_Os03g27470	NA	NA	NA
LOC_Os03g55750	NA	NA	NA
LOC_Os04g58530	NA	NA	NA
LOC_Os04g58680	Os04g0683400	AT5G50470	NF-YC7
LOC_Os04g58680	Os04g0683400	AT5G50480	NF-YC6
LOC_Os04g58680	Os04g0683400	AT5G50490	NF-YC5
LOC_Os04g58690	Os04g0683500	NA	NA
LOC_Os04g58740	NA	NA	NA
LOC_Os04g58760	Os04g0684300	AT2G27370	CASP3
LOC_Os04g58760	Os04g0684300	AT2G36100	CASP1
LOC_Os04g58760	Os04g0684300	AT5G06200	CASP4
LOC_Os04g58760	Os04g0684300	AT3G11550	CASP2
LOC_Os04g58790	Os04g0684600	NA	NA
LOC_Os04g58880	Os04g0685600	AT5G03540	exocyst subunit exo70 family protein A1 [Source:NCBI gene (formerly Entrezgene);Acc:831809]
LOC_Os04g58880	Os04g0685600	AT5G52340	exocyst subunit exo70 family protein A2 [Source:NCBI gene (formerly Entrezgene);Acc:835310]
LOC_Os04g58880	Os04g0685600	AT5G52350	exocyst subunit exo70 family protein A3 [Source:NCBI gene (formerly Entrezgene);Acc:835311]
LOC_Os06g41240	Os06g0616400	NA	NA
LOC_Os06g45950	Os06g0671150	AT1G16510	SAUR-like auxin-responsive protein family [Source:NCBI gene (formerly Entrezgene);Acc:838221]
LOC_Os06g45950	Os06g0671150	AT1G56150	SAUR-like auxin-responsive protein family [Source:NCBI gene (formerly Entrezgene);Acc:842068]
LOC_Os06g45950	Os06g0671150	AT1G79130	SAUR-like auxin-responsive protein family [Source:NCBI gene (formerly Entrezgene);Acc:844254]
LOC_Os06g45950	Os06g0671150	AT1G79130	AT1G79130
LOC_Os06g45950	Os06g0671150	AT3G12830	SAUR-like auxin-responsive protein family [Source:NCBI gene (formerly Entrezgene);Acc:820465]
LOC_Os06g45950	Os06g0671150	AT3G12830	SAUR-like auxin-responsive protein family [Source:NCBI gene (formerly Entrezgene);Acc:820465]
LOC_Os06g45950	Os06g0671150	AT3G12830	AT3G12830
LOC_Os06g45950	Os06g0671150	AT3G12830	NA
LOC_Os06g45950	Os06g0671150	AT1G79130	NA
LOC_Os06g45950	Os06g0671150	AT1G16510	NA
LOC_Os06g45950	Os06g0671150	AT1G56150	NA
LOC_Os06g45970	Os06g0671600	NA	NA
LOC_Os06g46090	NA	NA	NA
LOC_Os06g46270	Os06g0675600	AT1G56010	NAC domain containing protein 1 [Source:NCBI gene (formerly Entrezgene);Acc:842052]
LOC_Os06g46270	Os06g0675600	AT3G12977	NAC (No Apical Meristem) domain transcriptional regulator superfamily protein [Source:NCBI gene (formerly Entrezgene);Acc:3768816]
LOC_Os08g42610	Os08g0538800	NA	NA
LOC_Os09g11200	Os09g0283900	NA	NA
LOC_Os09g11280	NA	NA	NA
LOC_Os09g15330	Os09g0322000	AT1G77210	sugar transporter 14 [Source:NCBI gene (formerly Entrezgene);Acc:844057]
LOC_Os09g15590	Os09g0325220	NA	NA
LOC_Os09g15700	Os09g0326100	AT1G28440	HAESA-like 1 [Source:NCBI gene (formerly Entrezgene);Acc:839742]
LOC_Os09g15700	Os09g0326100	AT4G28490	Leucine-rich receptor-like protein kinase family protein [Source:NCBI gene (formerly Entrezgene);Acc:828967]
LOC_Os09g15740	NA	NA	NA
LOC_Os11g36350	Os11g0572000	NA	NA
LOC_Os11g36400	Os11g0572200	NA	NA
LOC_Os11g36420	Os11g0572400	AT1G08660	MALE GAMETOPHYTE DEFECTIVE 2 [Source:NCBI gene (formerly Entrezgene);Acc:837388]
LOC_Os11g36430	Os11g0572500	AT5G22000	RING-H2 group F2A
LOC_Os11g36440	Os11g0572700	AT1G06820	carotenoid isomerase [Source:NCBI gene (formerly Entrezgene);Acc:837193]
LOC_Os11g36460	Os11g0572900	AT5G15920	structural maintenance of chromosomes 5 [Source:NCBI gene (formerly Entrezgene);Acc:831449]
