# Supplementary material for: Integrative genomic approaches to unravel genomic regions and candidate genes associated with flag leaf photosynthesis at the reproductive stage in rice
Source: Front Plant Sci. 2026 Apr 23;17:1752716. doi: 10.3389/fpls.2026.1752716 (PMC13149379; doi:10.3389/fpls.2026.1752716)
Supplement: Supplementary file 11 [file Table6.xlsx]

## Sheet: hapSummary_LOC_Os01g03750
S Table6 (a): Haplotype summary of selected candidate genes "LOC_Os01g03750" in rice
Hap	1569575	1569649	1569858	1570015	1570322	1570409	1570666	1570864	1570877	1570896	Accession_ID	No of accessions
CHR	Chr1	Chr1	Chr1	Chr1	Chr1	Chr1	Chr1	Chr1	Chr1	Chr1
POS	1569575	1569649	1569858	1570015	1570322	1570409	1570666	1570864	1570877	1570896
INFO	NA	NA	NA	NA	NA	NA	NA	NA	NA	NA
ALLELE	A/G	C/T	T/C	G/A	A/T	T/C	G/A	C/A	G/A	G/C
H001	GG	CC	TT	GG	AA	TT	GG	AA	GG	CC	s_101;s_102;s_105;s_11;s_118;s_119;s_120;s_123;s_128;s_129;s_130;s_131;s_132;s_133;s_135;s_138;s_139;s_141;s_155;s_156;s_158;s_16;s_165;s_167;s_168;s_170;s_175;s_178;s_182;s_188;s_19;s_191;s_193;s_196;s_198;s_199;s_2;s_20;s_21;s_23;s_25;s_28;s_29;s_37;s_42b;s_46;s_47;s_5;s_53;s_57;s_60;s_61;s_66;s_67;s_68;s_69;s_70;s_74;s_76;s_77;s_80B;s_83;s_85;s_88;s_93;s_94;s_95;s_96;s_98;s_99	78
H002	AA	TT	TT	AA	TT	CC	AA	AA	GG	GG	s_109;s_113;s_114;s_115;s_117;s_121;s_124;s_142;s_143;s_144;s_145;s_147;s_148;s_149;s_150;s_151;s_152;s_153;s_154;s_157;s_159;s_162;s_164;s_169;s_17;s_183;s_184;s_185;s_192;s_36;s_43;s_49;s_50;s_55;s_63;s_64;s_65;s_91	45
H003	AA	CC	TT	GG	AA	TT	GG	CC	GG	GG	s_1;s_10;s_100;s_110;s_12;s_122;s_137;s_15;s_160;s_161;s_177;s_180;s_186;s_194;s_195;s_200;s_26;s_3;s_34;s_39;s_41;s_48;s_59;s_72;s_8;s_92;s_15_1;s_177_1;s_194_1;s_59_1	30
H004	AA	CC	TT	GG	AA	TT	GG	CC	AA	CC	s_103;s_106;s_146;s_174;s_179;s_18;s_181;s_187;s_31;s_40;s_52;s_56;s_62;s_73;s_81;s_9;s_90;s_106_1;s_146_1;s_179_1;s_81_1	21
H005	GG	CC	CC	GG	AA	TT	GG	AA	GG	CC	s_171;s_176;s_190;s_197;s_30;s_54;s_6;s_7;s_97;s_54_1;s_7_1;s_97_1	12

## Sheet: hapSummary_LOC_Os01g04460
S Table6 (b):Haplotype summary of selected candidate genes "LOC_Os01g04460" in rice
Hap	1982774	1982833	1982842	1982849	1982857	1982862	1982874	1982914	1982915	1982962	1982973	1982990	1983011	1983117	1983156	1983490	1983608	1983612	1983841	1983854	1983868	1983994	1984102	1984125	1984149	1984362	1984383	1984414	1984445	1984479	1984596	1984599	1984632	1984829	1984902	1984968	1984978	1984980	1984989	1984995	1985065	1985083	1985125	1985170	1985248	1985254	1985337	1985456	1985494
CHR	Chr1	Chr1	Chr1	Chr1	Chr1	Chr1	Chr1	Chr1	Chr1	Chr1	Chr1	Chr1	Chr1	Chr1	Chr1	Chr1	Chr1	Chr1	Chr1	Chr1	Chr1	Chr1	Chr1	Chr1	Chr1	Chr1	Chr1	Chr1	Chr1	Chr1	Chr1	Chr1	Chr1	Chr1	Chr1	Chr1	Chr1	Chr1	Chr1	Chr1	Chr1	Chr1	Chr1	Chr1	Chr1	Chr1	Chr1	Chr1	Chr1
POS	1982774	1982833	1982842	1982849	1982857	1982862	1982874	1982914	1982915	1982962	1982973	1982990	1983011	1983117	1983156	1983490	1983608	1983612	1983841	1983854	1983868	1983994	1984102	1984125	1984149	1984362	1984383	1984414	1984445	1984479	1984596	1984599	1984632	1984829	1984902	1984968	1984978	1984980	1984989	1984995	1985065	1985083	1985125	1985170	1985248	1985254	1985337	1985456	1985494
INFO	NA	NA	NA	NA	NA	NA	NA	NA	NA	NA	NA	NA	NA	NA	NA	NA	NA	NA	NA	NA	NA	NA	NA	NA	NA	NA	NA	NA	NA	NA	NA	NA	NA	NA	NA	NA	NA	NA	NA	NA	NA	NA	NA	NA	NA	NA	NA	NA	NA
ALLELE	C/T	T/A	T/C	G/A	A/T	A/G	C/A	T/C	A/G	A/T	C/T	A/C	A/C	G/A	C/A	T/A	T/G	T/G	A/T	T/G	G/A	A/C	T/G	A/G	G/A	G/A	C/T	G/A	G/A	T/C	T/C	T/C	G/A	A/C	T/C	G/A	G/T	A/G	A/C	G/A	C/G	A/G	G/T	A/G	A/G	C/T	A/G	C/T	G/A
H001	CC	AA	CC	AA	TT	GG	AA	CC	GG	TT	TT	CC	CC	AA	CC	AA	GG	GG	TT	GG	AA	CC	GG	GG	AA	GG	TT	AA	AA	CC	CC	CC	GG	CC	CC	AA	TT	GG	CC	AA	GG	GG	TT	GG	GG	TT	GG	TT	AA
H002	TT	AA	CC	AA	TT	GG	AA	CC	GG	TT	TT	CC	CC	AA	AA	AA	GG	GG	TT	GG	AA	CC	GG	GG	AA	GG	TT	AA	GG	CC	CC	CC	AA	CC	CC	AA	TT	GG	CC	AA	GG	GG	TT	GG	GG	TT	GG	TT	AA
H003	CC	AA	CC	AA	TT	GG	AA	CC	GG	TT	TT	CC	CC	AA	CC	AA	GG	GG	TT	GG	AA	CC	GG	GG	AA	GG	TT	AA	GG	CC	CC	CC	GG	CC	CC	AA	TT	GG	CC	AA	GG	GG	TT	GG	GG	TT	GG	TT	AA
H004	CC	TT	TT	GG	AA	AA	CC	TT	AA	AA	CC	AA	AA	GG	CC	TT	TT	TT	AA	TT	GG	AA	TT	AA	GG	GG	CC	GG	GG	TT	TT	TT	GG	AA	TT	GG	GG	AA	AA	GG	CC	AA	GG	AA	AA	CC	AA	CC	GG
H005	TT	AA	CC	AA	TT	GG	AA	CC	GG	TT	TT	CC	CC	AA	CC	AA	GG	GG	TT	GG	AA	CC	GG	GG	AA	AA	TT	AA	GG	CC	CC	CC	GG	CC	CC	AA	TT	GG	CC	AA	GG	GG	TT	GG	GG	TT	GG	TT	AA
[truncated: 26 more columns]

## Sheet: hapSummary_LOC_Os02g40030
S Table6 (c): Haplotype summary of selected candidate genes "LOC_Os02g40030" in rice
Hap	24234175	24234208	24234275	24234284	24234285	24234359	24234398	24234414	24234451	24234482	24234605	24234634	24234704	24234871	24234882	24234902	24234903	24234925	24234935	24234945	24234999	24235038	24235048	24235053	24235056	24235096	24235118	24235125	24235159	24235221	24235237	24235274	24235373	24235382	24235397	24235623	24235628	24235784	24235918	24236100	24236221	24236356	24236361	24236728	24236948	24236972	24237140	24237256	24237399
CHR	Chr2	Chr2	Chr2	Chr2	Chr2	Chr2	Chr2	Chr2	Chr2	Chr2	Chr2	Chr2	Chr2	Chr2	Chr2	Chr2	Chr2	Chr2	Chr2	Chr2	Chr2	Chr2	Chr2	Chr2	Chr2	Chr2	Chr2	Chr2	Chr2	Chr2	Chr2	Chr2	Chr2	Chr2	Chr2	Chr2	Chr2	Chr2	Chr2	Chr2	Chr2	Chr2	Chr2	Chr2	Chr2	Chr2	Chr2	Chr2	Chr2
POS	24234175	24234208	24234275	24234284	24234285	24234359	24234398	24234414	24234451	24234482	24234605	24234634	24234704	24234871	24234882	24234902	24234903	24234925	24234935	24234945	24234999	24235038	24235048	24235053	24235056	24235096	24235118	24235125	24235159	24235221	24235237	24235274	24235373	24235382	24235397	24235623	24235628	24235784	24235918	24236100	24236221	24236356	24236361	24236728	24236948	24236972	24237140	24237256	24237399
INFO	NA	NA	NA	NA	NA	NA	NA	NA	NA	NA	NA	NA	NA	NA	NA	NA	NA	NA	NA	NA	NA	NA	NA	NA	NA	NA	NA	NA	NA	NA	NA	NA	NA	NA	NA	NA	NA	NA	NA	NA	NA	NA	NA	NA	NA	NA	NA	NA	NA
ALLELE	C/T	A/G	T/C	T/A	C/T	A/G	T/C	G/A	T/G	G/A	G/A	T/G	A/G	C/T	C/T	G/A	G/A	C/T	C/T	C/T	C/T	A/G	C/T	C/T	C/T	G/A	C/A	T/G	C/T	T/G	C/A	C/G	G/A	A/C	C/T	C/T	C/T	T/A	G/A	G/A	T/G	T/G	G/A	C/T	G/T	C/A	C/T	T/C	A/G
H001	CC	AA	CC	TT	CC	AA	CC	GG	TT	GG	GG	TT	GG	TT	TT	AA	GG	CC	CC	CC	CC	AA	CC	CC	CC	GG	CC	TT	TT	TT	CC	GG	GG	AA	TT	TT	CC	TT	GG	GG	TT	GG	GG	CC	GG	CC	CC	TT	GG
H002	CC	AA	CC	TT	CC	AA	CC	GG	TT	GG	GG	TT	GG	TT	TT	AA	GG	CC	CC	CC	CC	GG	CC	CC	CC	GG	CC	TT	TT	TT	CC	CC	GG	AA	TT	TT	CC	TT	GG	GG	TT	GG	GG	CC	GG	CC	CC	TT	GG
H003	CC	AA	TT	TT	CC	AA	TT	GG	TT	GG	GG	TT	AA	CC	CC	GG	GG	CC	CC	CC	CC	AA	CC	CC	CC	GG	CC	TT	CC	TT	CC	CC	GG	AA	CC	CC	CC	TT	GG	GG	TT	TT	GG	CC	GG	CC	CC	TT	AA
H004	CC	GG	TT	AA	TT	AA	CC	GG	GG	AA	GG	GG	GG	TT	CC	GG	AA	TT	CC	TT	CC	AA	TT	CC	CC	AA	CC	TT	TT	GG	AA	GG	AA	CC	TT	TT	TT	TT	AA	AA	GG	TT	GG	TT	GG	AA	TT	TT	GG
H005	TT	GG	TT	TT	CC	GG	CC	AA	TT	GG	AA	TT	GG	TT	CC	GG	GG	CC	TT	CC	TT	AA	CC	TT	TT	GG	AA	GG	TT	GG	CC	GG	AA	CC	TT	TT	CC	AA	GG	GG	GG	TT	AA	TT	TT	AA	TT	CC	GG
[truncated: 19 more columns]

## Sheet: hapSummary_LOC_Os04g58760
S Table6 (d):Haplotype summary of selected candidate genes "LOC_Os04g58760" in rice
Hap	34949120	34949124	34949136	34949141	34949808	34949842	34949889	34949919	34949938	34950034	34950351	34950644	34951947	34951968	34951975	34952047	34952183	34952195	Accession_ID	No of accessions
CHR	Chr4	Chr4	Chr4	Chr4	Chr4	Chr4	Chr4	Chr4	Chr4	Chr4	Chr4	Chr4	Chr4	Chr4	Chr4	Chr4	Chr4	Chr4
POS	34949120	34949124	34949136	34949141	34949808	34949842	34949889	34949919	34949938	34950034	34950351	34950644	34951947	34951968	34951975	34952047	34952183	34952195
INFO	NA	NA	NA	NA	NA	NA	NA	NA	NA	NA	NA	NA	NA	NA	NA	NA	NA	NA
ALLELE	G/A	T/A	T/A	T/A	T/C	A/T	G/A	C/G	G/A	A/G	A/G	G/T	C/T	T/C	C/T	A/G	C/T	G/C
H001	GG	TT	TT	TT	TT	AA	GG	CC	GG	AA	AA	GG	CC	TT	CC	AA	CC	GG	s_1;s_10;s_100;s_11;s_118;s_12;s_122;s_128;s_129;s_130;s_131;s_134;s_139;s_14;s_140;s_141;s_15;s_155;s_16;s_160;s_161;s_165;s_167;s_168;s_171;s_176;s_177;s_183;s_184;s_186;s_188;s_19;s_194;s_195;s_197;s_198;s_199;s_20;s_200;s_21;s_23;s_24;s_25;s_26;s_28;s_29;s_3;s_30;s_32;s_38;s_39;s_42b;s_5;s_54;s_59;s_6;s_60;s_66;s_67;s_7;s_72;s_74;s_76;s_77;s_8;s_80B;s_81;s_83;s_84;s_85;s_86;s_88;s_94;s_95;s_9…	89
H002	AA	AA	AA	AA	TT	AA	AA	GG	AA	AA	GG	GG	TT	CC	TT	GG	TT	GG	s_103;s_108;s_110;s_113;s_114;s_120;s_123;s_133;s_135;s_138;s_159;s_17;s_172;s_18;s_187;s_191;s_37;s_40;s_44;s_46;s_47;s_48;s_49;s_50;s_51;s_53;s_55;s_56;s_61;s_62;s_98;s_120_1	32
H003	AA	AA	AA	AA	TT	AA	GG	GG	GG	AA	GG	TT	TT	TT	TT	GG	TT	GG	s_104;s_124;s_142;s_143;s_147;s_149;s_150;s_153;s_157;s_164;s_169;s_192;s_34;s_41;s_43;s_63;s_64;s_65;s_69;s_9;s_93;s_143_1	22
H004	GG	TT	TT	TT	CC	TT	GG	GG	GG	GG	GG	GG	TT	TT	TT	GG	CC	CC	s_115;s_144;s_145;s_151;s_152;s_162;s_185;s_27;s_115_1;s_152_1;s_185_1	11

## Sheet: hapSummary_LOC_Os06g45970
S Table6 (e):Haplotype summary of selected candidate genes "LOC_Os06g45970" in rice
Hap	27860755	27861065	27861597	27861860	27861888	27862460	27862571	27862958	Accession_ID	No of accessions
CHR	Chr6	Chr6	Chr6	Chr6	Chr6	Chr6	Chr6	Chr6
POS	27860755	27861065	27861597	27861860	27861888	27862460	27862571	27862958
INFO	NA	NA	NA	NA	NA	NA	NA	NA
ALLELE	G/C	C/T	A/G	C/T	A/G	T/C	G/A	A/T
H001	GG	CC	AA	CC	AA	TT	GG	AA	s_1;s_10;s_102;s_103;s_106;s_108;s_11;s_110;s_113;s_114;s_117;s_119;s_122;s_123;s_130;s_131;s_132;s_133;s_137;s_138;s_139;s_14;s_140;s_141;s_143;s_146;s_148;s_15;s_150;s_151;s_155;s_156;s_158;s_159;s_16;s_160;s_161;s_165;s_167;s_168;s_170;s_171;s_173;s_174;s_175;s_176;s_177;s_180;s_183;s_186;s_188;s_19;s_191;s_194;s_195;s_196;s_197;s_198;s_199;s_2;s_20;s_200;s_21;s_23;s_25;s_26;s_27;s_29;s_3;s_31…	135
H002	CC	TT	GG	TT	GG	CC	AA	TT	s_109;s_115;s_120;s_121;s_124;s_147;s_149;s_153;s_154;s_157;s_164;s_169;s_17;s_179;s_181;s_185;s_187;s_192;s_34;s_36;s_42b;s_43;s_47;s_48;s_56;s_64;s_65;s_80B;s_109_1;s_179_1;s_115_1;s_120_1;s_185_1;s_36_1;s_42b_1	35
H003	CC	CC	GG	TT	GG	CC	GG	TT	s_118;s_128;s_129;s_184;s_93	5

## Sheet: hapSummary_LOC_Os09g15330
S Table6 (f):Haplotype summary of selected candidate genes "LOC_Os09g15330" in rice
Hap	9364864	9364883	9365110	9365184	9365537	9365577	9365819	9365874	9365886	9366025	9366038	9366055	9366080	9366111	9366119	9366120	9366209	9366242	9366245	9366258	9366262	9366290	9366295	9366460	9366654	9367429	9367511	9367612	9367618	9367918	9368140	9368174	9368387	9368696	9368830	9369029	9369142	9369423	9369504	9369596	9370174	9370616	9370639	9370649	9370650	9370663	9370688	9370789	Accession_ID
CHR	Chr9	Chr9	Chr9	Chr9	Chr9	Chr9	Chr9	Chr9	Chr9	Chr9	Chr9	Chr9	Chr9	Chr9	Chr9	Chr9	Chr9	Chr9	Chr9	Chr9	Chr9	Chr9	Chr9	Chr9	Chr9	Chr9	Chr9	Chr9	Chr9	Chr9	Chr9	Chr9	Chr9	Chr9	Chr9	Chr9	Chr9	Chr9	Chr9	Chr9	Chr9	Chr9	Chr9	Chr9	Chr9	Chr9	Chr9	Chr9
POS	9364864	9364883	9365110	9365184	9365537	9365577	9365819	9365874	9365886	9366025	9366038	9366055	9366080	9366111	9366119	9366120	9366209	9366242	9366245	9366258	9366262	9366290	9366295	9366460	9366654	9367429	9367511	9367612	9367618	9367918	9368140	9368174	9368387	9368696	9368830	9369029	9369142	9369423	9369504	9369596	9370174	9370616	9370639	9370649	9370650	9370663	9370688	9370789
INFO	NA	NA	NA	NA	NA	NA	NA	NA	NA	NA	NA	NA	NA	NA	NA	NA	NA	NA	NA	NA	NA	NA	NA	NA	NA	NA	NA	NA	NA	NA	NA	NA	NA	NA	NA	NA	NA	NA	NA	NA	NA	NA	NA	NA	NA	NA	NA	NA
ALLELE	T/C	C/T	G/A	G/A	A/G	A/G	G/A	A/C	A/G	A/G	G/A	G/A	G/A	G/A	A/G	G/A	A/G	T/A	A/G	G/A	G/A	G/T	T/A	C/T	T/C	A/G	C/T	C/T	C/T	G/T	C/T	T/A	T/C	G/A	A/G	C/A	T/C	C/A	C/G	C/A	A/G	G/A	C/T	C/T	C/T	C/T	C/T	C/T
H001	TT	CC	AA	GG	AA	AA	GG	AA	AA	AA	GG	GG	GG	GG	AA	GG	AA	TT	GG	GG	AA	GG	TT	TT	TT	AA	CC	CC	CC	GG	CC	TT	CC	GG	AA	AA	TT	AA	CC	CC	GG	GG	CC	CC	CC	TT	CC	CC	s_10;s_100;s_106;s_11;s_122;s_131;s_139;s_15;s_155;s_158;s_16;s_160;s_161;s_171;s_176;s_177;s_186;s_187;s_188;s_19;s_190;s_194;s_198;s_199;s_20;s_200;s_29;s_3;s_32;s_39;s_48;s_5;s_59;s_60;s_67;s_7;s_77;s_83;s_85;s_86;s_94;s_97;s_106_1;s_11_1;s_15_1;s_177_1;s_194_1;s_59_1;s_83_1;s_139_1;s_158_1;s_7_1;s_97_1
H002	TT	CC	AA	AA	AA	AA	GG	AA	AA	AA	GG	GG	GG	GG	AA	GG	AA	TT	AA	GG	GG	GG	TT	CC	TT	AA	TT	CC	CC	TT	TT	AA	CC	GG	AA	AA	TT	CC	CC	CC	AA	AA	CC	CC	CC	CC	TT	CC	s_110;s_114;s_119;s_123;s_124;s_132;s_135;s_137;s_138;s_173;s_181;s_182;s_191;s_2;s_31;s_34;s_37;s_38;s_40;s_41;s_43;s_44;s_47;s_51;s_53;s_55;s_56;s_62;s_69;s_74;s_9;s_98;s_38_1;s_119_1
H003	CC	CC	AA	GG	GG	AA	AA	AA	GG	GG	AA	GG	GG	GG	AA	GG	AA	AA	GG	AA	GG	TT	AA	TT	CC	GG	CC	TT	TT	GG	CC	TT	TT	AA	GG	CC	TT	CC	GG	CC	AA	GG	TT	TT	TT	CC	CC	CC	s_113;s_117;s_121;s_143;s_148;s_151;s_154;s_157;s_162;s_169;s_193;s_49;s_50;s_143_1;s_148_1
H004	TT	TT	GG	GG	AA	GG	GG	CC	AA	GG	AA	AA	AA	AA	GG	AA	GG	TT	GG	GG	GG	GG	TT	TT	TT	AA	TT	CC	CC	GG	CC	TT	CC	GG	AA	AA	CC	CC	CC	AA	AA	GG	CC	CC	CC	CC	CC	TT	s_108;s_133;s_147;s_164;s_172;s_33;s_36;s_52;s_36_1
[truncated: 1 more columns]

## Sheet: hapSummary_LOC_Os11g36440
	S Table6 (g): Haplotype summary of selected candidate genes "LOC_Os11g36440" in rice
	Hap	21485246	21485308	21485398	21485420	21485443	21485444	21485456	21485495	21485512	21485521	21485615	21485633	21485642	21485648	21485730	21485824	21485825	21485911	21485983	21486061	21486097	21486124	21486139	21486232	21486389	21486399	21486403	21486416	21486467	21486476	21486523	21486544	21486545	21486558	21486573	21486583	21486597	21486659	21486663	21486685	21486754	21486773	21486776	21486807	21486838	21486842	21486854	21486929
1	CHR	Chr11	Chr11	Chr11	Chr11	Chr11	Chr11	Chr11	Chr11	Chr11	Chr11	Chr11	Chr11	Chr11	Chr11	Chr11	Chr11	Chr11	Chr11	Chr11	Chr11	Chr11	Chr11	Chr11	Chr11	Chr11	Chr11	Chr11	Chr11	Chr11	Chr11	Chr11	Chr11	Chr11	Chr11	Chr11	Chr11	Chr11	Chr11	Chr11	Chr11	Chr11	Chr11	Chr11	Chr11	Chr11	Chr11	Chr11	Chr11
2	POS	21485246	21485308	21485398	21485420	21485443	21485444	21485456	21485495	21485512	21485521	21485615	21485633	21485642	21485648	21485730	21485824	21485825	21485911	21485983	21486061	21486097	21486124	21486139	21486232	21486389	21486399	21486403	21486416	21486467	21486476	21486523	21486544	21486545	21486558	21486573	21486583	21486597	21486659	21486663	21486685	21486754	21486773	21486776	21486807	21486838	21486842	21486854	21486929
3	INFO	NA	NA	NA	NA	NA	NA	NA	NA	NA	NA	NA	NA	NA	NA	NA	NA	NA	NA	NA	NA	NA	NA	NA	NA	NA	NA	NA	NA	NA	NA	NA	NA	NA	NA	NA	NA	NA	NA	NA	NA	NA	NA	NA	NA	NA	NA	NA	NA
4	ALLELE	C/A	A/C	C/T	G/C	G/A	T/C	T/A	A/G	C/T	G/A	A/T	C/A	G/A	T/C	T/C	C/A	C/T	A/C	A/G	G/A	A/T	G/T	G/A	G/A	G/A	A/G	G/A	A/G	T/G	T/C	A/G	A/T	G/A	A/T	C/T	G/A	T/A	T/C	A/T	C/T	A/G	A/T	C/G	G/A	T/G	G/A	G/T	G/A
5	H001	CC	CC	CC	GG	AA	TT	AA	AA	CC	GG	AA	CC	GG	TT	TT	CC	CC	AA	GG	GG	AA	GG	GG	GG	GG	AA	GG	AA	TT	TT	AA	AA	GG	AA	CC	GG	AA	TT	AA	CC	AA	AA	CC	GG	TT	GG	GG	GG
6	H002	AA	CC	TT	GG	AA	CC	TT	GG	CC	AA	TT	AA	AA	CC	TT	CC	TT	CC	GG	GG	TT	TT	GG	GG	AA	GG	GG	GG	GG	CC	GG	TT	AA	TT	TT	AA	TT	CC	TT	TT	GG	TT	GG	AA	GG	AA	TT	GG
7	H003	CC	AA	CC	GG	GG	TT	TT	AA	CC	GG	AA	CC	GG	TT	TT	CC	CC	AA	AA	GG	AA	GG	AA	GG	GG	AA	GG	AA	TT	TT	AA	AA	GG	AA	CC	GG	TT	TT	AA	CC	AA	AA	CC	GG	TT	GG	GG	GG
8	H004	AA	CC	TT	GG	AA	CC	TT	GG	CC	AA	TT	AA	AA	CC	TT	CC	TT	CC	GG	GG	TT	TT	GG	GG	AA	GG	GG	GG	GG	CC	GG	TT	AA	TT	TT	AA	TT	CC	TT	TT	GG	TT	GG	AA	GG	AA	TT	GG
9	H005	CC	AA	CC	GG	GG	TT	TT	AA	CC	GG	AA	CC	GG	TT	TT	CC	CC	AA	AA	GG	AA	GG	GG	GG	GG	AA	GG	AA	TT	TT	AA	AA	GG	AA	CC	GG	TT	TT	AA	CC	AA	AA	CC	GG	TT	GG	GG	GG
10	H006	CC	CC	CC	CC	AA	TT	TT	AA	TT	GG	AA	CC	GG	TT	CC	AA	CC	AA	GG	GG	AA	GG	GG	AA	GG	AA	AA	AA	TT	TT	AA	AA	GG	AA	CC	GG	TT	TT	AA	CC	AA	AA	CC	GG	TT	GG	GG	AA
11	H007	AA	CC	TT	GG	AA	CC	TT	GG	CC	AA	TT	AA	AA	CC	TT	CC	TT	CC	GG	GG	TT	TT	GG	GG	AA	GG	GG	GG	GG	CC	GG	TT	AA	TT	TT	AA	TT	CC	TT	TT	GG	TT	GG	AA	GG	AA	TT	GG
12	H008	CC	CC	CC	GG	AA	TT	AA	AA	CC	GG	AA	CC	GG	TT	TT	CC	CC	AA	GG	GG	AA	GG	GG	GG	GG	AA	GG	AA	TT	TT	AA	AA	GG	AA	CC	GG	AA	TT	AA	CC	AA	AA	CC	GG	TT	GG	GG	GG
[truncated: 92 more columns]

## Sheet: Distribution of gene haplotype
S Table6 (f): Distribution (%) of gene haplotypes among rice ecotypes
Gene	Haplotype	Mean Pn (μmol m-2 s-1)	No of acessions	Admixture	Aromatic	Aus	Indica	Temperate japonica	Tropical japonica
LOC_Os01g03750	H001	24.46	78	15.7143	4.28571	5.71429	34.2857	34.2857	5.71429
	H002	22.84	45	15.7895	2.63158	71.0526	7.89474	2.63158	0
	H003	19.92	30	23.0769	0	0	19.2308	3.84615	53.8462
	H004	19.75	21	0	0	0	100	0	0
	H005	27.9	12	0	0	0	0	11.1111	88.8889
LOC_Os01g04460	H001	21.27	30	18.5185	11.1111	7.40741	0	48.1481	14.8148
	H002	23.91	24	4.7619	0	61.9048	33.3333	0	0
	H003	26.67	23	15	0	0	0	40	45
	H004	20.98	17	13.3333	0	0	80	6.66667	0
	H005	22.49	12	10	10	60	20	0	0
LOC_Os02g40030	H001	22.76	43	11.1111	2.77778	16.6667	8.33333	25	36.1111
	H002	21.11	14	23.0769	0	7.69231	0	46.1538	23.0769
	H003	22.01	14	7.14286	7.14286	7.14286	57.1429	0	21.4286
	H004	23.14	10	0	0	50	50	0	0
	H005	34.38	5	0	0	100	0	0	0
LOC_Os04g58760	H001	22.32	89	21.0526	3.94737	1.31579	5.26316	31.6	36.8421
	H002	23.82	32	19.3548	0	0	77.4194	3.22581	0
	H003	21.78	22	0	4.7619	71.4286	19.0476	4.7619	0
	H004	29.79	11	12.5	0	87.5	0	0	0
LOC_Os06g45970	H001	22.3	135	15.5172	0	7.75862	32.7586	25	18.9655
	H002	25.24	35	10.7143	0	57.1429	28.5714	0	3.57143
	H003	20.14	5	20	80	0	0	0	0
LOC_Os09g15330	H001	22.13	53	16.6667	0	0	4.7619	33.3	45.2381
	H002	23.37	34	6.25	0	6.25	84.375	3.125	0
	H003	18.9	15	15.3846	0	76.9231	0	7.69231	0
	H004	25.96	9	0	0	60	40	0	0
LOC_Os11g36440	H001	21.33	36	19.3548	0	6.45161	3.22581	45.2	25.8065
	H002	25.3	17	20	6.66667	6.66667	53.3333	6.66667	6.66667
	H003	22.52	16	0	0	0	100	0	0
	H004	17.19	10	10	0	10	20	10	50
	H005	22.92	10	0	0	62.5	12.5	0	25
	H006	29.9	9	0	0	83.3333	16.6667	0	0
	H007	22.39	7	40	0	0	20	0	40
	H008	18.32	5	20	0	0	0	60	20
