# Supplementary material for: Integrative genomic approaches to unravel genomic regions and candidate genes associated with flag leaf photosynthesis at the reproductive stage in rice
Source: Front Plant Sci. 2026 Apr 23;17:1752716. doi: 10.3389/fpls.2026.1752716 (PMC13149379; doi:10.3389/fpls.2026.1752716)
Supplement: Supplementary file 12 [file Table7.xlsx]

## Sheet: Sheet1
S .Table 7: List of Transcriptional factors identified on promoter regions of potential candidate genes identifed from GWAS and orthologue analysis
MSU_ID_Transcriptional Factor(TF)	Symbol of TF	MSU_ID_Target_Gene	Annonation_Target_Genes
LOC_Os02g42585	ERF	LOC_Os01g03750	expressed protein
LOC_Os04g36790	MSL	LOC_Os01g03750	expressed protein
LOC_Os04g55520	ERF	LOC_Os01g03750	expressed protein
LOC_Os07g30774	calmodulin-binding transcription activator	LOC_Os01g03750	expressed protein
LOC_Os02g54050	ERF	LOC_Os01g03750	expressed protein
LOC_Os02g51670	ERF	LOC_Os01g03750	expressed protein
LOC_Os03g15660	ERF	LOC_Os01g03750	expressed protein
LOC_Os12g39400	ZFP	LOC_Os01g03750	expressed protein
LOC_Os03g09170	ERF	LOC_Os01g03750	expressed protein
LOC_Os01g51154	MYB	LOC_Os01g03760	expressed protein
LOC_Os02g47810	DOF	LOC_Os01g03760	expressed protein
LOC_Os02g49440	DOF	LOC_Os01g03760	expressed protein
LOC_Os07g48570	DOF	LOC_Os01g03760	expressed protein
LOC_Os01g51154	MYB	LOC_Os01g03760	expressed protein
LOC_Os02g47810	DOF	LOC_Os01g03760	expressed protein
LOC_Os02g49440	DOF	LOC_Os01g03760	expressed protein
LOC_Os07g48570	DOF	LOC_Os01g03760	expressed protein
LOC_Os03g60630	DOF	LOC_Os01g03760	expressed protein
LOC_Os10g02584	GBP	LOC_Os01g03760	expressed protein
LOC_Os03g60630	DOF	LOC_Os01g03760	expressed protein
LOC_Os10g02584	GBP	LOC_Os01g03760	expressed protein
LOC_Os01g66120	NAC	LOC_Os01g03760	expressed protein
LOC_Os01g66120	NAC	LOC_Os01g03760	expressed protein
LOC_Os07g13260	DOF	LOC_Os01g03760	expressed protein
LOC_Os07g13260	DOF	LOC_Os01g03760	expressed protein
LOC_Os01g11550	PCF	LOC_Os01g03770	hypothetical protein
LOC_Os02g51280	TCP	LOC_Os01g03770	hypothetical protein
LOC_Os07g13260	DOF	LOC_Os01g03770	hypothetical protein
LOC_Os01g11550	PCF	LOC_Os01g03770	hypothetical protein
LOC_Os02g51280	TCP	LOC_Os01g03770	hypothetical protein
LOC_Os07g13260	DOF	LOC_Os01g03770	hypothetical protein
LOC_Os01g60960	DUF260	LOC_Os01g03770	hypothetical protein
LOC_Os01g60960	DUF260	LOC_Os01g03770	hypothetical protein
LOC_Os09g28440	ERF	LOC_Os01g03770	hypothetical protein
LOC_Os09g28440	ERF	LOC_Os01g03770	hypothetical protein
LOC_Os01g07120	ERF	LOC_Os01g03770	hypothetical protein
LOC_Os02g42585	ERF	LOC_Os01g03770	hypothetical protein
LOC_Os08g45110	ERF	LOC_Os01g03770	hypothetical protein
LOC_Os01g07120	ERF	LOC_Os01g03770	hypothetical protein
LOC_Os02g42585	ERF	LOC_Os01g03770	hypothetical protein
LOC_Os08g45110	ERF	LOC_Os01g03770	hypothetical protein
LOC_Os01g66270	ERF	LOC_Os01g03770	hypothetical protein
LOC_Os02g55380	ERF	LOC_Os01g03770	hypothetical protein
LOC_Os04g57340	ERF	LOC_Os01g03770	hypothetical protein
LOC_Os06g04010	GBP	LOC_Os01g03770	hypothetical protein
LOC_Os06g09390	ERF	LOC_Os01g03770	hypothetical protein
LOC_Os01g66270	ERF	LOC_Os01g03770	hypothetical protein
LOC_Os02g55380	ERF	LOC_Os01g03770	hypothetical protein
LOC_Os04g57340	ERF	LOC_Os01g03770	hypothetical protein
LOC_Os06g04010	GBP	LOC_Os01g03770	hypothetical protein
LOC_Os06g09390	ERF	LOC_Os01g03770	hypothetical protein
LOC_Os06g12230	TCP	LOC_Os01g03770	hypothetical protein
LOC_Os06g12230	TCP	LOC_Os01g03770	hypothetical protein
LOC_Os03g51690	Homeobox domain containing protein,	LOC_Os01g03770	hypothetical protein
LOC_Os03g51690	Homeobox domain containing protein,	LOC_Os01g03770	hypothetical protein
LOC_Os05g03020	ZFP	LOC_Os01g03770	hypothetical protein
LOC_Os05g03020	ZFP	LOC_Os01g03770	hypothetical protein
LOC_Os01g66030	MADS	LOC_Os01g03770	hypothetical protein
LOC_Os02g42380	TCP	LOC_Os01g03770	hypothetical protein
LOC_Os02g47810	DOF	LOC_Os01g03770	hypothetical protein
LOC_Os03g60630	DOF	LOC_Os01g03770	hypothetical protein
LOC_Os05g28350	ERF	LOC_Os01g03770	hypothetical protein
LOC_Os11g45530	#N/A	LOC_Os01g03770	hypothetical protein
LOC_Os01g66030	MADS	LOC_Os01g03770	hypothetical protein
LOC_Os02g42380	TCP	LOC_Os01g03770	hypothetical protein
LOC_Os02g47810	DOF	LOC_Os01g03770	hypothetical protein
LOC_Os03g60630	DOF	LOC_Os01g03770	hypothetical protein
LOC_Os05g28350	ERF	LOC_Os01g03770	hypothetical protein
LOC_Os01g69980	TCP	LOC_Os01g03770	hypothetical protein
LOC_Os04g44440	TCP	LOC_Os01g03770	hypothetical protein
LOC_Os08g43160	PCF	LOC_Os01g03770	hypothetical protein
LOC_Os01g69980	TCP	LOC_Os01g03770	hypothetical protein
LOC_Os04g44440	TCP	LOC_Os01g03770	hypothetical protein
LOC_Os08g43160	PCF	LOC_Os01g03770	hypothetical protein
LOC_Os03g56580	NAC	LOC_Os01g03770	hypothetical protein
LOC_Os07g42510	ERF	LOC_Os01g03770	hypothetical protein
LOC_Os03g56580	NAC	LOC_Os01g03770	hypothetical protein
LOC_Os07g42510	ERF	LOC_Os01g03770	hypothetical protein
LOC_Os03g07830	ERF	LOC_Os01g03770	hypothetical protein
LOC_Os05g28350	ERF	LOC_Os01g03770	hypothetical protein
LOC_Os03g07830	ERF	LOC_Os01g03770	hypothetical protein
LOC_Os05g28350	ERF	LOC_Os01g03770	hypothetical protein
LOC_Os01g66590	DUF260 domain containing protein	LOC_Os01g03770	hypothetical protein
LOC_Os03g15660	ERF	LOC_Os01g03770	hypothetical protein
LOC_Os09g39810	ERF	LOC_Os01g03770	hypothetical protein
LOC_Os01g66590	DUF260 domain containing protein	LOC_Os01g03770	hypothetical protein
LOC_Os03g15660	ERF	LOC_Os01g03770	hypothetical protein
LOC_Os09g39810	ERF	LOC_Os01g03770	hypothetical protein
LOC_Os05g41760	ERF	LOC_Os01g03770	hypothetical protein
LOC_Os11g13840	ERF	LOC_Os01g03770	hypothetical protein
LOC_Os05g41760	ERF	LOC_Os01g03770	hypothetical protein
LOC_Os11g13840	ERF	LOC_Os01g03770	hypothetical protein
LOC_Os01g07480	DUF260 domain containing protein	LOC_Os01g03770	hypothetical protein
LOC_Os01g12440	ERF	LOC_Os01g03770	hypothetical protein
LOC_Os01g46870	ERF	LOC_Os01g03770	hypothetical protein
LOC_Os02g43820	ERF	LOC_Os01g03770	hypothetical protein
LOC_Os03g09170	ERF	LOC_Os01g03770	hypothetical protein
LOC_Os03g64260	ERF	LOC_Os01g03770	hypothetical protein
LOC_Os04g32790	ERF	LOC_Os01g03770	hypothetical protein
LOC_Os04g46240	ERF	LOC_Os01g03770	hypothetical protein
LOC_Os07g10410	ERF	LOC_Os01g03770	hypothetical protein
LOC_Os07g47330	ERF	LOC_Os01g03770	hypothetical protein
LOC_Os09g13940	ERF	LOC_Os01g03770	hypothetical protein
LOC_Os10g02584	GBP	LOC_Os01g03770	hypothetical protein
LOC_Os01g07480	DUF260 domain containing protein	LOC_Os01g03770	hypothetical protein
LOC_Os01g12440	ERF	LOC_Os01g03770	hypothetical protein
LOC_Os01g46870	ERF	LOC_Os01g03770	hypothetical protein
LOC_Os02g43820	ERF	LOC_Os01g03770	hypothetical protein
LOC_Os03g09170	ERF	LOC_Os01g03770	hypothetical protein
LOC_Os03g64260	ERF	LOC_Os01g03770	hypothetical protein
LOC_Os04g32790	ERF	LOC_Os01g03770	hypothetical protein
LOC_Os04g46240	ERF	LOC_Os01g03770	hypothetical protein
LOC_Os07g10410	ERF	LOC_Os01g03770	hypothetical protein
LOC_Os07g47330	ERF	LOC_Os01g03770	hypothetical protein
LOC_Os09g13940	ERF	LOC_Os01g03770	hypothetical protein
LOC_Os10g02584	GBP	LOC_Os01g03770	hypothetical protein
LOC_Os08g01330	NAC	LOC_Os01g04000	hypothetical protein
LOC_Os08g01330	NAC	LOC_Os01g04000	hypothetical protein
LOC_Os04g44440	TCP	LOC_Os01g04324	expressed protein
LOC_Os06g12230	TCP	LOC_Os01g04324	expressed protein
LOC_Os08g33940	MYB	LOC_Os01g04324	expressed protein
LOC_Os04g44440	TCP	LOC_Os01g04324	expressed protein
LOC_Os06g12230	TCP	LOC_Os01g04324	expressed protein
LOC_Os08g33940	MYB	LOC_Os01g04324	expressed protein
LOC_Os01g07120	ERF	LOC_Os01g04324	expressed protein
LOC_Os01g07120	ERF	LOC_Os01g04324	expressed protein
LOC_Os07g13260	DOF	LOC_Os01g04324	expressed protein
LOC_Os07g13260	DOF	LOC_Os01g04324	expressed protein
LOC_Os10g02584	GBP	LOC_Os01g04324	expressed protein
LOC_Os10g02584	GBP	LOC_Os01g04324	expressed protein
LOC_Os02g47810	DOF	LOC_Os01g04324	expressed protein
LOC_Os02g51280	TCP	LOC_Os01g04324	expressed protein
LOC_Os10g28330	IDD	LOC_Os01g04324	expressed protein
LOC_Os02g47810	DOF	LOC_Os01g04324	expressed protein
LOC_Os02g51280	TCP	LOC_Os01g04324	expressed protein
LOC_Os10g28330	IDD	LOC_Os01g04324	expressed protein
LOC_Os05g03020	ZFP	LOC_Os01g04324	expressed protein
LOC_Os05g03020	ZFP	LOC_Os01g04324	expressed protein
LOC_Os07g13260	DOF	LOC_Os01g04460	Ser/Thr protein kinase, putative, expressed
LOC_Os10g42130	NAC	LOC_Os01g04460	Ser/Thr protein kinase, putative, expressed
LOC_Os10g42130	NAC	LOC_Os01g04460	Ser/Thr protein kinase, putative, expressed
LOC_Os07g13260	DOF	LOC_Os01g04460	Ser/Thr protein kinase, putative, expressed
LOC_Os10g42130	NAC	LOC_Os01g04460	Ser/Thr protein kinase, putative, expressed
LOC_Os10g42130	NAC	LOC_Os01g04460	Ser/Thr protein kinase, putative, expressed
LOC_Os02g10080	ZFP	LOC_Os01g04460	Ser/Thr protein kinase, putative, expressed
LOC_Os02g42970	NAC	LOC_Os01g04460	Ser/Thr protein kinase, putative, expressed
LOC_Os02g47810	DOF	LOC_Os01g04460	Ser/Thr protein kinase, putative, expressed
LOC_Os02g10080	ZFP	LOC_Os01g04460	Ser/Thr protein kinase, putative, expressed
LOC_Os02g42970	NAC	LOC_Os01g04460	Ser/Thr protein kinase, putative, expressed
LOC_Os02g47810	DOF	LOC_Os01g04460	Ser/Thr protein kinase, putative, expressed
LOC_Os07g07974	TSO1-like CXC domain containing protein	LOC_Os01g04550	expressed protein
LOC_Os07g07974	TSO1-like CXC domain containing protein	LOC_Os01g04550	expressed protein
LOC_Os02g10080	ZFP	LOC_Os01g06140	expressed protein
LOC_Os02g10080	ZFP	LOC_Os01g06140	expressed protein
LOC_Os02g42585	ERF	LOC_Os01g06454	heat shock protein DnaJ, putative, expressed
LOC_Os03g15660	ERF	LOC_Os01g06454	heat shock protein DnaJ, putative, expressed
LOC_Os07g43030	calmodulin-binding transcription activator	LOC_Os01g06454	heat shock protein DnaJ, putative, expressed
LOC_Os07g43030	calmodulin-binding transcription activator	LOC_Os01g06454	heat shock protein DnaJ, putative, expressed
LOC_Os02g42585	ERF	LOC_Os01g06454	heat shock protein DnaJ, putative, expressed
LOC_Os03g15660	ERF	LOC_Os01g06454	heat shock protein DnaJ, putative, expressed
LOC_Os07g43030	calmodulin-binding transcription activator	LOC_Os01g06454	heat shock protein DnaJ, putative, expressed
LOC_Os07g43030	calmodulin-binding transcription activator	LOC_Os01g06454	heat shock protein DnaJ, putative, expressed
LOC_Os03g15660	ERF	LOC_Os01g06454	heat shock protein DnaJ, putative, expressed
LOC_Os03g15660	ERF	LOC_Os01g06454	heat shock protein DnaJ, putative, expressed
LOC_Os05g28350	ERF	LOC_Os01g06454	heat shock protein DnaJ, putative, expressed
LOC_Os05g41760	ERF	LOC_Os01g06454	heat shock protein DnaJ, putative, expressed
LOC_Os07g10410	ERF	LOC_Os01g06454	heat shock protein DnaJ, putative, expressed
LOC_Os09g39810	ERF	LOC_Os01g06454	heat shock protein DnaJ, putative, expressed
LOC_Os05g28350	ERF	LOC_Os01g06454	heat shock protein DnaJ, putative, expressed
LOC_Os05g41760	ERF	LOC_Os01g06454	heat shock protein DnaJ, putative, expressed
LOC_Os07g10410	ERF	LOC_Os01g06454	heat shock protein DnaJ, putative, expressed
LOC_Os09g39810	ERF	LOC_Os01g06454	heat shock protein DnaJ, putative, expressed
LOC_Os03g64260	ERF	LOC_Os01g06454	heat shock protein DnaJ, putative, expressed
LOC_Os07g47330	ERF	LOC_Os01g06454	heat shock protein DnaJ, putative, expressed
LOC_Os03g64260	ERF	LOC_Os01g06454	heat shock protein DnaJ, putative, expressed
LOC_Os07g47330	ERF	LOC_Os01g06454	heat shock protein DnaJ, putative, expressed
LOC_Os03g09170	ERF	LOC_Os01g06454	heat shock protein DnaJ, putative, expressed
LOC_Os03g09170	ERF	LOC_Os01g06454	heat shock protein DnaJ, putative, expressed
LOC_Os03g07830	ERF	LOC_Os01g06454	heat shock protein DnaJ, putative, expressed
LOC_Os03g07830	ERF	LOC_Os01g06454	heat shock protein DnaJ, putative, expressed
LOC_Os01g07120	ERF	LOC_Os01g06454	heat shock protein DnaJ, putative, expressed
LOC_Os02g55380	ERF	LOC_Os01g06454	heat shock protein DnaJ, putative, expressed
LOC_Os01g07120	ERF	LOC_Os01g06454	heat shock protein DnaJ, putative, expressed
LOC_Os02g55380	ERF	LOC_Os01g06454	heat shock protein DnaJ, putative, expressed
LOC_Os01g60960	DUF260	LOC_Os01g06454	heat shock protein DnaJ, putative, expressed
LOC_Os01g60960	DUF260	LOC_Os01g06454	heat shock protein DnaJ, putative, expressed
LOC_Os02g42585	ERF	LOC_Os01g06454	heat shock protein DnaJ, putative, expressed
LOC_Os03g07830	ERF	LOC_Os01g06454	heat shock protein DnaJ, putative, expressed
LOC_Os09g13940	ERF	LOC_Os01g06454	heat shock protein DnaJ, putative, expressed
LOC_Os02g42585	ERF	LOC_Os01g06454	heat shock protein DnaJ, putative, expressed
LOC_Os03g07830	ERF	LOC_Os01g06454	heat shock protein DnaJ, putative, expressed
LOC_Os09g13940	ERF	LOC_Os01g06454	heat shock protein DnaJ, putative, expressed
LOC_Os02g43820	ERF	LOC_Os01g06454	heat shock protein DnaJ, putative, expressed
LOC_Os04g32790	ERF	LOC_Os01g06454	heat shock protein DnaJ, putative, expressed
LOC_Os04g46240	ERF	LOC_Os01g06454	heat shock protein DnaJ, putative, expressed
LOC_Os09g13940	ERF	LOC_Os01g06454	heat shock protein DnaJ, putative, expressed
LOC_Os02g43820	ERF	LOC_Os01g06454	heat shock protein DnaJ, putative, expressed
LOC_Os04g32790	ERF	LOC_Os01g06454	heat shock protein DnaJ, putative, expressed
LOC_Os04g46240	ERF	LOC_Os01g06454	heat shock protein DnaJ, putative, expressed
LOC_Os09g13940	ERF	LOC_Os01g06454	heat shock protein DnaJ, putative, expressed
LOC_Os09g28440	ERF	LOC_Os01g06454	heat shock protein DnaJ, putative, expressed
LOC_Os09g28440	ERF	LOC_Os01g06454	heat shock protein DnaJ, putative, expressed
LOC_Os11g13840	ERF	LOC_Os01g06454	heat shock protein DnaJ, putative, expressed
LOC_Os11g13840	ERF	LOC_Os01g06454	heat shock protein DnaJ, putative, expressed
LOC_Os01g07480	DUF260 domain containing protein	LOC_Os01g06454	heat shock protein DnaJ, putative, expressed
LOC_Os01g12440	ERF	LOC_Os01g06454	heat shock protein DnaJ, putative, expressed
LOC_Os01g46870	ERF	LOC_Os01g06454	heat shock protein DnaJ, putative, expressed
LOC_Os01g66590	DUF260 domain containing protein	LOC_Os01g06454	heat shock protein DnaJ, putative, expressed
LOC_Os05g03020	ZFP	LOC_Os01g06454	heat shock protein DnaJ, putative, expressed
LOC_Os01g07480	DUF260 domain containing protein	LOC_Os01g06454	heat shock protein DnaJ, putative, expressed
LOC_Os01g12440	ERF	LOC_Os01g06454	heat shock protein DnaJ, putative, expressed
LOC_Os01g46870	ERF	LOC_Os01g06454	heat shock protein DnaJ, putative, expressed
LOC_Os01g66590	DUF260 domain containing protein	LOC_Os01g06454	heat shock protein DnaJ, putative, expressed
LOC_Os05g03020	ZFP	LOC_Os01g06454	heat shock protein DnaJ, putative, expressed
LOC_Os02g42585	ERF	LOC_Os01g06454	heat shock protein DnaJ, putative, expressed
LOC_Os02g42585	ERF	LOC_Os01g06454	heat shock protein DnaJ, putative, expressed
LOC_Os06g09390	ERF	LOC_Os01g06454	heat shock protein DnaJ, putative, expressed
LOC_Os06g09390	ERF	LOC_Os01g06454	heat shock protein DnaJ, putative, expressed
LOC_Os01g66270	ERF	LOC_Os01g06454	heat shock protein DnaJ, putative, expressed
LOC_Os04g57340	ERF	LOC_Os01g06454	heat shock protein DnaJ, putative, expressed
LOC_Os08g45110	ERF	LOC_Os01g06454	heat shock protein DnaJ, putative, expressed
LOC_Os01g66270	ERF	LOC_Os01g06454	heat shock protein DnaJ, putative, expressed
LOC_Os04g57340	ERF	LOC_Os01g06454	heat shock protein DnaJ, putative, expressed
LOC_Os08g45110	ERF	LOC_Os01g06454	heat shock protein DnaJ, putative, expressed
LOC_Os03g09170	ERF	LOC_Os01g06630	small hydrophilic plant seed protein, putative, expressed
LOC_Os03g15660	ERF	LOC_Os01g06630	small hydrophilic plant seed protein, putative, expressed
LOC_Os03g64260	ERF	LOC_Os01g06630	small hydrophilic plant seed protein, putative, expressed
LOC_Os07g10410	ERF	LOC_Os01g06630	small hydrophilic plant seed protein, putative, expressed
LOC_Os09g13940	ERF	LOC_Os01g06630	small hydrophilic plant seed protein, putative, expressed
LOC_Os10g02584	GBP	LOC_Os01g06630	small hydrophilic plant seed protein, putative, expressed
LOC_Os03g09170	ERF	LOC_Os01g06630	small hydrophilic plant seed protein, putative, expressed
LOC_Os03g15660	ERF	LOC_Os01g06630	small hydrophilic plant seed protein, putative, expressed
LOC_Os03g64260	ERF	LOC_Os01g06630	small hydrophilic plant seed protein, putative, expressed
LOC_Os07g10410	ERF	LOC_Os01g06630	small hydrophilic plant seed protein, putative, expressed
LOC_Os09g13940	ERF	LOC_Os01g06630	small hydrophilic plant seed protein, putative, expressed
LOC_Os10g02584	GBP	LOC_Os01g06630	small hydrophilic plant seed protein, putative, expressed
LOC_Os07g13260	DOF	LOC_Os01g06630	small hydrophilic plant seed protein, putative, expressed
LOC_Os07g13260	DOF	LOC_Os01g06630	small hydrophilic plant seed protein, putative, expressed
LOC_Os07g13260	DOF	LOC_Os01g72860	MAC/Perforin domain containing protein, putative, expressed
LOC_Os07g13260	DOF	LOC_Os01g72860	MAC/Perforin domain containing protein, putative, expressed
LOC_Os07g13260	DOF	LOC_Os01g72860	MAC/Perforin domain containing protein, putative, expressed
LOC_Os07g13260	DOF	LOC_Os01g72860	MAC/Perforin domain containing protein, putative, expressed
LOC_Os02g47810	DOF	LOC_Os01g72860	MAC/Perforin domain containing protein, putative, expressed
LOC_Os05g04820	MYB	LOC_Os01g72860	MAC/Perforin domain containing protein, putative, expressed
LOC_Os05g04820	MYB	LOC_Os01g72860	MAC/Perforin domain containing protein, putative, expressed
LOC_Os06g11780	MYB	LOC_Os01g72860	MAC/Perforin domain containing protein, putative, expressed
LOC_Os02g47810	DOF	LOC_Os01g72860	MAC/Perforin domain containing protein, putative, expressed
LOC_Os05g04820	MYB	LOC_Os01g72860	MAC/Perforin domain containing protein, putative, expressed
LOC_Os05g04820	MYB	LOC_Os01g72860	MAC/Perforin domain containing protein, putative, expressed
LOC_Os06g11780	MYB	LOC_Os01g72860	MAC/Perforin domain containing protein, putative, expressed
LOC_Os02g47810	DOF	LOC_Os01g72860	MAC/Perforin domain containing protein, putative, expressed
LOC_Os02g47810	DOF	LOC_Os01g72860	MAC/Perforin domain containing protein, putative, expressed
LOC_Os01g08160	MYB	LOC_Os01g73620	expressed protein
LOC_Os02g22020	MYB	LOC_Os01g73620	expressed protein
LOC_Os01g08160	MYB	LOC_Os01g73620	expressed protein
LOC_Os02g22020	MYB	LOC_Os01g73620	expressed protein
LOC_Os01g08160	MYB	LOC_Os01g73620	expressed protein
LOC_Os02g22020	MYB	LOC_Os01g73620	expressed protein
LOC_Os01g08160	MYB	LOC_Os01g73620	expressed protein
LOC_Os02g22020	MYB	LOC_Os01g73620	expressed protein
LOC_Os02g01380	MSL	LOC_Os01g73620	expressed protein
LOC_Os12g01490	MYB	LOC_Os01g73620	expressed protein
LOC_Os02g01380	MSL	LOC_Os01g73620	expressed protein
LOC_Os12g01490	MYB	LOC_Os01g73620	expressed protein
LOC_Os02g47190	DLN	LOC_Os01g73620	expressed protein
LOC_Os03g20900	DLN	LOC_Os01g73620	expressed protein
LOC_Os09g12770	MYB	LOC_Os01g73620	expressed protein
LOC_Os02g47190	DLN	LOC_Os01g73620	expressed protein
LOC_Os03g20900	DLN	LOC_Os01g73620	expressed protein
LOC_Os09g12770	MYB	LOC_Os01g73620	expressed protein
LOC_Os01g07480	DUF260 domain containing protein	LOC_Os02g40030	transporter family protein, putative, expressed
LOC_Os01g07480	DUF260 domain containing protein	LOC_Os02g40030	transporter family protein, putative, expressed
LOC_Os03g09170	ERF	LOC_Os02g40030	transporter family protein, putative, expressed
LOC_Os03g09170	ERF	LOC_Os02g40030	transporter family protein, putative, expressed
LOC_Os07g07974	TSO1-like CXC domain containing protein	LOC_Os02g40030	transporter family protein, putative, expressed
LOC_Os01g07480	DUF260 domain containing protein	LOC_Os02g40030	transporter family protein, putative, expressed
LOC_Os01g07480	DUF260 domain containing protein	LOC_Os02g40030	transporter family protein, putative, expressed
LOC_Os03g09170	ERF	LOC_Os02g40030	transporter family protein, putative, expressed
LOC_Os03g09170	ERF	LOC_Os02g40030	transporter family protein, putative, expressed
LOC_Os07g07974	TSO1-like CXC domain containing protein	LOC_Os02g40030	transporter family protein, putative, expressed
LOC_Os02g10080	ZFP	LOC_Os02g40030	transporter family protein, putative, expressed
LOC_Os02g42585	ERF	LOC_Os02g40030	transporter family protein, putative, expressed
LOC_Os02g42585	ERF	LOC_Os02g40030	transporter family protein, putative, expressed
LOC_Os02g50630	E2F family transcription factor protein	LOC_Os02g40030	transporter family protein, putative, expressed
LOC_Os04g57340	ERF	LOC_Os02g40030	transporter family protein, putative, expressed
LOC_Os04g57340	ERF	LOC_Os02g40030	transporter family protein, putative, expressed
LOC_Os06g09390	ERF	LOC_Os02g40030	transporter family protein, putative, expressed
LOC_Os06g09390	ERF	LOC_Os02g40030	transporter family protein, putative, expressed
LOC_Os09g28440	ERF	LOC_Os02g40030	transporter family protein, putative, expressed
LOC_Os09g28440	ERF	LOC_Os02g40030	transporter family protein, putative, expressed
LOC_Os02g10080	ZFP	LOC_Os02g40030	transporter family protein, putative, expressed
LOC_Os02g42585	ERF	LOC_Os02g40030	transporter family protein, putative, expressed
LOC_Os02g42585	ERF	LOC_Os02g40030	transporter family protein, putative, expressed
LOC_Os02g50630	E2F family transcription factor protein	LOC_Os02g40030	transporter family protein, putative, expressed
LOC_Os04g57340	ERF	LOC_Os02g40030	transporter family protein, putative, expressed
LOC_Os04g57340	ERF	LOC_Os02g40030	transporter family protein, putative, expressed
LOC_Os06g09390	ERF	LOC_Os02g40030	transporter family protein, putative, expressed
LOC_Os06g09390	ERF	LOC_Os02g40030	transporter family protein, putative, expressed
LOC_Os09g28440	ERF	LOC_Os02g40030	transporter family protein, putative, expressed
LOC_Os09g28440	ERF	LOC_Os02g40030	transporter family protein, putative, expressed
LOC_Os07g13260	DOF	LOC_Os02g40030	transporter family protein, putative, expressed
LOC_Os07g13260	DOF	LOC_Os02g40030	transporter family protein, putative, expressed
LOC_Os02g42380	TCP	LOC_Os03g27450	ADP-ribosylation factor, putative, expressed
LOC_Os02g42380	TCP	LOC_Os03g27450	ADP-ribosylation factor, putative, expressed
LOC_Os04g50770	MYB	LOC_Os03g27450	ADP-ribosylation factor, putative, expressed
LOC_Os05g04820	MYB	LOC_Os03g27450	ADP-ribosylation factor, putative, expressed
LOC_Os02g42380	TCP	LOC_Os03g27450	ADP-ribosylation factor, putative, expressed
LOC_Os02g42380	TCP	LOC_Os03g27450	ADP-ribosylation factor, putative, expressed
LOC_Os04g50770	MYB	LOC_Os03g27450	ADP-ribosylation factor, putative, expressed
LOC_Os05g04820	MYB	LOC_Os03g27450	ADP-ribosylation factor, putative, expressed
LOC_Os01g69980	TCP	LOC_Os03g27450	ADP-ribosylation factor, putative, expressed
LOC_Os08g43160	PCF	LOC_Os03g27450	ADP-ribosylation factor, putative, expressed
LOC_Os01g69980	TCP	LOC_Os03g27450	ADP-ribosylation factor, putative, expressed
LOC_Os08g43160	PCF	LOC_Os03g27450	ADP-ribosylation factor, putative, expressed
LOC_Os01g69980	TCP	LOC_Os03g27450	ADP-ribosylation factor, putative, expressed
LOC_Os04g44440	TCP	LOC_Os03g27450	ADP-ribosylation factor, putative, expressed
LOC_Os08g43160	PCF	LOC_Os03g27450	ADP-ribosylation factor, putative, expressed
LOC_Os01g69980	TCP	LOC_Os03g27450	ADP-ribosylation factor, putative, expressed
LOC_Os04g44440	TCP	LOC_Os03g27450	ADP-ribosylation factor, putative, expressed
LOC_Os08g43160	PCF	LOC_Os03g27450	ADP-ribosylation factor, putative, expressed
LOC_Os01g11550	PCF	LOC_Os03g27450	ADP-ribosylation factor, putative, expressed
LOC_Os01g11550	PCF	LOC_Os03g27450	ADP-ribosylation factor, putative, expressed
LOC_Os02g46780	MYB	LOC_Os03g27450	ADP-ribosylation factor, putative, expressed
LOC_Os01g11550	PCF	LOC_Os03g27450	ADP-ribosylation factor, putative, expressed
LOC_Os01g11550	PCF	LOC_Os03g27450	ADP-ribosylation factor, putative, expressed
LOC_Os02g46780	MYB	LOC_Os03g27450	ADP-ribosylation factor, putative, expressed
LOC_Os02g51280	TCP	LOC_Os03g27450	ADP-ribosylation factor, putative, expressed
LOC_Os02g51280	TCP	LOC_Os03g27450	ADP-ribosylation factor, putative, expressed
LOC_Os06g12230	TCP	LOC_Os03g27450	ADP-ribosylation factor, putative, expressed
LOC_Os02g51280	TCP	LOC_Os03g27450	ADP-ribosylation factor, putative, expressed
LOC_Os02g51280	TCP	LOC_Os03g27450	ADP-ribosylation factor, putative, expressed
LOC_Os06g12230	TCP	LOC_Os03g27450	ADP-ribosylation factor, putative, expressed
LOC_Os04g44440	TCP	LOC_Os03g27450	ADP-ribosylation factor, putative, expressed
LOC_Os04g44440	TCP	LOC_Os03g27450	ADP-ribosylation factor, putative, expressed
LOC_Os06g12230	TCP	LOC_Os03g27450	ADP-ribosylation factor, putative, expressed
LOC_Os06g12230	TCP	LOC_Os03g27450	ADP-ribosylation factor, putative, expressed
LOC_Os01g47560	WRKY	LOC_Os03g27460	heat shock protein DnaJ, putative, expressed
LOC_Os01g53260	WRKY	LOC_Os03g27460	heat shock protein DnaJ, putative, expressed
LOC_Os02g08440	WRKY	LOC_Os03g27460	heat shock protein DnaJ, putative, expressed
LOC_Os02g16540	WRKY	LOC_Os03g27460	heat shock protein DnaJ, putative, expressed
LOC_Os04g21950	WRKY	LOC_Os03g27460	heat shock protein DnaJ, putative, expressed
LOC_Os05g09020	WRKY	LOC_Os03g27460	heat shock protein DnaJ, putative, expressed
LOC_Os05g25770	WRKY	LOC_Os03g27460	heat shock protein DnaJ, putative, expressed
LOC_Os05g49210	WRKY	LOC_Os03g27460	heat shock protein DnaJ, putative, expressed
LOC_Os06g47150	Auxin	LOC_Os03g27460	heat shock protein DnaJ, putative, expressed
LOC_Os07g39480	WRKY	LOC_Os03g27460	heat shock protein DnaJ, putative, expressed
LOC_Os01g47560	WRKY	LOC_Os03g27460	heat shock protein DnaJ, putative, expressed
LOC_Os01g53260	WRKY	LOC_Os03g27460	heat shock protein DnaJ, putative, expressed
LOC_Os02g08440	WRKY	LOC_Os03g27460	heat shock protein DnaJ, putative, expressed
LOC_Os02g16540	WRKY	LOC_Os03g27460	heat shock protein DnaJ, putative, expressed
LOC_Os04g21950	WRKY	LOC_Os03g27460	heat shock protein DnaJ, putative, expressed
LOC_Os05g09020	WRKY	LOC_Os03g27460	heat shock protein DnaJ, putative, expressed
LOC_Os05g25770	WRKY	LOC_Os03g27460	heat shock protein DnaJ, putative, expressed
LOC_Os05g49210	WRKY	LOC_Os03g27460	heat shock protein DnaJ, putative, expressed
LOC_Os06g47150	Auxin	LOC_Os03g27460	heat shock protein DnaJ, putative, expressed
LOC_Os07g39480	WRKY	LOC_Os03g27460	heat shock protein DnaJ, putative, expressed
LOC_Os01g54600	WRKY	LOC_Os03g27460	heat shock protein DnaJ, putative, expressed
LOC_Os01g61080	WRKY	LOC_Os03g27460	heat shock protein DnaJ, putative, expressed
LOC_Os02g46030	MYB	LOC_Os03g27460	heat shock protein DnaJ, putative, expressed
LOC_Os03g55080	WRKY	LOC_Os03g27460	heat shock protein DnaJ, putative, expressed
LOC_Os04g50920	WRKY	LOC_Os03g27460	heat shock protein DnaJ, putative, expressed
LOC_Os07g02060	WRKY	LOC_Os03g27460	heat shock protein DnaJ, putative, expressed
LOC_Os09g16510	WRKY	LOC_Os03g27460	heat shock protein DnaJ, putative, expressed
LOC_Os11g29870	WRKY	LOC_Os03g27460	heat shock protein DnaJ, putative, expressed
LOC_Os12g32250	WRKY	LOC_Os03g27460	heat shock protein DnaJ, putative, expressed
LOC_Os01g54600	WRKY	LOC_Os03g27460	heat shock protein DnaJ, putative, expressed
LOC_Os01g61080	WRKY	LOC_Os03g27460	heat shock protein DnaJ, putative, expressed
LOC_Os02g46030	MYB	LOC_Os03g27460	heat shock protein DnaJ, putative, expressed
LOC_Os03g55080	WRKY	LOC_Os03g27460	heat shock protein DnaJ, putative, expressed
LOC_Os04g50920	WRKY	LOC_Os03g27460	heat shock protein DnaJ, putative, expressed
LOC_Os07g02060	WRKY	LOC_Os03g27460	heat shock protein DnaJ, putative, expressed
LOC_Os09g16510	WRKY	LOC_Os03g27460	heat shock protein DnaJ, putative, expressed
LOC_Os11g29870	WRKY	LOC_Os03g27460	heat shock protein DnaJ, putative, expressed
LOC_Os12g32250	WRKY	LOC_Os03g27460	heat shock protein DnaJ, putative, expressed
LOC_Os10g02584	GBP	LOC_Os03g27470	hypothetical protein
LOC_Os10g02584	GBP	LOC_Os03g27470	hypothetical protein
LOC_Os04g40930	MYB	LOC_Os03g55750	expressed protein
LOC_Os06g44860	SPL	LOC_Os03g55750	expressed protein
LOC_Os04g40930	MYB	LOC_Os03g55750	expressed protein
LOC_Os06g44860	SPL	LOC_Os03g55750	expressed protein
LOC_Os03g51690	Homeobox domain containing protein,	LOC_Os03g55750	expressed protein
LOC_Os03g51690	Homeobox domain containing protein,	LOC_Os03g55750	expressed protein
LOC_Os01g66030	MADS	LOC_Os04g58530	expressed protein
LOC_Os01g66590	DUF260 domain containing protein	LOC_Os04g58530	expressed protein
LOC_Os04g32790	ERF	LOC_Os04g58530	expressed protein
LOC_Os04g57340	ERF	LOC_Os04g58530	expressed protein
LOC_Os05g04820	MYB	LOC_Os04g58530	expressed protein
LOC_Os06g04010	GBP	LOC_Os04g58530	expressed protein
LOC_Os11g03440	MYB	LOC_Os04g58530	expressed protein
LOC_Os11g03440	MYB	LOC_Os04g58530	expressed protein
LOC_Os12g03150	MYB	LOC_Os04g58530	expressed protein
LOC_Os12g03150	MYB	LOC_Os04g58530	expressed protein
LOC_Os01g66030	MADS	LOC_Os04g58530	expressed protein
LOC_Os01g66590	DUF260 domain containing protein	LOC_Os04g58530	expressed protein
LOC_Os04g32790	ERF	LOC_Os04g58530	expressed protein
LOC_Os04g57340	ERF	LOC_Os04g58530	expressed protein
LOC_Os05g04820	MYB	LOC_Os04g58530	expressed protein
LOC_Os06g04010	GBP	LOC_Os04g58530	expressed protein
LOC_Os11g03440	MYB	LOC_Os04g58530	expressed protein
LOC_Os11g03440	MYB	LOC_Os04g58530	expressed protein
LOC_Os12g03150	MYB	LOC_Os04g58530	expressed protein
LOC_Os12g03150	MYB	LOC_Os04g58530	expressed protein
LOC_Os01g07480	DUF260 domain containing protein	LOC_Os04g58530	expressed protein
LOC_Os01g12440	ERF	LOC_Os04g58530	expressed protein
LOC_Os01g46870	ERF	LOC_Os04g58530	expressed protein
LOC_Os03g07830	ERF	LOC_Os04g58530	expressed protein
LOC_Os05g03020	ZFP	LOC_Os04g58530	expressed protein
LOC_Os01g07480	DUF260 domain containing protein	LOC_Os04g58530	expressed protein
LOC_Os01g12440	ERF	LOC_Os04g58530	expressed protein
LOC_Os01g46870	ERF	LOC_Os04g58530	expressed protein
LOC_Os03g07830	ERF	LOC_Os04g58530	expressed protein
LOC_Os05g03020	ZFP	LOC_Os04g58530	expressed protein
LOC_Os03g15660	ERF	LOC_Os04g58530	expressed protein
LOC_Os03g15660	ERF	LOC_Os04g58530	expressed protein
LOC_Os03g51690	Homeobox domain containing protein,	LOC_Os04g58530	expressed protein
LOC_Os03g64260	ERF	LOC_Os04g58530	expressed protein
LOC_Os03g51690	Homeobox domain containing protein,	LOC_Os04g58530	expressed protein
LOC_Os03g64260	ERF	LOC_Os04g58530	expressed protein
LOC_Os02g43820	ERF	LOC_Os04g58530	expressed protein
LOC_Os04g46240	ERF	LOC_Os04g58530	expressed protein
LOC_Os07g07974	TSO1-like CXC domain containing protein	LOC_Os04g58530	expressed protein
LOC_Os09g39810	ERF	LOC_Os04g58530	expressed protein
LOC_Os10g02584	GBP	LOC_Os04g58530	expressed protein
LOC_Os02g43820	ERF	LOC_Os04g58530	expressed protein
LOC_Os04g46240	ERF	LOC_Os04g58530	expressed protein
LOC_Os07g07974	TSO1-like CXC domain containing protein	LOC_Os04g58530	expressed protein
LOC_Os09g39810	ERF	LOC_Os04g58530	expressed protein
LOC_Os10g02584	GBP	LOC_Os04g58530	expressed protein
LOC_Os03g09170	ERF	LOC_Os04g58530	expressed protein
LOC_Os07g10410	ERF	LOC_Os04g58530	expressed protein
LOC_Os03g09170	ERF	LOC_Os04g58530	expressed protein
LOC_Os07g10410	ERF	LOC_Os04g58530	expressed protein
LOC_Os02g42585	ERF	LOC_Os04g58530	expressed protein
LOC_Os02g42585	ERF	LOC_Os04g58530	expressed protein
LOC_Os04g32790	ERF	LOC_Os04g58680	core histone H2A/H2B/H3/H4, putative, expressed
LOC_Os04g32790	ERF	LOC_Os04g58680	core histone H2A/H2B/H3/H4, putative, expressed
LOC_Os07g39320	HOX	LOC_Os04g58680	core histone H2A/H2B/H3/H4, putative, expressed
LOC_Os04g32790	ERF	LOC_Os04g58680	core histone H2A/H2B/H3/H4, putative, expressed
LOC_Os04g32790	ERF	LOC_Os04g58680	core histone H2A/H2B/H3/H4, putative, expressed
LOC_Os07g39320	HOX	LOC_Os04g58680	core histone H2A/H2B/H3/H4, putative, expressed
LOC_Os07g10410	ERF	LOC_Os04g58680	core histone H2A/H2B/H3/H4, putative, expressed
LOC_Os07g10410	ERF	LOC_Os04g58680	core histone H2A/H2B/H3/H4, putative, expressed
LOC_Os07g10410	ERF	LOC_Os04g58680	core histone H2A/H2B/H3/H4, putative, expressed
LOC_Os07g10410	ERF	LOC_Os04g58680	core histone H2A/H2B/H3/H4, putative, expressed
LOC_Os02g55380	ERF	LOC_Os04g58680	core histone H2A/H2B/H3/H4, putative, expressed
LOC_Os02g55380	ERF	LOC_Os04g58680	core histone H2A/H2B/H3/H4, putative, expressed
LOC_Os02g55380	ERF	LOC_Os04g58680	core histone H2A/H2B/H3/H4, putative, expressed
LOC_Os02g55380	ERF	LOC_Os04g58680	core histone H2A/H2B/H3/H4, putative, expressed
LOC_Os07g39320	HOX	LOC_Os04g58690	tRNA-specific adenosine deaminase 1, putative, expressed
LOC_Os12g18150	ZFP	LOC_Os04g58690	tRNA-specific adenosine deaminase 1, putative, expressed
LOC_Os07g39320	HOX	LOC_Os04g58690	tRNA-specific adenosine deaminase 1, putative, expressed
LOC_Os12g18150	ZFP	LOC_Os04g58690	tRNA-specific adenosine deaminase 1, putative, expressed
LOC_Os06g04010	GBP	LOC_Os04g58740	expressed protein
LOC_Os06g47150	Auxin	LOC_Os04g58740	expressed protein
LOC_Os06g04010	GBP	LOC_Os04g58740	expressed protein
LOC_Os06g47150	Auxin	LOC_Os04g58740	expressed protein
LOC_Os03g08754	MADS	LOC_Os04g58740	expressed protein
LOC_Os03g08754	MADS	LOC_Os04g58740	expressed protein
LOC_Os10g02584	GBP	LOC_Os04g58740	expressed protein
LOC_Os10g02584	GBP	LOC_Os04g58740	expressed protein
LOC_Os10g02584	GBP	LOC_Os04g58760	membrane associated DUF588 domain containing protein, putative, expressed
LOC_Os10g02584	GBP	LOC_Os04g58760	membrane associated DUF588 domain containing protein, putative, expressed
LOC_Os01g07480	DUF260 domain containing protein	LOC_Os04g58760	membrane associated DUF588 domain containing protein, putative, expressed
LOC_Os01g07480	DUF260 domain containing protein	LOC_Os04g58760	membrane associated DUF588 domain containing protein, putative, expressed
LOC_Os10g02584	GBP	LOC_Os04g58790	expressed protein
LOC_Os10g02584	GBP	LOC_Os04g58790	expressed protein
LOC_Os11g13840	ERF	LOC_Os04g58790	expressed protein
LOC_Os11g13840	ERF	LOC_Os04g58790	expressed protein
LOC_Os11g13840	ERF	LOC_Os04g58790	expressed protein
LOC_Os11g13840	ERF	LOC_Os04g58790	expressed protein
LOC_Os01g51610	STA	LOC_Os04g58790	expressed protein
LOC_Os01g51610	STA	LOC_Os04g58790	expressed protein
LOC_Os01g51610	STA	LOC_Os04g58790	expressed protein
LOC_Os01g51610	STA	LOC_Os04g58790	expressed protein
LOC_Os06g04010	GBP	LOC_Os04g58790	expressed protein
LOC_Os06g04010	GBP	LOC_Os04g58790	expressed protein
LOC_Os01g07120	ERF	LOC_Os04g58790	expressed protein
LOC_Os01g07120	ERF	LOC_Os04g58790	expressed protein
LOC_Os01g07120	ERF	LOC_Os04g58790	expressed protein
LOC_Os01g07120	ERF	LOC_Os04g58790	expressed protein
LOC_Os01g66030	MADS	LOC_Os04g58880	exo70 exocyst complex subunit, putative, expressed
LOC_Os01g67770	RR	LOC_Os04g58880	exo70 exocyst complex subunit, putative, expressed
LOC_Os02g47810	DOF	LOC_Os04g58880	exo70 exocyst complex subunit, putative, expressed
LOC_Os03g60630	DOF	LOC_Os04g58880	exo70 exocyst complex subunit, putative, expressed
LOC_Os01g66030	MADS	LOC_Os04g58880	exo70 exocyst complex subunit, putative, expressed
LOC_Os01g67770	RR	LOC_Os04g58880	exo70 exocyst complex subunit, putative, expressed
LOC_Os02g47810	DOF	LOC_Os04g58880	exo70 exocyst complex subunit, putative, expressed
LOC_Os03g60630	DOF	LOC_Os04g58880	exo70 exocyst complex subunit, putative, expressed
LOC_Os02g41510	MYB	LOC_Os04g58880	exo70 exocyst complex subunit, putative, expressed
LOC_Os03g12350	MYB	LOC_Os04g58880	exo70 exocyst complex subunit, putative, expressed
LOC_Os04g43680	MYB	LOC_Os04g58880	exo70 exocyst complex subunit, putative, expressed
LOC_Os06g12230	TCP	LOC_Os04g58880	exo70 exocyst complex subunit, putative, expressed
LOC_Os06g47150	Auxin	LOC_Os04g58880	exo70 exocyst complex subunit, putative, expressed
LOC_Os02g41510	MYB	LOC_Os04g58880	exo70 exocyst complex subunit, putative, expressed
LOC_Os03g12350	MYB	LOC_Os04g58880	exo70 exocyst complex subunit, putative, expressed
LOC_Os04g43680	MYB	LOC_Os04g58880	exo70 exocyst complex subunit, putative, expressed
LOC_Os06g12230	TCP	LOC_Os04g58880	exo70 exocyst complex subunit, putative, expressed
LOC_Os06g47150	Auxin	LOC_Os04g58880	exo70 exocyst complex subunit, putative, expressed
LOC_Os07g13260	DOF	LOC_Os04g58880	exo70 exocyst complex subunit, putative, expressed
LOC_Os07g13260	DOF	LOC_Os04g58880	exo70 exocyst complex subunit, putative, expressed
LOC_Os01g55580	TSO1-like CXC domain containing protein	LOC_Os06g41240	expressed protein
LOC_Os01g55580	TSO1-like CXC domain containing protein	LOC_Os06g41240	expressed protein
LOC_Os06g04010	GBP	LOC_Os06g41240	expressed protein
LOC_Os06g04010	GBP	LOC_Os06g41240	expressed protein
LOC_Os10g02584	GBP	LOC_Os06g41240	expressed protein
LOC_Os10g02584	GBP	LOC_Os06g41240	expressed protein
LOC_Os01g54600	WRKY	LOC_Os06g45950	OsSAUR25 - Auxin-responsive SAUR gene family member, expressed
LOC_Os01g61080	WRKY	LOC_Os06g45950	OsSAUR25 - Auxin-responsive SAUR gene family member, expressed
LOC_Os02g49700	HOX	LOC_Os06g45950	OsSAUR25 - Auxin-responsive SAUR gene family member, expressed
LOC_Os03g55080	WRKY	LOC_Os06g45950	OsSAUR25 - Auxin-responsive SAUR gene family member, expressed
LOC_Os04g50920	WRKY	LOC_Os06g45950	OsSAUR25 - Auxin-responsive SAUR gene family member, expressed
LOC_Os07g02060	WRKY	LOC_Os06g45950	OsSAUR25 - Auxin-responsive SAUR gene family member, expressed
LOC_Os09g16510	WRKY	LOC_Os06g45950	OsSAUR25 - Auxin-responsive SAUR gene family member, expressed
LOC_Os11g29870	WRKY	LOC_Os06g45950	OsSAUR25 - Auxin-responsive SAUR gene family member, expressed
LOC_Os12g32250	WRKY	LOC_Os06g45950	OsSAUR25 - Auxin-responsive SAUR gene family member, expressed
LOC_Os01g54600	WRKY	LOC_Os06g45950	OsSAUR25 - Auxin-responsive SAUR gene family member, expressed
LOC_Os01g61080	WRKY	LOC_Os06g45950	OsSAUR25 - Auxin-responsive SAUR gene family member, expressed
LOC_Os02g49700	HOX	LOC_Os06g45950	OsSAUR25 - Auxin-responsive SAUR gene family member, expressed
LOC_Os03g55080	WRKY	LOC_Os06g45950	OsSAUR25 - Auxin-responsive SAUR gene family member, expressed
LOC_Os04g50920	WRKY	LOC_Os06g45950	OsSAUR25 - Auxin-responsive SAUR gene family member, expressed
LOC_Os07g02060	WRKY	LOC_Os06g45950	OsSAUR25 - Auxin-responsive SAUR gene family member, expressed
LOC_Os09g16510	WRKY	LOC_Os06g45950	OsSAUR25 - Auxin-responsive SAUR gene family member, expressed
LOC_Os11g29870	WRKY	LOC_Os06g45950	OsSAUR25 - Auxin-responsive SAUR gene family member, expressed
LOC_Os12g32250	WRKY	LOC_Os06g45950	OsSAUR25 - Auxin-responsive SAUR gene family member, expressed
LOC_Os10g02584	GBP	LOC_Os06g45950	OsSAUR25 - Auxin-responsive SAUR gene family member, expressed
LOC_Os10g02584	GBP	LOC_Os06g45950	OsSAUR25 - Auxin-responsive SAUR gene family member, expressed
LOC_Os01g14440	WRKY	LOC_Os06g45950	OsSAUR25 - Auxin-responsive SAUR gene family member, expressed
LOC_Os01g47560	WRKY	LOC_Os06g45950	OsSAUR25 - Auxin-responsive SAUR gene family member, expressed
LOC_Os01g53260	WRKY	LOC_Os06g45950	OsSAUR25 - Auxin-responsive SAUR gene family member, expressed
LOC_Os02g08440	WRKY	LOC_Os06g45950	OsSAUR25 - Auxin-responsive SAUR gene family member, expressed
LOC_Os02g16540	WRKY	LOC_Os06g45950	OsSAUR25 - Auxin-responsive SAUR gene family member, expressed
LOC_Os04g21950	WRKY	LOC_Os06g45950	OsSAUR25 - Auxin-responsive SAUR gene family member, expressed
LOC_Os05g09020	WRKY	LOC_Os06g45950	OsSAUR25 - Auxin-responsive SAUR gene family member, expressed
LOC_Os05g25770	WRKY	LOC_Os06g45950	OsSAUR25 - Auxin-responsive SAUR gene family member, expressed
LOC_Os05g49210	WRKY	LOC_Os06g45950	OsSAUR25 - Auxin-responsive SAUR gene family member, expressed
LOC_Os07g39480	WRKY	LOC_Os06g45950	OsSAUR25 - Auxin-responsive SAUR gene family member, expressed
LOC_Os01g14440	WRKY	LOC_Os06g45950	OsSAUR25 - Auxin-responsive SAUR gene family member, expressed
LOC_Os01g47560	WRKY	LOC_Os06g45950	OsSAUR25 - Auxin-responsive SAUR gene family member, expressed
LOC_Os01g53260	WRKY	LOC_Os06g45950	OsSAUR25 - Auxin-responsive SAUR gene family member, expressed
LOC_Os02g08440	WRKY	LOC_Os06g45950	OsSAUR25 - Auxin-responsive SAUR gene family member, expressed
LOC_Os02g16540	WRKY	LOC_Os06g45950	OsSAUR25 - Auxin-responsive SAUR gene family member, expressed
LOC_Os04g21950	WRKY	LOC_Os06g45950	OsSAUR25 - Auxin-responsive SAUR gene family member, expressed
LOC_Os05g09020	WRKY	LOC_Os06g45950	OsSAUR25 - Auxin-responsive SAUR gene family member, expressed
LOC_Os05g25770	WRKY	LOC_Os06g45950	OsSAUR25 - Auxin-responsive SAUR gene family member, expressed
LOC_Os05g49210	WRKY	LOC_Os06g45950	OsSAUR25 - Auxin-responsive SAUR gene family member, expressed
LOC_Os07g39480	WRKY	LOC_Os06g45950	OsSAUR25 - Auxin-responsive SAUR gene family member, expressed
LOC_Os03g51690	Homeobox domain containing protein,	LOC_Os06g45950	OsSAUR25 - Auxin-responsive SAUR gene family member, expressed
LOC_Os06g04010	GBP	LOC_Os06g45950	OsSAUR25 - Auxin-responsive SAUR gene family member, expressed
LOC_Os03g51690	Homeobox domain containing protein,	LOC_Os06g45950	OsSAUR25 - Auxin-responsive SAUR gene family member, expressed
LOC_Os06g04010	GBP	LOC_Os06g45950	OsSAUR25 - Auxin-responsive SAUR gene family member, expressed
LOC_Os01g51610	STA	LOC_Os06g45970	OsSAUR26 - Auxin-responsive SAUR gene family member, expressed
LOC_Os04g40930	MYB	LOC_Os06g45970	OsSAUR26 - Auxin-responsive SAUR gene family member, expressed
LOC_Os01g51610	STA	LOC_Os06g45970	OsSAUR26 - Auxin-responsive SAUR gene family member, expressed
LOC_Os04g40930	MYB	LOC_Os06g45970	OsSAUR26 - Auxin-responsive SAUR gene family member, expressed
LOC_Os02g42870	MYB	LOC_Os06g46090	expressed protein
LOC_Os02g46780	MYB	LOC_Os06g46090	expressed protein
LOC_Os07g31470	MYB	LOC_Os06g46090	expressed protein
LOC_Os02g42870	MYB	LOC_Os06g46090	expressed protein
LOC_Os02g46780	MYB	LOC_Os06g46090	expressed protein
LOC_Os07g31470	MYB	LOC_Os06g46090	expressed protein
LOC_Os01g07120	ERF	LOC_Os06g46090	expressed protein
LOC_Os01g07120	ERF	LOC_Os06g46090	expressed protein
LOC_Os01g12440	ERF	LOC_Os06g46090	expressed protein
LOC_Os01g46870	ERF	LOC_Os06g46090	expressed protein
LOC_Os05g04820	MYB	LOC_Os06g46090	expressed protein
LOC_Os01g12440	ERF	LOC_Os06g46090	expressed protein
LOC_Os01g46870	ERF	LOC_Os06g46090	expressed protein
LOC_Os05g04820	MYB	LOC_Os06g46090	expressed protein
LOC_Os11g13840	ERF	LOC_Os06g46090	expressed protein
LOC_Os11g13840	ERF	LOC_Os06g46090	expressed protein
LOC_Os04g28090	MYB	LOC_Os06g46270	no apical meristem protein, putative, expressed
LOC_Os04g28090	MYB	LOC_Os06g46270	no apical meristem protein, putative, expressed
LOC_Os01g68370	B3 DNA binding domain containing protein	LOC_Os06g46270	no apical meristem protein, putative, expressed
LOC_Os01g68370	B3 DNA binding domain containing protein	LOC_Os06g46270	no apical meristem protein, putative, expressed
LOC_Os01g74020	MYB	LOC_Os08g42610	pentatricopeptide, putative, expressed
LOC_Os02g52780	bZIP	LOC_Os08g42610	pentatricopeptide, putative, expressed
LOC_Os09g01960	MYB	LOC_Os08g42610	pentatricopeptide, putative, expressed
LOC_Os01g74020	MYB	LOC_Os08g42610	pentatricopeptide, putative, expressed
LOC_Os02g52780	bZIP	LOC_Os08g42610	pentatricopeptide, putative, expressed
LOC_Os09g01960	MYB	LOC_Os08g42610	pentatricopeptide, putative, expressed
LOC_Os02g03960	bZIP	LOC_Os08g42610	pentatricopeptide, putative, expressed
LOC_Os02g42380	TCP	LOC_Os08g42610	pentatricopeptide, putative, expressed
LOC_Os02g03960	bZIP	LOC_Os08g42610	pentatricopeptide, putative, expressed
LOC_Os02g42380	TCP	LOC_Os08g42610	pentatricopeptide, putative, expressed
LOC_Os05g49420	bZIP	LOC_Os08g42610	pentatricopeptide, putative, expressed
LOC_Os05g49420	bZIP	LOC_Os08g42610	pentatricopeptide, putative, expressed
LOC_Os10g02584	GBP	LOC_Os08g42610	pentatricopeptide, putative, expressed
LOC_Os10g02584	GBP	LOC_Os08g42610	pentatricopeptide, putative, expressed
LOC_Os06g12230	TCP	LOC_Os08g42610	pentatricopeptide, putative, expressed
LOC_Os06g12230	TCP	LOC_Os08g42610	pentatricopeptide, putative, expressed
LOC_Os01g11550	PCF	LOC_Os08g42610	pentatricopeptide, putative, expressed
LOC_Os01g64000	MYB	LOC_Os08g42610	pentatricopeptide, putative, expressed
LOC_Os05g41070	bZIP	LOC_Os08g42610	pentatricopeptide, putative, expressed
LOC_Os01g11550	PCF	LOC_Os08g42610	pentatricopeptide, putative, expressed
LOC_Os01g64000	MYB	LOC_Os08g42610	pentatricopeptide, putative, expressed
LOC_Os05g41070	bZIP	LOC_Os08g42610	pentatricopeptide, putative, expressed
LOC_Os01g69980	TCP	LOC_Os08g42610	pentatricopeptide, putative, expressed
LOC_Os01g69980	TCP	LOC_Os08g42610	pentatricopeptide, putative, expressed
LOC_Os08g43160	PCF	LOC_Os08g42610	pentatricopeptide, putative, expressed
LOC_Os08g43160	PCF	LOC_Os08g42610	pentatricopeptide, putative, expressed
LOC_Os04g44440	TCP	LOC_Os08g42610	pentatricopeptide, putative, expressed
LOC_Os04g44440	TCP	LOC_Os08g42610	pentatricopeptide, putative, expressed
LOC_Os02g10860	bZIP	LOC_Os08g42610	pentatricopeptide, putative, expressed
LOC_Os02g51280	TCP	LOC_Os08g42610	pentatricopeptide, putative, expressed
LOC_Os03g58250	bZIP	LOC_Os08g42610	pentatricopeptide, putative, expressed
LOC_Os12g13170	bZIP	LOC_Os08g42610	pentatricopeptide, putative, expressed
LOC_Os12g37410	bZIP	LOC_Os08g42610	pentatricopeptide, putative, expressed
LOC_Os02g10860	bZIP	LOC_Os08g42610	pentatricopeptide, putative, expressed
LOC_Os02g51280	TCP	LOC_Os08g42610	pentatricopeptide, putative, expressed
LOC_Os03g58250	bZIP	LOC_Os08g42610	pentatricopeptide, putative, expressed
LOC_Os12g13170	bZIP	LOC_Os08g42610	pentatricopeptide, putative, expressed
LOC_Os12g37410	bZIP	LOC_Os08g42610	pentatricopeptide, putative, expressed
LOC_Os05g03020	ZFP	LOC_Os08g42610	pentatricopeptide, putative, expressed
LOC_Os05g03020	ZFP	LOC_Os08g42610	pentatricopeptide, putative, expressed
LOC_Os06g04010	GBP	LOC_Os08g42610	pentatricopeptide, putative, expressed
LOC_Os06g04010	GBP	LOC_Os08g42610	pentatricopeptide, putative, expressed
LOC_Os03g51690	Homeobox domain containing protein,	LOC_Os08g42610	pentatricopeptide, putative, expressed
LOC_Os03g51690	Homeobox domain containing protein,	LOC_Os08g42610	pentatricopeptide, putative, expressed
LOC_Os01g09640	MYB	LOC_Os09g15330	transporter family protein, putative, expressed
LOC_Os02g03960	bZIP	LOC_Os09g15330	transporter family protein, putative, expressed
LOC_Os02g52780	bZIP	LOC_Os09g15330	transporter family protein, putative, expressed
LOC_Os05g49420	bZIP	LOC_Os09g15330	transporter family protein, putative, expressed
LOC_Os10g41200	MYB	LOC_Os09g15330	transporter family protein, putative, expressed
LOC_Os01g09640	MYB	LOC_Os09g15330	transporter family protein, putative, expressed
LOC_Os02g03960	bZIP	LOC_Os09g15330	transporter family protein, putative, expressed
LOC_Os02g52780	bZIP	LOC_Os09g15330	transporter family protein, putative, expressed
LOC_Os05g49420	bZIP	LOC_Os09g15330	transporter family protein, putative, expressed
LOC_Os10g41200	MYB	LOC_Os09g15330	transporter family protein, putative, expressed
LOC_Os01g09640	MYB	LOC_Os09g15330	transporter family protein, putative, expressed
LOC_Os02g03960	bZIP	LOC_Os09g15330	transporter family protein, putative, expressed
LOC_Os02g52780	bZIP	LOC_Os09g15330	transporter family protein, putative, expressed
LOC_Os05g49420	bZIP	LOC_Os09g15330	transporter family protein, putative, expressed
LOC_Os10g41200	MYB	LOC_Os09g15330	transporter family protein, putative, expressed
LOC_Os01g09640	MYB	LOC_Os09g15330	transporter family protein, putative, expressed
LOC_Os02g03960	bZIP	LOC_Os09g15330	transporter family protein, putative, expressed
LOC_Os02g52780	bZIP	LOC_Os09g15330	transporter family protein, putative, expressed
LOC_Os05g49420	bZIP	LOC_Os09g15330	transporter family protein, putative, expressed
LOC_Os10g41200	MYB	LOC_Os09g15330	transporter family protein, putative, expressed
LOC_Os10g02584	GBP	LOC_Os09g15330	transporter family protein, putative, expressed
LOC_Os10g02584	GBP	LOC_Os09g15330	transporter family protein, putative, expressed
LOC_Os10g02584	GBP	LOC_Os09g15330	transporter family protein, putative, expressed
LOC_Os10g02584	GBP	LOC_Os09g15330	transporter family protein, putative, expressed
LOC_Os01g64000	MYB	LOC_Os09g15330	transporter family protein, putative, expressed
LOC_Os02g10860	bZIP	LOC_Os09g15330	transporter family protein, putative, expressed
LOC_Os03g58250	bZIP	LOC_Os09g15330	transporter family protein, putative, expressed
LOC_Os05g41070	bZIP	LOC_Os09g15330	transporter family protein, putative, expressed
LOC_Os12g13170	bZIP	LOC_Os09g15330	transporter family protein, putative, expressed
LOC_Os12g37410	bZIP	LOC_Os09g15330	transporter family protein, putative, expressed
LOC_Os01g64000	MYB	LOC_Os09g15330	transporter family protein, putative, expressed
LOC_Os02g10860	bZIP	LOC_Os09g15330	transporter family protein, putative, expressed
LOC_Os03g58250	bZIP	LOC_Os09g15330	transporter family protein, putative, expressed
LOC_Os05g41070	bZIP	LOC_Os09g15330	transporter family protein, putative, expressed
LOC_Os12g13170	bZIP	LOC_Os09g15330	transporter family protein, putative, expressed
LOC_Os12g37410	bZIP	LOC_Os09g15330	transporter family protein, putative, expressed
LOC_Os01g64000	MYB	LOC_Os09g15330	transporter family protein, putative, expressed
LOC_Os02g10860	bZIP	LOC_Os09g15330	transporter family protein, putative, expressed
LOC_Os03g58250	bZIP	LOC_Os09g15330	transporter family protein, putative, expressed
LOC_Os05g41070	bZIP	LOC_Os09g15330	transporter family protein, putative, expressed
LOC_Os12g13170	bZIP	LOC_Os09g15330	transporter family protein, putative, expressed
LOC_Os12g37410	bZIP	LOC_Os09g15330	transporter family protein, putative, expressed
LOC_Os01g64000	MYB	LOC_Os09g15330	transporter family protein, putative, expressed
LOC_Os02g10860	bZIP	LOC_Os09g15330	transporter family protein, putative, expressed
LOC_Os03g58250	bZIP	LOC_Os09g15330	transporter family protein, putative, expressed
LOC_Os05g41070	bZIP	LOC_Os09g15330	transporter family protein, putative, expressed
LOC_Os12g13170	bZIP	LOC_Os09g15330	transporter family protein, putative, expressed
LOC_Os12g37410	bZIP	LOC_Os09g15330	transporter family protein, putative, expressed
LOC_Os05g03020	ZFP	LOC_Os09g15330	transporter family protein, putative, expressed
LOC_Os05g03020	ZFP	LOC_Os09g15330	transporter family protein, putative, expressed
LOC_Os05g03020	ZFP	LOC_Os09g15330	transporter family protein, putative, expressed
LOC_Os05g03020	ZFP	LOC_Os09g15330	transporter family protein, putative, expressed
LOC_Os02g03960	bZIP	LOC_Os09g15590	OsFBX316 - F-box domain containing protein, expressed
LOC_Os02g45420	ERF	LOC_Os09g15590	OsFBX316 - F-box domain containing protein, expressed
LOC_Os03g56580	NAC	LOC_Os09g15590	OsFBX316 - F-box domain containing protein, expressed
LOC_Os04g55520	ERF	LOC_Os09g15590	OsFBX316 - F-box domain containing protein, expressed
LOC_Os05g28350	ERF	LOC_Os09g15590	OsFBX316 - F-box domain containing protein, expressed
LOC_Os10g41130	ERF	LOC_Os09g15590	OsFBX316 - F-box domain containing protein, expressed
LOC_Os02g03960	bZIP	LOC_Os09g15590	OsFBX316 - F-box domain containing protein, expressed
LOC_Os02g45420	ERF	LOC_Os09g15590	OsFBX316 - F-box domain containing protein, expressed
LOC_Os03g56580	NAC	LOC_Os09g15590	OsFBX316 - F-box domain containing protein, expressed
LOC_Os04g55520	ERF	LOC_Os09g15590	OsFBX316 - F-box domain containing protein, expressed
LOC_Os05g28350	ERF	LOC_Os09g15590	OsFBX316 - F-box domain containing protein, expressed
LOC_Os10g41130	ERF	LOC_Os09g15590	OsFBX316 - F-box domain containing protein, expressed
LOC_Os05g03020	ZFP	LOC_Os09g15590	OsFBX316 - F-box domain containing protein, expressed
LOC_Os05g03020	ZFP	LOC_Os09g15590	OsFBX316 - F-box domain containing protein, expressed
LOC_Os03g51690	Homeobox domain containing protein,	LOC_Os09g15590	OsFBX316 - F-box domain containing protein, expressed
LOC_Os06g04010	GBP	LOC_Os09g15590	OsFBX316 - F-box domain containing protein, expressed
LOC_Os03g51690	Homeobox domain containing protein,	LOC_Os09g15590	OsFBX316 - F-box domain containing protein, expressed
LOC_Os06g04010	GBP	LOC_Os09g15590	OsFBX316 - F-box domain containing protein, expressed
LOC_Os03g64260	ERF	LOC_Os09g15590	OsFBX316 - F-box domain containing protein, expressed
LOC_Os03g64260	ERF	LOC_Os09g15590	OsFBX316 - F-box domain containing protein, expressed
LOC_Os01g07120	ERF	LOC_Os09g15590	OsFBX316 - F-box domain containing protein, expressed
LOC_Os01g07120	ERF	LOC_Os09g15590	OsFBX316 - F-box domain containing protein, expressed
LOC_Os05g41760	ERF	LOC_Os09g15590	OsFBX316 - F-box domain containing protein, expressed
LOC_Os07g10410	ERF	LOC_Os09g15590	OsFBX316 - F-box domain containing protein, expressed
LOC_Os09g39810	ERF	LOC_Os09g15590	OsFBX316 - F-box domain containing protein, expressed
LOC_Os05g41760	ERF	LOC_Os09g15590	OsFBX316 - F-box domain containing protein, expressed
LOC_Os07g10410	ERF	LOC_Os09g15590	OsFBX316 - F-box domain containing protein, expressed
LOC_Os09g39810	ERF	LOC_Os09g15590	OsFBX316 - F-box domain containing protein, expressed
LOC_Os01g66270	ERF	LOC_Os09g15590	OsFBX316 - F-box domain containing protein, expressed
LOC_Os08g45110	ERF	LOC_Os09g15590	OsFBX316 - F-box domain containing protein, expressed
LOC_Os01g66270	ERF	LOC_Os09g15590	OsFBX316 - F-box domain containing protein, expressed
LOC_Os08g45110	ERF	LOC_Os09g15590	OsFBX316 - F-box domain containing protein, expressed
LOC_Os02g42585	ERF	LOC_Os09g15590	OsFBX316 - F-box domain containing protein, expressed
LOC_Os02g55380	ERF	LOC_Os09g15590	OsFBX316 - F-box domain containing protein, expressed
LOC_Os02g42585	ERF	LOC_Os09g15590	OsFBX316 - F-box domain containing protein, expressed
LOC_Os02g55380	ERF	LOC_Os09g15590	OsFBX316 - F-box domain containing protein, expressed
LOC_Os04g57340	ERF	LOC_Os09g15590	OsFBX316 - F-box domain containing protein, expressed
LOC_Os04g57340	ERF	LOC_Os09g15590	OsFBX316 - F-box domain containing protein, expressed
LOC_Os02g10860	bZIP	LOC_Os09g15590	OsFBX316 - F-box domain containing protein, expressed
LOC_Os03g58250	bZIP	LOC_Os09g15590	OsFBX316 - F-box domain containing protein, expressed
LOC_Os07g42510	ERF	LOC_Os09g15590	OsFBX316 - F-box domain containing protein, expressed
LOC_Os12g37410	bZIP	LOC_Os09g15590	OsFBX316 - F-box domain containing protein, expressed
LOC_Os02g10860	bZIP	LOC_Os09g15590	OsFBX316 - F-box domain containing protein, expressed
LOC_Os03g58250	bZIP	LOC_Os09g15590	OsFBX316 - F-box domain containing protein, expressed
LOC_Os07g42510	ERF	LOC_Os09g15590	OsFBX316 - F-box domain containing protein, expressed
LOC_Os12g37410	bZIP	LOC_Os09g15590	OsFBX316 - F-box domain containing protein, expressed
LOC_Os03g07830	ERF	LOC_Os09g15590	OsFBX316 - F-box domain containing protein, expressed
LOC_Os03g07830	ERF	LOC_Os09g15590	OsFBX316 - F-box domain containing protein, expressed
LOC_Os07g47330	ERF	LOC_Os09g15590	OsFBX316 - F-box domain containing protein, expressed
LOC_Os09g13940	ERF	LOC_Os09g15590	OsFBX316 - F-box domain containing protein, expressed
LOC_Os07g47330	ERF	LOC_Os09g15590	OsFBX316 - F-box domain containing protein, expressed
LOC_Os09g13940	ERF	LOC_Os09g15590	OsFBX316 - F-box domain containing protein, expressed
LOC_Os06g09390	ERF	LOC_Os09g15590	OsFBX316 - F-box domain containing protein, expressed
LOC_Os06g09390	ERF	LOC_Os09g15590	OsFBX316 - F-box domain containing protein, expressed
LOC_Os03g15660	ERF	LOC_Os09g15590	OsFBX316 - F-box domain containing protein, expressed
LOC_Os03g15660	ERF	LOC_Os09g15590	OsFBX316 - F-box domain containing protein, expressed
LOC_Os01g12440	ERF	LOC_Os09g15590	OsFBX316 - F-box domain containing protein, expressed
LOC_Os01g46870	ERF	LOC_Os09g15590	OsFBX316 - F-box domain containing protein, expressed
LOC_Os04g32790	ERF	LOC_Os09g15590	OsFBX316 - F-box domain containing protein, expressed
LOC_Os01g12440	ERF	LOC_Os09g15590	OsFBX316 - F-box domain containing protein, expressed
LOC_Os01g46870	ERF	LOC_Os09g15590	OsFBX316 - F-box domain containing protein, expressed
LOC_Os04g32790	ERF	LOC_Os09g15590	OsFBX316 - F-box domain containing protein, expressed
LOC_Os01g66590	DUF260 domain containing protein	LOC_Os09g15590	OsFBX316 - F-box domain containing protein, expressed
LOC_Os01g66590	DUF260 domain containing protein	LOC_Os09g15590	OsFBX316 - F-box domain containing protein, expressed
LOC_Os03g09170	ERF	LOC_Os09g15590	OsFBX316 - F-box domain containing protein, expressed
LOC_Os11g13840	ERF	LOC_Os09g15590	OsFBX316 - F-box domain containing protein, expressed
LOC_Os03g09170	ERF	LOC_Os09g15590	OsFBX316 - F-box domain containing protein, expressed
LOC_Os11g13840	ERF	LOC_Os09g15590	OsFBX316 - F-box domain containing protein, expressed
LOC_Os01g07480	DUF260 domain containing protein	LOC_Os09g15590	OsFBX316 - F-box domain containing protein, expressed
LOC_Os02g43820	ERF	LOC_Os09g15590	OsFBX316 - F-box domain containing protein, expressed
LOC_Os04g46240	ERF	LOC_Os09g15590	OsFBX316 - F-box domain containing protein, expressed
LOC_Os01g07480	DUF260 domain containing protein	LOC_Os09g15590	OsFBX316 - F-box domain containing protein, expressed
LOC_Os02g43820	ERF	LOC_Os09g15590	OsFBX316 - F-box domain containing protein, expressed
LOC_Os04g46240	ERF	LOC_Os09g15590	OsFBX316 - F-box domain containing protein, expressed
LOC_Os10g02584	GBP	LOC_Os09g15590	OsFBX316 - F-box domain containing protein, expressed
LOC_Os10g02584	GBP	LOC_Os09g15590	OsFBX316 - F-box domain containing protein, expressed
LOC_Os01g09850	IDD	LOC_Os09g15700	receptor-like protein kinase 5 precursor, putative, expressed
LOC_Os01g09850	IDD	LOC_Os09g15700	receptor-like protein kinase 5 precursor, putative, expressed
LOC_Os01g14010	IDD	LOC_Os09g15700	receptor-like protein kinase 5 precursor, putative, expressed
LOC_Os01g14010	IDD	LOC_Os09g15700	receptor-like protein kinase 5 precursor, putative, expressed
LOC_Os03g10140	IDD	LOC_Os09g15700	receptor-like protein kinase 5 precursor, putative, expressed
LOC_Os03g10140	IDD	LOC_Os09g15700	receptor-like protein kinase 5 precursor, putative, expressed
LOC_Os01g09850	IDD	LOC_Os09g15700	receptor-like protein kinase 5 precursor, putative, expressed
LOC_Os01g09850	IDD	LOC_Os09g15700	receptor-like protein kinase 5 precursor, putative, expressed
LOC_Os01g14010	IDD	LOC_Os09g15700	receptor-like protein kinase 5 precursor, putative, expressed
LOC_Os01g14010	IDD	LOC_Os09g15700	receptor-like protein kinase 5 precursor, putative, expressed
LOC_Os03g10140	IDD	LOC_Os09g15700	receptor-like protein kinase 5 precursor, putative, expressed
LOC_Os03g10140	IDD	LOC_Os09g15700	receptor-like protein kinase 5 precursor, putative, expressed
LOC_Os03g61760	SPL	LOC_Os09g15700	receptor-like protein kinase 5 precursor, putative, expressed
LOC_Os08g41940	SBP-box gene family member	LOC_Os09g15700	receptor-like protein kinase 5 precursor, putative, expressed
LOC_Os09g31438	SPL	LOC_Os09g15700	receptor-like protein kinase 5 precursor, putative, expressed
LOC_Os09g38340	GATA	LOC_Os09g15700	receptor-like protein kinase 5 precursor, putative, expressed
LOC_Os09g38340	GATA	LOC_Os09g15700	receptor-like protein kinase 5 precursor, putative, expressed
LOC_Os10g02584	GBP	LOC_Os09g15700	receptor-like protein kinase 5 precursor, putative, expressed
LOC_Os10g02584	GBP	LOC_Os09g15700	receptor-like protein kinase 5 precursor, putative, expressed
LOC_Os03g61760	SPL	LOC_Os09g15700	receptor-like protein kinase 5 precursor, putative, expressed
LOC_Os08g41940	SBP-box gene family member	LOC_Os09g15700	receptor-like protein kinase 5 precursor, putative, expressed
LOC_Os09g31438	SPL	LOC_Os09g15700	receptor-like protein kinase 5 precursor, putative, expressed
LOC_Os09g38340	GATA	LOC_Os09g15700	receptor-like protein kinase 5 precursor, putative, expressed
LOC_Os09g38340	GATA	LOC_Os09g15700	receptor-like protein kinase 5 precursor, putative, expressed
LOC_Os10g02584	GBP	LOC_Os09g15700	receptor-like protein kinase 5 precursor, putative, expressed
LOC_Os10g02584	GBP	LOC_Os09g15700	receptor-like protein kinase 5 precursor, putative, expressed
LOC_Os02g47810	DOF	LOC_Os09g15740	expressed protein
LOC_Os03g07830	ERF	LOC_Os09g15740	expressed protein
LOC_Os03g56950	phytochrome-interacting factor 4	LOC_Os09g15740	expressed protein
LOC_Os03g60630	DOF	LOC_Os09g15740	expressed protein
LOC_Os05g28350	ERF	LOC_Os09g15740	expressed protein
LOC_Os02g47810	DOF	LOC_Os09g15740	expressed protein
LOC_Os03g07830	ERF	LOC_Os09g15740	expressed protein
LOC_Os03g56950	phytochrome-interacting factor 4	LOC_Os09g15740	expressed protein
LOC_Os03g60630	DOF	LOC_Os09g15740	expressed protein
LOC_Os05g28350	ERF	LOC_Os09g15740	expressed protein
LOC_Os06g48534	GATA	LOC_Os09g15740	expressed protein
LOC_Os05g41760	ERF	LOC_Os09g15740	expressed protein
LOC_Os05g41760	ERF	LOC_Os09g15740	expressed protein
LOC_Os03g15660	ERF	LOC_Os09g15740	expressed protein
LOC_Os09g39810	ERF	LOC_Os09g15740	expressed protein
LOC_Os03g15660	ERF	LOC_Os09g15740	expressed protein
LOC_Os09g39810	ERF	LOC_Os09g15740	expressed protein
LOC_Os01g66590	DUF260 domain containing protein	LOC_Os09g15740	expressed protein
LOC_Os01g66590	DUF260 domain containing protein	LOC_Os09g15740	expressed protein
LOC_Os07g10410	ERF	LOC_Os09g15740	expressed protein
LOC_Os07g10410	ERF	LOC_Os09g15740	expressed protein
LOC_Os01g07480	DUF260 domain containing protein	LOC_Os09g15740	expressed protein
LOC_Os01g12440	ERF	LOC_Os09g15740	expressed protein
LOC_Os01g46870	ERF	LOC_Os09g15740	expressed protein
LOC_Os02g43820	ERF	LOC_Os09g15740	expressed protein
LOC_Os03g09170	ERF	LOC_Os09g15740	expressed protein
LOC_Os03g64260	ERF	LOC_Os09g15740	expressed protein
LOC_Os04g32790	ERF	LOC_Os09g15740	expressed protein
LOC_Os04g46240	ERF	LOC_Os09g15740	expressed protein
LOC_Os07g42510	ERF	LOC_Os09g15740	expressed protein
LOC_Os07g47330	ERF	LOC_Os09g15740	expressed protein
LOC_Os09g13940	ERF	LOC_Os09g15740	expressed protein
LOC_Os10g02584	GBP	LOC_Os09g15740	expressed protein
LOC_Os11g13840	ERF	LOC_Os09g15740	expressed protein
LOC_Os01g07480	DUF260 domain containing protein	LOC_Os09g15740	expressed protein
LOC_Os01g12440	ERF	LOC_Os09g15740	expressed protein
LOC_Os01g46870	ERF	LOC_Os09g15740	expressed protein
LOC_Os02g43820	ERF	LOC_Os09g15740	expressed protein
LOC_Os03g09170	ERF	LOC_Os09g15740	expressed protein
LOC_Os03g64260	ERF	LOC_Os09g15740	expressed protein
LOC_Os04g32790	ERF	LOC_Os09g15740	expressed protein
LOC_Os04g46240	ERF	LOC_Os09g15740	expressed protein
LOC_Os07g42510	ERF	LOC_Os09g15740	expressed protein
LOC_Os07g47330	ERF	LOC_Os09g15740	expressed protein
LOC_Os09g13940	ERF	LOC_Os09g15740	expressed protein
LOC_Os10g02584	GBP	LOC_Os09g15740	expressed protein
LOC_Os11g13840	ERF	LOC_Os09g15740	expressed protein
LOC_Os06g04010	GBP	LOC_Os09g15740	expressed protein
LOC_Os06g06900	HLH	LOC_Os09g15740	expressed protein
LOC_Os06g04010	GBP	LOC_Os09g15740	expressed protein
LOC_Os06g06900	HLH	LOC_Os09g15740	expressed protein
LOC_Os03g51690	Homeobox domain containing protein,	LOC_Os09g15740	expressed protein
LOC_Os09g28440	ERF	LOC_Os09g15740	expressed protein
LOC_Os03g51690	Homeobox domain containing protein,	LOC_Os09g15740	expressed protein
LOC_Os09g28440	ERF	LOC_Os09g15740	expressed protein
LOC_Os01g60960	DUF260	LOC_Os09g15740	expressed protein
LOC_Os08g45110	ERF	LOC_Os09g15740	expressed protein
LOC_Os01g60960	DUF260	LOC_Os09g15740	expressed protein
LOC_Os08g45110	ERF	LOC_Os09g15740	expressed protein
LOC_Os01g07120	ERF	LOC_Os09g15740	expressed protein
LOC_Os01g66270	ERF	LOC_Os09g15740	expressed protein
LOC_Os02g42585	ERF	LOC_Os09g15740	expressed protein
LOC_Os02g55380	ERF	LOC_Os09g15740	expressed protein
LOC_Os03g51690	Homeobox domain containing protein,	LOC_Os09g15740	expressed protein
LOC_Os04g57340	ERF	LOC_Os09g15740	expressed protein
LOC_Os05g03020	ZFP	LOC_Os09g15740	expressed protein
LOC_Os06g04010	GBP	LOC_Os09g15740	expressed protein
LOC_Os06g09390	ERF	LOC_Os09g15740	expressed protein
LOC_Os01g07120	ERF	LOC_Os09g15740	expressed protein
LOC_Os01g66270	ERF	LOC_Os09g15740	expressed protein
LOC_Os02g42585	ERF	LOC_Os09g15740	expressed protein
LOC_Os02g55380	ERF	LOC_Os09g15740	expressed protein
LOC_Os03g51690	Homeobox domain containing protein,	LOC_Os09g15740	expressed protein
LOC_Os04g57340	ERF	LOC_Os09g15740	expressed protein
LOC_Os05g03020	ZFP	LOC_Os09g15740	expressed protein
LOC_Os06g04010	GBP	LOC_Os09g15740	expressed protein
LOC_Os06g09390	ERF	LOC_Os09g15740	expressed protein
LOC_Os01g09850	IDD	LOC_Os11g36350	OsFBDUF50 - F-box and DUF domain containing protein, expressed
LOC_Os02g47810	DOF	LOC_Os11g36350	OsFBDUF50 - F-box and DUF domain containing protein, expressed
LOC_Os08g41940	SBP-box gene family member	LOC_Os11g36350	OsFBDUF50 - F-box and DUF domain containing protein, expressed
LOC_Os09g01960	MYB	LOC_Os11g36350	OsFBDUF50 - F-box and DUF domain containing protein, expressed
LOC_Os09g31438	SPL	LOC_Os11g36350	OsFBDUF50 - F-box and DUF domain containing protein, expressed
LOC_Os01g09850	IDD	LOC_Os11g36350	OsFBDUF50 - F-box and DUF domain containing protein, expressed
LOC_Os02g47810	DOF	LOC_Os11g36350	OsFBDUF50 - F-box and DUF domain containing protein, expressed
LOC_Os08g41940	SBP-box gene family member	LOC_Os11g36350	OsFBDUF50 - F-box and DUF domain containing protein, expressed
LOC_Os09g01960	MYB	LOC_Os11g36350	OsFBDUF50 - F-box and DUF domain containing protein, expressed
LOC_Os09g31438	SPL	LOC_Os11g36350	OsFBDUF50 - F-box and DUF domain containing protein, expressed
LOC_Os05g41760	ERF	LOC_Os11g36350	OsFBDUF50 - F-box and DUF domain containing protein, expressed
LOC_Os05g41760	ERF	LOC_Os11g36350	OsFBDUF50 - F-box and DUF domain containing protein, expressed
LOC_Os01g54210	GATA	LOC_Os11g36350	OsFBDUF50 - F-box and DUF domain containing protein, expressed
LOC_Os01g54210	GATA	LOC_Os11g36350	OsFBDUF50 - F-box and DUF domain containing protein, expressed
LOC_Os05g03020	ZFP	LOC_Os11g36350	OsFBDUF50 - F-box and DUF domain containing protein, expressed
LOC_Os05g03020	ZFP	LOC_Os11g36350	OsFBDUF50 - F-box and DUF domain containing protein, expressed
LOC_Os01g19970	MYB	LOC_Os11g36400	expressed protein
LOC_Os02g47810	DOF	LOC_Os11g36400	expressed protein
LOC_Os03g19120	MYB	LOC_Os11g36400	expressed protein
LOC_Os03g60630	DOF	LOC_Os11g36400	expressed protein
LOC_Os04g46670	STA	LOC_Os11g36400	expressed protein
LOC_Os05g03020	ZFP	LOC_Os11g36400	expressed protein
LOC_Os07g07974	TSO1-like CXC domain containing protein	LOC_Os11g36400	expressed protein
LOC_Os01g19970	MYB	LOC_Os11g36400	expressed protein
LOC_Os02g47810	DOF	LOC_Os11g36400	expressed protein
LOC_Os03g19120	MYB	LOC_Os11g36400	expressed protein
LOC_Os03g60630	DOF	LOC_Os11g36400	expressed protein
LOC_Os04g46670	STA	LOC_Os11g36400	expressed protein
LOC_Os05g03020	ZFP	LOC_Os11g36400	expressed protein
LOC_Os07g07974	TSO1-like CXC domain containing protein	LOC_Os11g36400	expressed protein
LOC_Os07g13260	DOF	LOC_Os11g36400	expressed protein
LOC_Os07g13260	DOF	LOC_Os11g36400	expressed protein
LOC_Os07g13260	DOF	LOC_Os11g36420	sialyltransferase family domain containing protein, expressed
LOC_Os07g13260	DOF	LOC_Os11g36420	sialyltransferase family domain containing protein, expressed
LOC_Os01g51610	STA	LOC_Os11g36420	sialyltransferase family domain containing protein, expressed
LOC_Os01g66120	NAC	LOC_Os11g36420	sialyltransferase family domain containing protein, expressed
LOC_Os07g48570	DOF	LOC_Os11g36420	sialyltransferase family domain containing protein, expressed
LOC_Os01g51610	STA	LOC_Os11g36420	sialyltransferase family domain containing protein, expressed
LOC_Os01g66120	NAC	LOC_Os11g36420	sialyltransferase family domain containing protein, expressed
LOC_Os07g48570	DOF	LOC_Os11g36420	sialyltransferase family domain containing protein, expressed
LOC_Os01g07120	ERF	LOC_Os11g36430	zinc finger, C3HC4 type domain containing protein, expressed
LOC_Os02g42380	TCP	LOC_Os11g36430	zinc finger, C3HC4 type domain containing protein, expressed
LOC_Os02g42870	MYB	LOC_Os11g36430	zinc finger, C3HC4 type domain containing protein, expressed
LOC_Os03g09170	ERF	LOC_Os11g36430	zinc finger, C3HC4 type domain containing protein, expressed
LOC_Os03g51690	Homeobox domain containing protein,	LOC_Os11g36430	zinc finger, C3HC4 type domain containing protein, expressed
LOC_Os03g51690	Homeobox domain containing protein,	LOC_Os11g36430	zinc finger, C3HC4 type domain containing protein, expressed
LOC_Os06g06900	HLH	LOC_Os11g36430	zinc finger, C3HC4 type domain containing protein, expressed
LOC_Os07g31470	MYB	LOC_Os11g36430	zinc finger, C3HC4 type domain containing protein, expressed
LOC_Os09g32948	MADS	LOC_Os11g36430	zinc finger, C3HC4 type domain containing protein, expressed
LOC_Os01g07120	ERF	LOC_Os11g36430	zinc finger, C3HC4 type domain containing protein, expressed
LOC_Os02g42380	TCP	LOC_Os11g36430	zinc finger, C3HC4 type domain containing protein, expressed
LOC_Os02g42870	MYB	LOC_Os11g36430	zinc finger, C3HC4 type domain containing protein, expressed
LOC_Os03g09170	ERF	LOC_Os11g36430	zinc finger, C3HC4 type domain containing protein, expressed
LOC_Os03g51690	Homeobox domain containing protein,	LOC_Os11g36430	zinc finger, C3HC4 type domain containing protein, expressed
LOC_Os03g51690	Homeobox domain containing protein,	LOC_Os11g36430	zinc finger, C3HC4 type domain containing protein, expressed
LOC_Os06g06900	HLH	LOC_Os11g36430	zinc finger, C3HC4 type domain containing protein, expressed
LOC_Os07g31470	MYB	LOC_Os11g36430	zinc finger, C3HC4 type domain containing protein, expressed
LOC_Os09g32948	MADS	LOC_Os11g36430	zinc finger, C3HC4 type domain containing protein, expressed
LOC_Os02g42380	TCP	LOC_Os11g36430	zinc finger, C3HC4 type domain containing protein, expressed
LOC_Os02g51280	TCP	LOC_Os11g36430	zinc finger, C3HC4 type domain containing protein, expressed
LOC_Os06g04010	GBP	LOC_Os11g36430	zinc finger, C3HC4 type domain containing protein, expressed
LOC_Os06g04010	GBP	LOC_Os11g36430	zinc finger, C3HC4 type domain containing protein, expressed
LOC_Os02g42380	TCP	LOC_Os11g36430	zinc finger, C3HC4 type domain containing protein, expressed
LOC_Os02g51280	TCP	LOC_Os11g36430	zinc finger, C3HC4 type domain containing protein, expressed
LOC_Os06g04010	GBP	LOC_Os11g36430	zinc finger, C3HC4 type domain containing protein, expressed
LOC_Os06g04010	GBP	LOC_Os11g36430	zinc finger, C3HC4 type domain containing protein, expressed
LOC_Os01g12440	ERF	LOC_Os11g36430	zinc finger, C3HC4 type domain containing protein, expressed
LOC_Os01g46870	ERF	LOC_Os11g36430	zinc finger, C3HC4 type domain containing protein, expressed
LOC_Os01g12440	ERF	LOC_Os11g36430	zinc finger, C3HC4 type domain containing protein, expressed
LOC_Os01g46870	ERF	LOC_Os11g36430	zinc finger, C3HC4 type domain containing protein, expressed
LOC_Os04g32790	ERF	LOC_Os11g36430	zinc finger, C3HC4 type domain containing protein, expressed
LOC_Os04g32790	ERF	LOC_Os11g36430	zinc finger, C3HC4 type domain containing protein, expressed
LOC_Os04g50770	MYB	LOC_Os11g36430	zinc finger, C3HC4 type domain containing protein, expressed
LOC_Os04g50770	MYB	LOC_Os11g36430	zinc finger, C3HC4 type domain containing protein, expressed
LOC_Os06g12230	TCP	LOC_Os11g36430	zinc finger, C3HC4 type domain containing protein, expressed
LOC_Os06g12230	TCP	LOC_Os11g36430	zinc finger, C3HC4 type domain containing protein, expressed
LOC_Os04g44440	TCP	LOC_Os11g36430	zinc finger, C3HC4 type domain containing protein, expressed
LOC_Os04g44440	TCP	LOC_Os11g36430	zinc finger, C3HC4 type domain containing protein, expressed
LOC_Os01g07120	ERF	LOC_Os11g36430	zinc finger, C3HC4 type domain containing protein, expressed
LOC_Os01g66270	ERF	LOC_Os11g36430	zinc finger, C3HC4 type domain containing protein, expressed
LOC_Os02g41510	MYB	LOC_Os11g36430	zinc finger, C3HC4 type domain containing protein, expressed
LOC_Os02g42585	ERF	LOC_Os11g36430	zinc finger, C3HC4 type domain containing protein, expressed
LOC_Os04g42570	ERF	LOC_Os11g36430	zinc finger, C3HC4 type domain containing protein, expressed
LOC_Os04g42570	ERF	LOC_Os11g36430	zinc finger, C3HC4 type domain containing protein, expressed
LOC_Os04g42570	ERF	LOC_Os11g36430	zinc finger, C3HC4 type domain containing protein, expressed
LOC_Os04g43680	MYB	LOC_Os11g36430	zinc finger, C3HC4 type domain containing protein, expressed
LOC_Os04g57340	ERF	LOC_Os11g36430	zinc finger, C3HC4 type domain containing protein, expressed
LOC_Os05g04820	MYB	LOC_Os11g36430	zinc finger, C3HC4 type domain containing protein, expressed
LOC_Os05g28350	ERF	LOC_Os11g36430	zinc finger, C3HC4 type domain containing protein, expressed
LOC_Os08g43160	PCF	LOC_Os11g36430	zinc finger, C3HC4 type domain containing protein, expressed
LOC_Os01g07120	ERF	LOC_Os11g36430	zinc finger, C3HC4 type domain containing protein, expressed
LOC_Os01g66270	ERF	LOC_Os11g36430	zinc finger, C3HC4 type domain containing protein, expressed
LOC_Os02g41510	MYB	LOC_Os11g36430	zinc finger, C3HC4 type domain containing protein, expressed
LOC_Os02g42585	ERF	LOC_Os11g36430	zinc finger, C3HC4 type domain containing protein, expressed
LOC_Os04g42570	ERF	LOC_Os11g36430	zinc finger, C3HC4 type domain containing protein, expressed
LOC_Os04g42570	ERF	LOC_Os11g36430	zinc finger, C3HC4 type domain containing protein, expressed
LOC_Os04g42570	ERF	LOC_Os11g36430	zinc finger, C3HC4 type domain containing protein, expressed
LOC_Os04g43680	MYB	LOC_Os11g36430	zinc finger, C3HC4 type domain containing protein, expressed
LOC_Os04g57340	ERF	LOC_Os11g36430	zinc finger, C3HC4 type domain containing protein, expressed
LOC_Os05g04820	MYB	LOC_Os11g36430	zinc finger, C3HC4 type domain containing protein, expressed
LOC_Os05g28350	ERF	LOC_Os11g36430	zinc finger, C3HC4 type domain containing protein, expressed
LOC_Os08g43160	PCF	LOC_Os11g36430	zinc finger, C3HC4 type domain containing protein, expressed
LOC_Os01g69980	TCP	LOC_Os11g36430	zinc finger, C3HC4 type domain containing protein, expressed
LOC_Os08g43160	PCF	LOC_Os11g36430	zinc finger, C3HC4 type domain containing protein, expressed
LOC_Os01g69980	TCP	LOC_Os11g36430	zinc finger, C3HC4 type domain containing protein, expressed
LOC_Os08g43160	PCF	LOC_Os11g36430	zinc finger, C3HC4 type domain containing protein, expressed
LOC_Os08g45110	ERF	LOC_Os11g36430	zinc finger, C3HC4 type domain containing protein, expressed
LOC_Os08g45110	ERF	LOC_Os11g36430	zinc finger, C3HC4 type domain containing protein, expressed
LOC_Os02g55380	ERF	LOC_Os11g36430	zinc finger, C3HC4 type domain containing protein, expressed
LOC_Os02g55380	ERF	LOC_Os11g36430	zinc finger, C3HC4 type domain containing protein, expressed
LOC_Os01g11550	PCF	LOC_Os11g36430	zinc finger, C3HC4 type domain containing protein, expressed
LOC_Os01g66270	ERF	LOC_Os11g36430	zinc finger, C3HC4 type domain containing protein, expressed
LOC_Os10g02584	GBP	LOC_Os11g36430	zinc finger, C3HC4 type domain containing protein, expressed
LOC_Os10g02584	GBP	LOC_Os11g36430	zinc finger, C3HC4 type domain containing protein, expressed
LOC_Os01g11550	PCF	LOC_Os11g36430	zinc finger, C3HC4 type domain containing protein, expressed
LOC_Os01g66270	ERF	LOC_Os11g36430	zinc finger, C3HC4 type domain containing protein, expressed
LOC_Os10g02584	GBP	LOC_Os11g36430	zinc finger, C3HC4 type domain containing protein, expressed
LOC_Os10g02584	GBP	LOC_Os11g36430	zinc finger, C3HC4 type domain containing protein, expressed
LOC_Os01g07120	ERF	LOC_Os11g36430	zinc finger, C3HC4 type domain containing protein, expressed
LOC_Os01g07120	ERF	LOC_Os11g36430	zinc finger, C3HC4 type domain containing protein, expressed
LOC_Os01g64000	MYB	LOC_Os11g36440	amine oxidase, flavin-containing, domain containing protein, expressed
LOC_Os02g42380	TCP	LOC_Os11g36440	amine oxidase, flavin-containing, domain containing protein, expressed
LOC_Os04g50770	MYB	LOC_Os11g36440	amine oxidase, flavin-containing, domain containing protein, expressed
LOC_Os05g41070	bZIP	LOC_Os11g36440	amine oxidase, flavin-containing, domain containing protein, expressed
LOC_Os09g32948	MADS	LOC_Os11g36440	amine oxidase, flavin-containing, domain containing protein, expressed
LOC_Os12g13170	bZIP	LOC_Os11g36440	amine oxidase, flavin-containing, domain containing protein, expressed
LOC_Os12g37410	bZIP	LOC_Os11g36440	amine oxidase, flavin-containing, domain containing protein, expressed
LOC_Os01g64000	MYB	LOC_Os11g36440	amine oxidase, flavin-containing, domain containing protein, expressed
LOC_Os02g42380	TCP	LOC_Os11g36440	amine oxidase, flavin-containing, domain containing protein, expressed
LOC_Os04g50770	MYB	LOC_Os11g36440	amine oxidase, flavin-containing, domain containing protein, expressed
LOC_Os05g41070	bZIP	LOC_Os11g36440	amine oxidase, flavin-containing, domain containing protein, expressed
LOC_Os09g32948	MADS	LOC_Os11g36440	amine oxidase, flavin-containing, domain containing protein, expressed
LOC_Os12g13170	bZIP	LOC_Os11g36440	amine oxidase, flavin-containing, domain containing protein, expressed
LOC_Os12g37410	bZIP	LOC_Os11g36440	amine oxidase, flavin-containing, domain containing protein, expressed
LOC_Os06g06900	HLH	LOC_Os11g36440	amine oxidase, flavin-containing, domain containing protein, expressed
LOC_Os06g06900	HLH	LOC_Os11g36440	amine oxidase, flavin-containing, domain containing protein, expressed
LOC_Os01g12440	ERF	LOC_Os11g36440	amine oxidase, flavin-containing, domain containing protein, expressed
LOC_Os01g46870	ERF	LOC_Os11g36440	amine oxidase, flavin-containing, domain containing protein, expressed
LOC_Os01g12440	ERF	LOC_Os11g36440	amine oxidase, flavin-containing, domain containing protein, expressed
LOC_Os01g46870	ERF	LOC_Os11g36440	amine oxidase, flavin-containing, domain containing protein, expressed
LOC_Os04g32790	ERF	LOC_Os11g36440	amine oxidase, flavin-containing, domain containing protein, expressed
LOC_Os04g32790	ERF	LOC_Os11g36440	amine oxidase, flavin-containing, domain containing protein, expressed
LOC_Os03g09170	ERF	LOC_Os11g36440	amine oxidase, flavin-containing, domain containing protein, expressed
LOC_Os03g09170	ERF	LOC_Os11g36440	amine oxidase, flavin-containing, domain containing protein, expressed
LOC_Os01g07120	ERF	LOC_Os11g36440	amine oxidase, flavin-containing, domain containing protein, expressed
LOC_Os01g11550	PCF	LOC_Os11g36440	amine oxidase, flavin-containing, domain containing protein, expressed
LOC_Os01g66270	ERF	LOC_Os11g36440	amine oxidase, flavin-containing, domain containing protein, expressed
LOC_Os01g66590	DUF260 domain containing protein	LOC_Os11g36440	amine oxidase, flavin-containing, domain containing protein, expressed
LOC_Os02g03960	bZIP	LOC_Os11g36440	amine oxidase, flavin-containing, domain containing protein, expressed
LOC_Os02g52780	bZIP	LOC_Os11g36440	amine oxidase, flavin-containing, domain containing protein, expressed
LOC_Os03g07830	ERF	LOC_Os11g36440	amine oxidase, flavin-containing, domain containing protein, expressed
LOC_Os03g51690	Homeobox domain containing protein,	LOC_Os11g36440	amine oxidase, flavin-containing, domain containing protein, expressed
LOC_Os03g56950	phytochrome-interacting factor 4	LOC_Os11g36440	amine oxidase, flavin-containing, domain containing protein, expressed
LOC_Os04g42570	ERF	LOC_Os11g36440	amine oxidase, flavin-containing, domain containing protein, expressed
LOC_Os04g42570	ERF	LOC_Os11g36440	amine oxidase, flavin-containing, domain containing protein, expressed
LOC_Os04g42570	ERF	LOC_Os11g36440	amine oxidase, flavin-containing, domain containing protein, expressed
LOC_Os05g49420	bZIP	LOC_Os11g36440	amine oxidase, flavin-containing, domain containing protein, expressed
LOC_Os08g43160	PCF	LOC_Os11g36440	amine oxidase, flavin-containing, domain containing protein, expressed
LOC_Os01g07120	ERF	LOC_Os11g36440	amine oxidase, flavin-containing, domain containing protein, expressed
LOC_Os01g11550	PCF	LOC_Os11g36440	amine oxidase, flavin-containing, domain containing protein, expressed
LOC_Os01g66270	ERF	LOC_Os11g36440	amine oxidase, flavin-containing, domain containing protein, expressed
LOC_Os01g66590	DUF260 domain containing protein	LOC_Os11g36440	amine oxidase, flavin-containing, domain containing protein, expressed
LOC_Os02g03960	bZIP	LOC_Os11g36440	amine oxidase, flavin-containing, domain containing protein, expressed
LOC_Os02g52780	bZIP	LOC_Os11g36440	amine oxidase, flavin-containing, domain containing protein, expressed
LOC_Os03g07830	ERF	LOC_Os11g36440	amine oxidase, flavin-containing, domain containing protein, expressed
LOC_Os03g51690	Homeobox domain containing protein,	LOC_Os11g36440	amine oxidase, flavin-containing, domain containing protein, expressed
LOC_Os03g56950	phytochrome-interacting factor 4	LOC_Os11g36440	amine oxidase, flavin-containing, domain containing protein, expressed
LOC_Os04g42570	ERF	LOC_Os11g36440	amine oxidase, flavin-containing, domain containing protein, expressed
LOC_Os04g42570	ERF	LOC_Os11g36440	amine oxidase, flavin-containing, domain containing protein, expressed
LOC_Os04g42570	ERF	LOC_Os11g36440	amine oxidase, flavin-containing, domain containing protein, expressed
LOC_Os05g49420	bZIP	LOC_Os11g36440	amine oxidase, flavin-containing, domain containing protein, expressed
LOC_Os08g43160	PCF	LOC_Os11g36440	amine oxidase, flavin-containing, domain containing protein, expressed
LOC_Os01g69980	TCP	LOC_Os11g36440	amine oxidase, flavin-containing, domain containing protein, expressed
LOC_Os02g42585	ERF	LOC_Os11g36440	amine oxidase, flavin-containing, domain containing protein, expressed
LOC_Os04g57340	ERF	LOC_Os11g36440	amine oxidase, flavin-containing, domain containing protein, expressed
LOC_Os01g69980	TCP	LOC_Os11g36440	amine oxidase, flavin-containing, domain containing protein, expressed
LOC_Os02g42585	ERF	LOC_Os11g36440	amine oxidase, flavin-containing, domain containing protein, expressed
LOC_Os04g57340	ERF	LOC_Os11g36440	amine oxidase, flavin-containing, domain containing protein, expressed
LOC_Os01g07480	DUF260 domain containing protein	LOC_Os11g36440	amine oxidase, flavin-containing, domain containing protein, expressed
LOC_Os03g64260	ERF	LOC_Os11g36440	amine oxidase, flavin-containing, domain containing protein, expressed
LOC_Os01g07480	DUF260 domain containing protein	LOC_Os11g36440	amine oxidase, flavin-containing, domain containing protein, expressed
LOC_Os03g64260	ERF	LOC_Os11g36440	amine oxidase, flavin-containing, domain containing protein, expressed
LOC_Os02g55380	ERF	LOC_Os11g36440	amine oxidase, flavin-containing, domain containing protein, expressed
LOC_Os08g45110	ERF	LOC_Os11g36440	amine oxidase, flavin-containing, domain containing protein, expressed
LOC_Os02g55380	ERF	LOC_Os11g36440	amine oxidase, flavin-containing, domain containing protein, expressed
LOC_Os08g45110	ERF	LOC_Os11g36440	amine oxidase, flavin-containing, domain containing protein, expressed
LOC_Os01g66270	ERF	LOC_Os11g36440	amine oxidase, flavin-containing, domain containing protein, expressed
LOC_Os01g66270	ERF	LOC_Os11g36440	amine oxidase, flavin-containing, domain containing protein, expressed
LOC_Os01g07120	ERF	LOC_Os11g36440	amine oxidase, flavin-containing, domain containing protein, expressed
LOC_Os01g07120	ERF	LOC_Os11g36440	amine oxidase, flavin-containing, domain containing protein, expressed
LOC_Os02g03960	bZIP	LOC_Os11g36460	SMC-related protein MSS2, putative, expressed
LOC_Os02g52780	bZIP	LOC_Os11g36460	SMC-related protein MSS2, putative, expressed
LOC_Os05g49420	bZIP	LOC_Os11g36460	SMC-related protein MSS2, putative, expressed
LOC_Os06g44010	WRKY	LOC_Os11g36460	SMC-related protein MSS2, putative, expressed
LOC_Os02g03960	bZIP	LOC_Os11g36460	SMC-related protein MSS2, putative, expressed
LOC_Os02g52780	bZIP	LOC_Os11g36460	SMC-related protein MSS2, putative, expressed
LOC_Os05g49420	bZIP	LOC_Os11g36460	SMC-related protein MSS2, putative, expressed
LOC_Os06g44010	WRKY	LOC_Os11g36460	SMC-related protein MSS2, putative, expressed
LOC_Os03g42430	B3 DNA binding domain containing protein	LOC_Os11g36460	SMC-related protein MSS2, putative, expressed
LOC_Os05g41070	bZIP	LOC_Os11g36460	SMC-related protein MSS2, putative, expressed
LOC_Os12g13170	bZIP	LOC_Os11g36460	SMC-related protein MSS2, putative, expressed
LOC_Os12g37410	bZIP	LOC_Os11g36460	SMC-related protein MSS2, putative, expressed
LOC_Os03g42430	B3 DNA binding domain containing protein	LOC_Os11g36460	SMC-related protein MSS2, putative, expressed
LOC_Os05g41070	bZIP	LOC_Os11g36460	SMC-related protein MSS2, putative, expressed
LOC_Os12g13170	bZIP	LOC_Os11g36460	SMC-related protein MSS2, putative, expressed
LOC_Os12g37410	bZIP	LOC_Os11g36460	SMC-related protein MSS2, putative, expressed
