# Supplementary material for: Integrative genomic approaches to unravel genomic regions and candidate genes associated with flag leaf photosynthesis at the reproductive stage in rice
Source: Front Plant Sci. 2026 Apr 23;17:1752716. doi: 10.3389/fpls.2026.1752716 (PMC13149379; doi:10.3389/fpls.2026.1752716)
Supplement: Supplementary file 13 [file Table8.xlsx]

## Sheet: Sheet1
S Table 8: SNPs derived from GWAS (LOD >4) for Genomic Prediction models [ Bayes (A, B, Lasso), Genomic BLUP, Random Forest, rrBLUP)
Sr#	SNPs_ID	Chr	Position
1	1-1489275	1	1489275
2	1-1774179	1	1774179
3	1-1817351	1	1817351
4	1-1831797	1	1831797
5	1-1856046	1	1856046
6	1-1961864	1	1961864
7	1-1961910	1	1961910
8	1-1964607	1	1964607
9	1-1965067	1	1965067
10	1-1971436	1	1971436
11	1-1971587	1	1971587
12	1-1981345	1	1981345
13	1-1990550	1	1990550
14	1-1990574	1	1990574
15	1-1993467	1	1993467
16	1-1995560	1	1995560
17	1-1995561	1	1995561
18	1-1995562	1	1995562
19	1-1995563	1	1995563
20	1-1995756	1	1995756
21	1-1997303	1	1997303
22	1-1997320	1	1997320
23	1-1997323	1	1997323
24	1-1997325	1	1997325
25	1-1997619	1	1997619
26	1-1998994	1	1998994
27	1-1999554	1	1999554
28	1-2018668	1	2018668
29	1-2018728	1	2018728
30	1-2022942	1	2022942
31	1-2022953	1	2022953
32	1-2022954	1	2022954
33	1-2023110	1	2023110
34	1-2023114	1	2023114
35	1-2023296	1	2023296
36	1-2023351	1	2023351
37	1-2023360	1	2023360
38	1-2023737	1	2023737
39	1-2023809	1	2023809
40	1-2023830	1	2023830
41	1-2023935	1	2023935
42	1-2038966	1	2038966
43	1-2039320	1	2039320
44	1-2039369	1	2039369
45	1-2039423	1	2039423
46	1-2039604	1	2039604
47	1-2039606	1	2039606
48	1-2040404	1	2040404
49	1-2040764	1	2040764
50	1-2041014	1	2041014
51	1-2050328	1	2050328
52	1-2050340	1	2050340
53	1-2050347	1	2050347
54	1-2050351	1	2050351
55	1-2050370	1	2050370
56	1-2052993	1	2052993
57	1-2053067	1	2053067
58	1-2053073	1	2053073
59	1-2053422	1	2053422
60	1-2053424	1	2053424
61	1-2071305	1	2071305
62	1-2071464	1	2071464
63	1-2071661	1	2071661
64	1-2072326	1	2072326
65	1-2072665	1	2072665
66	1-2072666	1	2072666
67	1-2072700	1	2072700
68	1-2073706	1	2073706
69	1-2073713	1	2073713
70	1-2074224	1	2074224
71	1-2074504	1	2074504
72	1-2075870	1	2075870
73	1-2075877	1	2075877
74	1-2076602	1	2076602
75	1-2077094	1	2077094
76	1-2078042	1	2078042
77	1-2078234	1	2078234
78	1-2078717	1	2078717
79	1-2078808	1	2078808
80	1-2952281	1	2952281
81	1-3000323	1	3000323
82	1-3000329	1	3000329
83	1-3001169	1	3001169
84	1-3001193	1	3001193
85	1-3004571	1	3004571
86	1-3079510	1	3079510
87	1-3083737	1	3083737
88	1-7772238	1	7772238
89	1-9391480	1	9391480
90	1-9550605	1	9550605
91	1-20747125	1	20747125
92	1-22019621	1	22019621
93	1-24943288	1	24943288
94	1-27058553	1	27058553
95	1-27078199	1	27078199
96	1-27409367	1	27409367
97	1-31039591	1	31039591
98	1-31051000	1	31051000
99	1-37037067	1	37037067
100	1-40344433	1	40344433
101	1-42455469	1	42455469
102	1-42613451	1	42613451
103	2-1675520	2	1675520
104	2-2831965	2	2831965
105	2-2863794	2	2863794
106	2-2883853	2	2883853
107	2-2897664	2	2897664
108	2-2900547	2	2900547
109	2-2908396	2	2908396
110	2-2919769	2	2919769
111	2-2920628	2	2920628
112	2-2921028	2	2921028
113	2-2921123	2	2921123
114	2-2925357	2	2925357
115	2-2926132	2	2926132
116	2-2926731	2	2926731
117	2-12247585	2	12247585
118	2-24463204	2	24463204
119	2-25954528	2	25954528
120	2-32876236	2	32876236
121	3-3478929	3	3478929
122	3-21442917	3	21442917
123	3-25879508	3	25879508
124	3-25887981	3	25887981
125	3-34075687	3	34075687
126	4-1816201	4	1816201
127	4-5272666	4	5272666
128	4-5306421	4	5306421
129	4-24686731	4	24686731
130	4-24856654	4	24856654
131	4-24857126	4	24857126
132	4-24857846	4	24857846
133	4-24861450	4	24861450
134	4-24861503	4	24861503
135	4-24862628	4	24862628
136	4-32299965	4	32299965
137	4-33212223	4	33212223
138	4-33212478	4	33212478
139	4-33213340	4	33213340
140	4-33214004	4	33214004
141	4-33214614	4	33214614
142	4-33214782	4	33214782
143	4-33215661	4	33215661
144	4-33218137	4	33218137
145	4-33223906	4	33223906
146	4-33251815	4	33251815
147	4-33253587	4	33253587
148	4-33264955	4	33264955
149	4-33294904	4	33294904
150	4-33299493	4	33299493
151	4-33305205	4	33305205
152	4-33305207	4	33305207
153	4-33305533	4	33305533
154	4-33307933	4	33307933
155	4-33308882	4	33308882
156	4-33310698	4	33310698
157	4-33311093	4	33311093
158	4-33312861	4	33312861
159	4-33321912	4	33321912
160	4-33322930	4	33322930
161	4-33324832	4	33324832
162	4-33324882	4	33324882
163	4-33326907	4	33326907
164	4-33327148	4	33327148
165	4-33329071	4	33329071
166	4-33329132	4	33329132
167	4-33330306	4	33330306
168	4-33330608	4	33330608
169	4-33332883	4	33332883
170	4-33333178	4	33333178
171	4-33333671	4	33333671
172	4-33335054	4	33335054
173	4-33336063	4	33336063
174	4-33336467	4	33336467
175	4-33336559	4	33336559
176	4-33336634	4	33336634
177	4-33336704	4	33336704
178	4-33342037	4	33342037
179	4-33342322	4	33342322
180	4-33342882	4	33342882
181	4-33345655	4	33345655
182	4-33346745	4	33346745
183	4-33346756	4	33346756
184	4-33346759	4	33346759
185	4-33346783	4	33346783
186	4-33346796	4	33346796
187	4-33346831	4	33346831
188	4-33347195	4	33347195
189	4-33347334	4	33347334
190	4-33347364	4	33347364
191	4-33347466	4	33347466
192	4-33347734	4	33347734
193	4-33347773	4	33347773
194	4-33348041	4	33348041
195	4-33348897	4	33348897
196	4-33349236	4	33349236
197	4-33349272	4	33349272
198	4-33349274	4	33349274
199	4-33349294	4	33349294
200	4-33349343	4	33349343
201	4-33349363	4	33349363
202	4-33349446	4	33349446
203	4-33349507	4	33349507
204	4-33349635	4	33349635
205	4-33349706	4	33349706
206	4-33349985	4	33349985
207	4-33349989	4	33349989
208	4-33350275	4	33350275
209	4-33350468	4	33350468
210	4-33352613	4	33352613
211	4-33352817	4	33352817
212	4-33352823	4	33352823
213	4-33358737	4	33358737
214	4-33358791	4	33358791
215	4-33359409	4	33359409
216	4-33361120	4	33361120
217	4-33361238	4	33361238
218	4-33361258	4	33361258
219	4-33361699	4	33361699
220	4-33369527	4	33369527
221	4-33369570	4	33369570
222	4-33374232	4	33374232
223	4-33377798	4	33377798
224	4-33377915	4	33377915
225	4-33377920	4	33377920
226	4-33377924	4	33377924
227	4-33377942	4	33377942
228	4-33377950	4	33377950
229	4-33377953	4	33377953
230	4-33377979	4	33377979
231	4-33377981	4	33377981
232	4-33377992	4	33377992
233	4-33377997	4	33377997
234	4-33378000	4	33378000
235	4-33378037	4	33378037
236	4-33378328	4	33378328
237	4-33379212	4	33379212
238	4-33379675	4	33379675
239	4-33380001	4	33380001
240	4-33955631	4	33955631
241	5-3462267	5	3462267
242	5-3469093	5	3469093
243	5-3470829	5	3470829
244	5-3481805	5	3481805
245	5-3496951	5	3496951
246	5-3496957	5	3496957
247	5-3496976	5	3496976
248	5-3497104	5	3497104
249	5-3497970	5	3497970
250	5-3502055	5	3502055
251	5-3502964	5	3502964
252	5-3503687	5	3503687
253	5-3503750	5	3503750
254	5-3504444	5	3504444
255	5-3504514	5	3504514
256	5-3506434	5	3506434
257	5-3507774	5	3507774
258	5-3541182	5	3541182
259	5-3613540	5	3613540
260	5-3613659	5	3613659
261	5-3621100	5	3621100
262	5-3664847	5	3664847
263	5-3773572	5	3773572
264	5-7409356	5	7409356
265	5-7414353	5	7414353
266	5-7425131	5	7425131
267	5-7425312	5	7425312
268	5-7425371	5	7425371
269	5-7425470	5	7425470
270	5-7438182	5	7438182
271	5-7444391	5	7444391
272	5-7453236	5	7453236
273	5-7453889	5	7453889
274	5-7453901	5	7453901
275	5-7464042	5	7464042
276	5-7465007	5	7465007
277	5-7878453	5	7878453
278	5-16725763	5	16725763
279	5-16773048	5	16773048
280	5-16817619	5	16817619
281	5-16825373	5	16825373
282	5-16853388	5	16853388
283	5-19382833	5	19382833
284	5-20172921	5	20172921
285	5-25628523	5	25628523
286	6-1170873	6	1170873
287	6-6355395	6	6355395
288	7-2054141	7	2054141
289	7-2231329	7	2231329
290	7-19633171	7	19633171
291	7-19633207	7	19633207
292	7-19633260	7	19633260
293	7-19635597	7	19635597
294	7-19640921	7	19640921
295	7-19651534	7	19651534
296	7-19651633	7	19651633
297	7-19652208	7	19652208
298	7-19652220	7	19652220
299	7-19652232	7	19652232
300	7-19652272	7	19652272
301	7-19652851	7	19652851
302	7-19652901	7	19652901
303	7-19652958	7	19652958
304	7-19653202	7	19653202
305	7-19653686	7	19653686
306	7-19653923	7	19653923
307	7-19653966	7	19653966
308	7-19654077	7	19654077
309	7-19654188	7	19654188
310	7-19654424	7	19654424
311	7-19654845	7	19654845
312	7-19657739	7	19657739
313	7-19657857	7	19657857
314	7-19658245	7	19658245
315	7-19659145	7	19659145
316	7-19662683	7	19662683
317	7-19665072	7	19665072
318	7-19665623	7	19665623
319	7-19667034	7	19667034
320	7-19668434	7	19668434
321	7-19670638	7	19670638
322	7-19671112	7	19671112
323	7-19671586	7	19671586
324	7-19671800	7	19671800
325	7-19673147	7	19673147
326	7-19673229	7	19673229
327	7-19682953	7	19682953
328	7-19684461	7	19684461
329	7-19685807	7	19685807
330	7-19685988	7	19685988
331	7-19686055	7	19686055
332	7-19686563	7	19686563
333	7-19686612	7	19686612
334	7-19686630	7	19686630
335	7-19686763	7	19686763
336	7-19686830	7	19686830
337	7-19687107	7	19687107
338	7-19687161	7	19687161
339	7-19688277	7	19688277
340	7-19689658	7	19689658
341	7-19691542	7	19691542
342	7-19691633	7	19691633
343	7-19701913	7	19701913
344	7-19732255	7	19732255
345	7-19733202	7	19733202
346	7-19733526	7	19733526
347	7-19733893	7	19733893
348	7-19734030	7	19734030
349	7-19734438	7	19734438
350	7-19734561	7	19734561
351	7-19734598	7	19734598
352	7-19734669	7	19734669
353	7-19735377	7	19735377
354	7-19735498	7	19735498
355	7-19735591	7	19735591
356	7-19735603	7	19735603
357	7-19737490	7	19737490
358	7-19737836	7	19737836
359	7-19738372	7	19738372
360	7-19739379	7	19739379
361	7-19739965	7	19739965
362	7-19742388	7	19742388
363	7-19747332	7	19747332
364	7-19753246	7	19753246
365	7-19760083	7	19760083
366	7-19760497	7	19760497
367	7-19760950	7	19760950
368	7-19761271	7	19761271
369	7-19761381	7	19761381
370	7-19761906	7	19761906
371	7-19761950	7	19761950
372	7-19762866	7	19762866
373	7-19768003	7	19768003
374	7-19768501	7	19768501
375	7-19770475	7	19770475
376	7-19772435	7	19772435
377	7-19773208	7	19773208
378	7-19774400	7	19774400
379	7-19774557	7	19774557
380	7-19776425	7	19776425
381	7-19776554	7	19776554
382	7-19777743	7	19777743
383	7-19777787	7	19777787
384	7-19778187	7	19778187
385	7-19781358	7	19781358
386	7-19786153	7	19786153
387	7-19790423	7	19790423
388	7-19791820	7	19791820
389	7-19793707	7	19793707
390	7-19794237	7	19794237
391	7-19794507	7	19794507
392	7-19795738	7	19795738
393	7-19795921	7	19795921
394	7-19832555	7	19832555
395	7-19832665	7	19832665
396	7-19845329	7	19845329
397	7-19849016	7	19849016
398	7-19853110	7	19853110
399	7-19861744	7	19861744
400	7-19862201	7	19862201
401	7-19863344	7	19863344
402	7-19864662	7	19864662
403	7-19864986	7	19864986
404	7-19865475	7	19865475
405	7-19882184	7	19882184
406	7-19883210	7	19883210
407	7-19883401	7	19883401
408	7-19886439	7	19886439
409	7-19886670	7	19886670
410	7-19887468	7	19887468
411	7-19900810	7	19900810
412	7-19917160	7	19917160
413	7-19917161	7	19917161
414	7-19917167	7	19917167
415	7-19924232	7	19924232
416	7-20118556	7	20118556
417	7-21453371	7	21453371
418	7-24329166	7	24329166
419	7-28647455	7	28647455
420	8-4173699	8	4173699
421	8-6840149	8	6840149
422	8-16080315	8	16080315
423	8-19232704	8	19232704
424	8-27468029	8	27468029
425	9-10483211	9	10483211
426	9-10887063	9	10887063
427	9-15335718	9	15335718
428	9-15363437	9	15363437
429	9-17935186	9	17935186
430	9-21847792	9	21847792
431	10-3605237	10	3605237
432	10-10335002	10	10335002
433	10-10335008	10	10335008
434	10-10337410	10	10337410
435	10-10354279	10	10354279
436	10-11013467	10	11013467
437	10-12739274	10	12739274
438	10-14026726	10	14026726
439	11-4794732	11	4794732
440	11-4806073	11	4806073
441	11-4806074	11	4806074
442	11-23636001	11	23636001
443	11-23682658	11	23682658
444	11-23692395	11	23692395
445	11-23692555	11	23692555
446	11-23695990	11	23695990
447	11-23701610	11	23701610
448	11-24084434	11	24084434
449	11-24084497	11	24084497
450	11-24087360	11	24087360
451	11-24158423	11	24158423
452	11-24163837	11	24163837
453	11-24165724	11	24165724
454	11-24792234	11	24792234
455	11-26284192	11	26284192
456	11-26297695	11	26297695
457	11-26297724	11	26297724
458	11-26298413	11	26298413
459	11-26298575	11	26298575
460	11-26298654	11	26298654
461	11-26301551	11	26301551
462	11-26303327	11	26303327
463	11-26306728	11	26306728
464	11-26307431	11	26307431
465	11-26309934	11	26309934
466	11-26313683	11	26313683
467	11-26325310	11	26325310
468	11-27609849	11	27609849
469	11-28096117	11	28096117
470	11-28482720	11	28482720
471	11-28484769	11	28484769
472	11-28702848	11	28702848
473	11-28715013	11	28715013
474	12-4544261	12	4544261
475	12-4544265	12	4544265
476	12-7313135	12	7313135
477	12-11380740	12	11380740
478	12-12742391	12	12742391
479	12-26142112	12	26142112
480	1-282747	1	282747
481	1-301966	1	301966
482	1-536396	1	536396
483	1-1139085	1	1139085
484	1-1822313	1	1822313
485	1-3078751	1	3078751
486	1-4384919	1	4384919
487	1-4877334	1	4877334
488	1-4880818	1	4880818
489	1-4901301	1	4901301
490	1-4915291	1	4915291
491	1-4916150	1	4916150
492	1-4917911	1	4917911
493	1-4918159	1	4918159
494	1-4918430	1	4918430
495	1-4920963	1	4920963
496	1-4927006	1	4927006
497	1-4927382	1	4927382
498	1-4927449	1	4927449
499	1-4928336	1	4928336
500	1-4928353	1	4928353
501	1-4928354	1	4928354
502	1-4928359	1	4928359
503	1-4931137	1	4931137
504	1-4931139	1	4931139
505	1-4931150	1	4931150
506	1-4931184	1	4931184
507	1-4944501	1	4944501
508	1-4945786	1	4945786
509	1-4946946	1	4946946
510	1-4947485	1	4947485
511	1-4947868	1	4947868
512	1-4947869	1	4947869
513	1-4947870	1	4947870
514	1-4956130	1	4956130
515	1-4957232	1	4957232
516	1-4959142	1	4959142
517	1-4959717	1	4959717
518	1-4962938	1	4962938
519	1-4990538	1	4990538
520	1-11904994	1	11904994
521	1-12516816	1	12516816
522	1-13855408	1	13855408
523	1-13855410	1	13855410
524	1-14805946	1	14805946
525	1-24074923	1	24074923
526	1-24076571	1	24076571
527	1-24077671	1	24077671
528	1-24077839	1	24077839
529	1-24078117	1	24078117
530	1-24078542	1	24078542
531	1-24078834	1	24078834
532	1-24079691	1	24079691
533	1-24079894	1	24079894
534	1-24080182	1	24080182
535	1-24083588	1	24083588
536	1-24086126	1	24086126
537	1-24086449	1	24086449
538	1-24086575	1	24086575
539	1-24086631	1	24086631
540	1-24087338	1	24087338
541	1-24087797	1	24087797
542	1-24088000	1	24088000
543	1-24088049	1	24088049
544	1-24090236	1	24090236
545	1-24095603	1	24095603
546	1-24096174	1	24096174
547	1-24096191	1	24096191
548	1-24096227	1	24096227
549	1-24100778	1	24100778
550	1-24101146	1	24101146
551	1-24103043	1	24103043
552	1-24104139	1	24104139
553	1-24106204	1	24106204
554	1-24106721	1	24106721
555	1-24109085	1	24109085
556	1-24114320	1	24114320
557	1-24116863	1	24116863
558	1-24117979	1	24117979
559	1-24119319	1	24119319
560	1-24122395	1	24122395
561	1-24124099	1	24124099
562	1-24124339	1	24124339
563	1-24124363	1	24124363
564	1-24125017	1	24125017
565	1-24127703	1	24127703
566	1-24131222	1	24131222
567	1-24131247	1	24131247
568	1-24136009	1	24136009
569	1-24136124	1	24136124
570	1-24136244	1	24136244
571	1-24137568	1	24137568
572	1-24138363	1	24138363
573	1-24140719	1	24140719
574	1-24143557	1	24143557
575	1-24144093	1	24144093
576	1-24144900	1	24144900
577	1-24147138	1	24147138
578	1-24149731	1	24149731
579	1-24149866	1	24149866
580	1-24149924	1	24149924
581	1-24149950	1	24149950
582	1-24150064	1	24150064
583	1-24151261	1	24151261
584	1-24154405	1	24154405
585	1-24154727	1	24154727
586	1-24155098	1	24155098
587	1-24155347	1	24155347
588	1-24155628	1	24155628
589	1-24155706	1	24155706
590	1-24156547	1	24156547
591	1-24157405	1	24157405
592	1-24158179	1	24158179
593	1-24159238	1	24159238
594	1-24159744	1	24159744
595	1-24161065	1	24161065
596	1-24162146	1	24162146
597	1-24162195	1	24162195
598	1-24163568	1	24163568
599	1-24164219	1	24164219
600	1-24166395	1	24166395
601	1-24166509	1	24166509
602	1-24166530	1	24166530
603	1-24167323	1	24167323
604	1-24167567	1	24167567
605	1-24167662	1	24167662
606	1-24168359	1	24168359
607	1-24170235	1	24170235
608	1-24171910	1	24171910
609	1-24173744	1	24173744
610	1-24173948	1	24173948
611	1-24174287	1	24174287
612	1-24174853	1	24174853
613	1-24176972	1	24176972
614	1-24177043	1	24177043
615	1-24177495	1	24177495
616	1-24177502	1	24177502
617	1-24190853	1	24190853
618	1-24194955	1	24194955
619	1-24804848	1	24804848
620	1-25163679	1	25163679
621	1-25646797	1	25646797
622	1-25648727	1	25648727
623	1-25653243	1	25653243
624	1-25665481	1	25665481
625	1-25666133	1	25666133
626	1-25666516	1	25666516
627	1-25666537	1	25666537
628	1-25666681	1	25666681
629	1-25666992	1	25666992
630	1-25667773	1	25667773
631	1-25678339	1	25678339
632	1-25678712	1	25678712
633	1-25687891	1	25687891
634	1-25694901	1	25694901
635	1-25699147	1	25699147
636	1-25699766	1	25699766
637	1-25701384	1	25701384
638	1-25701918	1	25701918
639	1-25702027	1	25702027
640	1-25702454	1	25702454
641	1-25703110	1	25703110
642	1-25777232	1	25777232
643	1-25777246	1	25777246
644	1-25792682	1	25792682
645	1-25817681	1	25817681
646	1-25829588	1	25829588
647	1-25836364	1	25836364
648	1-25907204	1	25907204
649	1-25951619	1	25951619
650	1-25965233	1	25965233
651	1-25970208	1	25970208
652	1-25976296	1	25976296
653	1-28421174	1	28421174
654	1-29283093	1	29283093
655	1-30467415	1	30467415
656	1-30467418	1	30467418
657	1-30574808	1	30574808
658	1-30983775	1	30983775
659	1-31111061	1	31111061
660	1-31159857	1	31159857
661	1-31173632	1	31173632
662	1-33229088	1	33229088
663	1-38006761	1	38006761
664	1-39628941	1	39628941
665	1-40874533	1	40874533
666	2-192267	2	192267
667	2-5311722	2	5311722
668	2-6284302	2	6284302
669	2-6284308	2	6284308
670	2-6291007	2	6291007
671	2-6291013	2	6291013
672	2-6291015	2	6291015
673	2-6310824	2	6310824
674	2-6375083	2	6375083
675	2-6375741	2	6375741
676	2-12247611	2	12247611
677	2-12626114	2	12626114
678	2-12626115	2	12626115
679	2-14818565	2	14818565
680	2-15319811	2	15319811
681	2-20119836	2	20119836
682	2-20298934	2	20298934
683	2-20411054	2	20411054
684	2-20411098	2	20411098
685	2-20500073	2	20500073
686	2-24282346	2	24282346
687	2-28867439	2	28867439
688	2-32785037	2	32785037
689	2-32800916	2	32800916
690	3-3555274	3	3555274
691	3-3891437	3	3891437
692	3-6254849	3	6254849
693	3-9162711	3	9162711
694	3-9399560	3	9399560
695	3-9529070	3	9529070
696	3-9586447	3	9586447
697	3-9586457	3	9586457
698	3-10737034	3	10737034
699	3-11576763	3	11576763
700	3-12350311	3	12350311
701	3-13855789	3	13855789
702	3-14637656	3	14637656
703	3-14829046	3	14829046
704	3-17357863	3	17357863
705	3-19481515	3	19481515
706	3-21496062	3	21496062
707	3-22523580	3	22523580
708	3-22531074	3	22531074
709	3-22838499	3	22838499
710	3-23044590	3	23044590
711	3-23044594	3	23044594
712	3-23236129	3	23236129
713	3-23290947	3	23290947
714	3-24470838	3	24470838
715	3-24486372	3	24486372
716	3-24491838	3	24491838
717	3-30452470	3	30452470
718	3-31878886	3	31878886
719	3-31903680	3	31903680
720	3-32858220	3	32858220
721	3-32887980	3	32887980
722	3-32921836	3	32921836
723	4-548496	4	548496
724	4-548499	4	548499
725	4-550839	4	550839
726	4-569243	4	569243
727	4-742775	4	742775
728	4-11808048	4	11808048
729	4-12023579	4	12023579
730	4-12023622	4	12023622
731	4-12914079	4	12914079
732	4-20106784	4	20106784
733	4-22815556	4	22815556
734	4-23082574	4	23082574
735	4-23486012	4	23486012
736	4-25774964	4	25774964
737	4-25789166	4	25789166
738	4-25807456	4	25807456
739	4-29182477	4	29182477
740	4-31396585	4	31396585
741	4-33208830	4	33208830
742	4-33208833	4	33208833
743	4-33228391	4	33228391
744	4-33230720	4	33230720
745	4-33253415	4	33253415
746	4-33254288	4	33254288
747	4-33254941	4	33254941
748	4-33258804	4	33258804
749	4-33260622	4	33260622
750	4-33293980	4	33293980
751	4-33294655	4	33294655
752	4-33295530	4	33295530
753	4-33295542	4	33295542
754	4-33296918	4	33296918
755	4-33297026	4	33297026
756	4-33297120	4	33297120
757	4-33298009	4	33298009
758	4-33298118	4	33298118
759	4-33298179	4	33298179
760	4-33299834	4	33299834
761	4-33302501	4	33302501
762	4-33305431	4	33305431
763	4-33309787	4	33309787
764	4-33311841	4	33311841
765	4-33314896	4	33314896
766	4-33315664	4	33315664
767	4-33317988	4	33317988
768	4-33336422	4	33336422
769	4-33341439	4	33341439
770	4-34751430	4	34751430
771	4-34760400	4	34760400
772	4-34767370	4	34767370
773	4-34767985	4	34767985
774	4-34778738	4	34778738
775	4-34805751	4	34805751
776	4-34809065	4	34809065
777	4-34809124	4	34809124
778	4-34847004	4	34847004
779	4-35221347	4	35221347
780	5-2269797	5	2269797
781	5-5514454	5	5514454
782	5-5523655	5	5523655
783	5-5523796	5	5523796
784	5-6873211	5	6873211
785	5-7049923	5	7049923
786	5-9390532	5	9390532
787	5-15109970	5	15109970
788	5-15110689	5	15110689
789	5-15661294	5	15661294
790	5-17413038	5	17413038
791	5-17426298	5	17426298
792	5-18384825	5	18384825
793	5-19850324	5	19850324
794	5-19876368	5	19876368
795	5-19877556	5	19877556
796	5-19883160	5	19883160
797	5-19892232	5	19892232
798	5-21104555	5	21104555
799	5-21106431	5	21106431
800	5-21106433	5	21106433
801	5-22508900	5	22508900
802	5-22915742	5	22915742
803	5-23301442	5	23301442
804	5-23312204	5	23312204
805	5-23314866	5	23314866
806	5-23350799	5	23350799
807	5-23381718	5	23381718
808	5-23466332	5	23466332
809	5-25881531	5	25881531
810	5-26076700	5	26076700
811	5-26077118	5	26077118
812	5-26077120	5	26077120
813	5-26077141	5	26077141
814	5-26902891	5	26902891
815	6-1579910	6	1579910
816	6-2185582	6	2185582
817	6-12402569	6	12402569
818	6-12685101	6	12685101
819	6-12981976	6	12981976
820	6-13548942	6	13548942
821	6-17762607	6	17762607
822	6-17782548	6	17782548
823	6-18013616	6	18013616
824	6-18099020	6	18099020
825	6-18099072	6	18099072
826	6-18519806	6	18519806
827	6-18901395	6	18901395
828	6-19248826	6	19248826
829	6-19421597	6	19421597
830	6-20079896	6	20079896
831	6-20630154	6	20630154
832	6-21284514	6	21284514
833	6-21284543	6	21284543
834	6-23027107	6	23027107
835	6-23034170	6	23034170
836	6-23034171	6	23034171
837	6-23035419	6	23035419
838	6-27318569	6	27318569
839	7-601341	7	601341
840	7-617882	7	617882
841	7-682966	7	682966
842	7-1262096	7	1262096
843	7-2014107	7	2014107
844	7-2056202	7	2056202
845	7-2056203	7	2056203
846	7-4906542	7	4906542
847	7-5028797	7	5028797
848	7-5028804	7	5028804
849	7-5085509	7	5085509
850	7-7946057	7	7946057
851	7-8184738	7	8184738
852	7-8223407	7	8223407
853	7-10981089	7	10981089
854	7-12549033	7	12549033
855	7-12884442	7	12884442
856	7-12900189	7	12900189
857	7-13485897	7	13485897
858	7-21940798	7	21940798
859	7-22313885	7	22313885
860	7-22708503	7	22708503
861	7-23272476	7	23272476
862	7-24352124	7	24352124
863	7-26336360	7	26336360
864	7-26429894	7	26429894
865	7-28097270	7	28097270
866	7-29492205	7	29492205
867	7-29567493	7	29567493
868	8-2894408	8	2894408
869	8-3970739	8	3970739
870	8-9993992	8	9993992
871	8-11400888	8	11400888
872	8-16633079	8	16633079
873	8-17260873	8	17260873
874	8-19255453	8	19255453
875	8-19950253	8	19950253
876	8-25475541	8	25475541
877	8-25885914	8	25885914
878	8-25903824	8	25903824
879	8-26123200	8	26123200
880	8-26125029	8	26125029
881	8-26126179	8	26126179
882	8-26126221	8	26126221
883	8-26987122	8	26987122
884	8-27237232	8	27237232
885	8-27541586	8	27541586
886	8-27541784	8	27541784
887	8-27543881	8	27543881
888	8-27543904	8	27543904
889	8-27543913	8	27543913
890	8-27544961	8	27544961
891	8-27550698	8	27550698
892	8-27569118	8	27569118
893	8-27577296	8	27577296
894	8-27598064	8	27598064
895	8-27598134	8	27598134
896	9-549505	9	549505
897	9-2451086	9	2451086
898	9-2994516	9	2994516
899	9-3186965	9	3186965
900	9-4129689	9	4129689
901	9-4185707	9	4185707
902	9-5139434	9	5139434
903	9-5272473	9	5272473
904	9-6941206	9	6941206
905	9-6943945	9	6943945
906	9-6961807	9	6961807
907	9-8090475	9	8090475
908	9-9058633	9	9058633
909	9-9168236	9	9168236
910	9-9222619	9	9222619
911	9-9222626	9	9222626
912	9-9241537	9	9241537
913	9-9286882	9	9286882
914	9-9343047	9	9343047
915	9-9858166	9	9858166
916	9-10018504	9	10018504
917	9-14849626	9	14849626
918	9-15486186	9	15486186
919	9-17288564	9	17288564
920	9-22498398	9	22498398
921	9-22498401	9	22498401
922	9-22498442	9	22498442
923	9-22519194	9	22519194
924	10-585904	10	585904
925	10-1623233	10	1623233
926	10-2058748	10	2058748
927	10-2081547	10	2081547
928	10-3413346	10	3413346
929	10-4061371	10	4061371
930	10-7810085	10	7810085
931	10-8177991	10	8177991
932	10-10270618	10	10270618
933	10-12361084	10	12361084
934	10-14901808	10	14901808
935	11-1533080	11	1533080
936	11-1542374	11	1542374
937	11-2066378	11	2066378
938	11-3944010	11	3944010
939	11-3947494	11	3947494
940	11-4756676	11	4756676
941	11-16970683	11	16970683
942	11-16996331	11	16996331
943	11-16998104	11	16998104
944	11-17008158	11	17008158
945	11-22221522	11	22221522
946	11-23852990	11	23852990
947	11-24086966	11	24086966
948	11-24299350	11	24299350
949	11-24305743	11	24305743
950	11-24309497	11	24309497
951	11-27804475	11	27804475
952	12-4846357	12	4846357
953	12-4890563	12	4890563
954	12-4890574	12	4890574
955	12-4899307	12	4899307
956	12-4903665	12	4903665
957	12-4903692	12	4903692
958	12-4903751	12	4903751
959	12-4985547	12	4985547
960	12-5055699	12	5055699
961	12-5069812	12	5069812
962	12-5106237	12	5106237
963	12-5166802	12	5166802
964	12-5167763	12	5167763
965	12-5483650	12	5483650
966	12-5571227	12	5571227
967	12-5675822	12	5675822
968	12-5749180	12	5749180
969	12-5751463	12	5751463
970	12-5754365	12	5754365
971	12-5754380	12	5754380
972	12-5801814	12	5801814
973	12-5890300	12	5890300
974	12-6127690	12	6127690
975	12-6909531	12	6909531
976	12-6909575	12	6909575
977	12-7588625	12	7588625
978	12-8864164	12	8864164
979	12-8864176	12	8864176
980	12-9351039	12	9351039
981	12-13454477	12	13454477
982	12-17382527	12	17382527
983	12-19179945	12	19179945
984	12-19257328	12	19257328
985	12-19501060	12	19501060
986	12-19757844	12	19757844
987	12-19812870	12	19812870
988	12-24058248	12	24058248
989	12-25888220	12	25888220
990	12-27509984	12	27509984
991	1-1562037	1	1562037
992	1-4302774	1	4302774
993	1-8996905	1	8996905
994	1-13336014	1	13336014
995	1-31322235	1	31322235
996	1-41105400	1	41105400
997	2-4136508	2	4136508
998	2-4136827	2	4136827
999	2-4138862	2	4138862
1000	2-4145032	2	4145032
1001	2-4149096	2	4149096
1002	2-4149097	2	4149097
1003	2-4151500	2	4151500
1004	2-4175884	2	4175884
1005	2-4180218	2	4180218
1006	2-4181681	2	4181681
1007	2-4181766	2	4181766
1008	2-4182577	2	4182577
1009	2-4182916	2	4182916
1010	2-4183492	2	4183492
1011	2-4184759	2	4184759
1012	2-4185917	2	4185917
1013	2-4186124	2	4186124
1014	2-4186139	2	4186139
1015	2-4186214	2	4186214
1016	2-4186226	2	4186226
1017	2-4186815	2	4186815
1018	2-4187580	2	4187580
1019	2-4187750	2	4187750
1020	2-4187826	2	4187826
1021	2-4189065	2	4189065
1022	2-4191077	2	4191077
1023	2-4191247	2	4191247
1024	2-4191346	2	4191346
1025	2-4191845	2	4191845
1026	2-4192121	2	4192121
1027	2-4192774	2	4192774
1028	2-4193231	2	4193231
1029	2-4193274	2	4193274
1030	2-4193419	2	4193419
1031	2-4194123	2	4194123
1032	2-4194155	2	4194155
1033	2-4194221	2	4194221
1034	2-4194229	2	4194229
1035	2-4194659	2	4194659
1036	2-4194890	2	4194890
1037	2-4194920	2	4194920
1038	2-4194928	2	4194928
1039	2-4195630	2	4195630
1040	2-4195875	2	4195875
1041	2-4196295	2	4196295
1042	2-4196490	2	4196490
1043	2-4196825	2	4196825
1044	2-4200898	2	4200898
1045	2-4201502	2	4201502
1046	2-4201740	2	4201740
1047	2-4201927	2	4201927
1048	2-4204197	2	4204197
1049	2-4204465	2	4204465
1050	2-4204752	2	4204752
1051	2-4207566	2	4207566
1052	2-4207928	2	4207928
1053	2-4208044	2	4208044
1054	2-4208313	2	4208313
1055	2-4208712	2	4208712
1056	2-4208714	2	4208714
1057	2-4208715	2	4208715
1058	2-4209829	2	4209829
1059	2-4210442	2	4210442
1060	2-5366102	2	5366102
1061	2-5385403	2	5385403
1062	2-6856357	2	6856357
1063	2-7241811	2	7241811
1064	2-7269460	2	7269460
1065	2-7399288	2	7399288
1066	2-24283728	2	24283728
1067	3-6847497	3	6847497
1068	4-5089036	4	5089036
1069	4-5121181	4	5121181
1070	4-5126887	4	5126887
1071	4-5127017	4	5127017
1072	4-5128508	4	5128508
1073	4-5129059	4	5129059
1074	4-5129403	4	5129403
1075	4-5133326	4	5133326
1076	4-5133375	4	5133375
1077	4-5178467	4	5178467
1078	4-15437055	4	15437055
1079	4-30729749	4	30729749
1080	4-34940170	4	34940170
1081	5-6060649	5	6060649
1082	5-6956661	5	6956661
1083	5-6959946	5	6959946
1084	5-6961266	5	6961266
1085	5-6961967	5	6961967
1086	5-6962169	5	6962169
1087	5-6966606	5	6966606
1088	5-6966607	5	6966607
1089	5-6967227	5	6967227
1090	5-6967345	5	6967345
1091	5-6967361	5	6967361
1092	5-6969058	5	6969058
1093	5-6969961	5	6969961
1094	5-6970278	5	6970278
1095	5-6971234	5	6971234
1096	5-6971563	5	6971563
1097	5-6975133	5	6975133
1098	5-6976921	5	6976921
1099	5-6980568	5	6980568
1100	5-6980957	5	6980957
1101	5-6981047	5	6981047
1102	5-6981636	5	6981636
1103	5-6984465	5	6984465
1104	5-6996723	5	6996723
1105	5-7008194	5	7008194
1106	5-7421486	5	7421486
1107	5-21292564	5	21292564
1108	5-28949034	5	28949034
1109	5-29511181	5	29511181
1110	6-1360617	6	1360617
1111	6-4682729	6	4682729
1112	6-10364657	6	10364657
1113	6-10365451	6	10365451
1114	6-10365586	6	10365586
1115	6-10365664	6	10365664
1116	6-10365691	6	10365691
1117	6-27005898	6	27005898
1118	6-27156557	6	27156557
1119	6-27156560	6	27156560
1120	6-27876287	6	27876287
1121	6-27918974	6	27918974
1122	7-15759178	7	15759178
1123	7-15799048	7	15799048
1124	7-15847900	7	15847900
1125	7-15862877	7	15862877
1126	7-15965680	7	15965680
1127	7-15965766	7	15965766
1128	7-15965796	7	15965796
1129	7-15965816	7	15965816
1130	7-15966037	7	15966037
1131	7-15966350	7	15966350
1132	7-15966360	7	15966360
1133	7-15967372	7	15967372
1134	7-15967414	7	15967414
1135	7-15967427	7	15967427
1136	7-27971375	7	27971375
1137	7-27974844	7	27974844
1138	7-27974850	7	27974850
1139	7-27980346	7	27980346
1140	7-27985450	7	27985450
1141	7-27985456	7	27985456
1142	7-27985462	7	27985462
1143	7-27989957	7	27989957
1144	7-27990140	7	27990140
1145	7-27997703	7	27997703
1146	7-27997969	7	27997969
1147	7-27999619	7	27999619
1148	7-28000065	7	28000065
1149	7-28000080	7	28000080
1150	7-28000670	7	28000670
1151	7-28000716	7	28000716
1152	7-28011809	7	28011809
1153	8-2372322	8	2372322
1154	8-2482717	8	2482717
1155	8-4770920	8	4770920
1156	8-9032880	8	9032880
1157	8-9111503	8	9111503
1158	8-9111703	8	9111703
1159	8-9113079	8	9113079
1160	8-9113449	8	9113449
1161	8-9113636	8	9113636
1162	8-9114379	8	9114379
1163	8-9114841	8	9114841
1164	8-9115341	8	9115341
1165	8-9115711	8	9115711
1166	8-9116143	8	9116143
1167	8-9116327	8	9116327
1168	8-9116502	8	9116502
1169	8-9117035	8	9117035
1170	8-9117114	8	9117114
1171	8-9117138	8	9117138
1172	8-9117836	8	9117836
1173	8-9119839	8	9119839
1174	8-9120749	8	9120749
1175	8-9121436	8	9121436
1176	8-9123092	8	9123092
1177	8-9123095	8	9123095
1178	8-9127747	8	9127747
1179	8-9128255	8	9128255
1180	8-9128612	8	9128612
1181	8-9128873	8	9128873
1182	8-9130370	8	9130370
1183	8-9130672	8	9130672
1184	8-9130723	8	9130723
1185	8-9131202	8	9131202
1186	8-9131215	8	9131215
1187	8-9131266	8	9131266
1188	8-9132008	8	9132008
1189	8-9135399	8	9135399
1190	8-9135427	8	9135427
1191	8-9135485	8	9135485
1192	8-9135592	8	9135592
1193	8-9136159	8	9136159
1194	8-9136465	8	9136465
1195	8-9965997	8	9965997
1196	8-9968660	8	9968660
1197	8-9970738	8	9970738
1198	8-11492903	8	11492903
1199	8-13849842	8	13849842
1200	8-26736462	8	26736462
1201	8-27971540	8	27971540
1202	9-4055314	9	4055314
1203	9-4067962	9	4067962
1204	9-4067971	9	4067971
1205	9-4067972	9	4067972
1206	9-4067978	9	4067978
1207	9-4070183	9	4070183
1208	9-4084128	9	4084128
1209	9-4094177	9	4094177
1210	9-4120320	9	4120320
1211	9-4121540	9	4121540
1212	9-4121541	9	4121541
1213	9-4121549	9	4121549
1214	9-4163595	9	4163595
1215	9-4192656	9	4192656
1216	9-4271143	9	4271143
1217	9-4280311	9	4280311
1218	9-6063219	9	6063219
1219	9-6743189	9	6743189
1220	9-9168237	9	9168237
1221	9-9168241	9	9168241
1222	9-17774214	9	17774214
1223	9-22087742	9	22087742
1224	9-22087845	9	22087845
1225	9-22088744	9	22088744
1226	10-12087222	10	12087222
1227	10-14147357	10	14147357
1228	10-14182993	10	14182993
1229	10-14183138	10	14183138
1230	10-14232746	10	14232746
1231	10-14254838	10	14254838
1232	10-14260686	10	14260686
1233	10-14264021	10	14264021
1234	10-14264057	10	14264057
1235	10-14268561	10	14268561
1236	10-14320645	10	14320645
1237	10-14327977	10	14327977
1238	10-14330396	10	14330396
1239	10-14337124	10	14337124
1240	10-14342094	10	14342094
1241	10-14342095	10	14342095
1242	10-14342139	10	14342139
1243	10-14413807	10	14413807
1244	10-14415873	10	14415873
1245	10-15392471	10	15392471
1246	10-15423491	10	15423491
1247	10-15478921	10	15478921
1248	10-15484435	10	15484435
1249	10-15637329	10	15637329
1250	10-21676677	10	21676677
1251	11-564854	11	564854
1252	11-564867	11	564867
1253	11-564881	11	564881
1254	11-564924	11	564924
1255	11-564943	11	564943
1256	11-564944	11	564944
1257	11-565047	11	565047
1258	11-565402	11	565402
1259	11-565463	11	565463
1260	11-565483	11	565483
1261	11-565489	11	565489
1262	11-568420	11	568420
1263	11-583041	11	583041
1264	11-583083	11	583083
1265	11-585990	11	585990
1266	11-586036	11	586036
1267	11-586061	11	586061
1268	11-597309	11	597309
1269	11-598601	11	598601
1270	11-599707	11	599707
1271	11-599851	11	599851
1272	11-600137	11	600137
1273	11-600237	11	600237
1274	11-600607	11	600607
1275	11-601866	11	601866
1276	11-603098	11	603098
1277	11-604018	11	604018
1278	11-604101	11	604101
1279	11-604605	11	604605
1280	11-604835	11	604835
1281	11-608111	11	608111
1282	11-608123	11	608123
1283	11-608169	11	608169
1284	11-608384	11	608384
1285	11-608513	11	608513
1286	11-608519	11	608519
1287	11-608619	11	608619
1288	11-612150	11	612150
1289	11-613155	11	613155
1290	11-613928	11	613928
1291	11-613976	11	613976
1292	11-614145	11	614145
1293	11-615058	11	615058
1294	11-615920	11	615920
1295	11-616707	11	616707
1296	11-616760	11	616760
1297	11-617272	11	617272
1298	11-617348	11	617348
1299	11-617625	11	617625
1300	11-617674	11	617674
1301	11-617799	11	617799
1302	11-617800	11	617800
1303	11-617897	11	617897
1304	11-7079843	11	7079843
1305	11-19290628	11	19290628
1306	11-19294181	11	19294181
1307	11-19320186	11	19320186
1308	12-22091584	12	22091584
1309	12-22092865	12	22092865
1310	1-4922221	1	4922221
1311	1-9258991	1	9258991
1312	1-9390892	1	9390892
1313	1-36147530	1	36147530
1314	2-8587613	2	8587613
1315	2-8592221	2	8592221
1316	2-10801112	2	10801112
1317	2-23479209	2	23479209
1318	2-23497785	2	23497785
1319	2-23497867	2	23497867
1320	2-23497968	2	23497968
1321	2-23498332	2	23498332
1322	2-23500820	2	23500820
1323	2-23502878	2	23502878
1324	2-23502882	2	23502882
1325	2-23507522	2	23507522
1326	2-23507837	2	23507837
1327	2-23507934	2	23507934
1328	2-23507953	2	23507953
1329	2-23509654	2	23509654
1330	2-23509657	2	23509657
1331	2-23510751	2	23510751
1332	2-23510961	2	23510961
1333	2-23513320	2	23513320
1334	2-23513340	2	23513340
1335	2-23514454	2	23514454
1336	2-23514806	2	23514806
1337	2-23514892	2	23514892
1338	2-24934448	2	24934448
1339	3-9206199	3	9206199
1340	3-10202700	3	10202700
1341	3-14932622	3	14932622
1342	3-14933529	3	14933529
1343	3-14933649	3	14933649
1344	3-14942610	3	14942610
1345	3-14945841	3	14945841
1346	3-14948067	3	14948067
1347	3-14949405	3	14949405
1348	3-14952969	3	14952969
1349	3-14956335	3	14956335
1350	3-14956935	3	14956935
1351	3-15920400	3	15920400
1352	3-25910875	3	25910875
1353	3-25913001	3	25913001
1354	3-25913685	3	25913685
1355	3-25914730	3	25914730
1356	3-25915051	3	25915051
1357	3-25916270	3	25916270
1358	3-25916558	3	25916558
1359	3-25919327	3	25919327
1360	3-25920601	3	25920601
1361	3-25920798	3	25920798
1362	3-25925748	3	25925748
1363	3-25926177	3	25926177
1364	3-25927476	3	25927476
1365	3-25927575	3	25927575
1366	3-25927679	3	25927679
1367	3-25929534	3	25929534
1368	3-25930422	3	25930422
1369	3-25932595	3	25932595
1370	3-25933065	3	25933065
1371	3-25933446	3	25933446
1372	3-25933933	3	25933933
1373	3-25935904	3	25935904
1374	3-25936013	3	25936013
1375	3-27420273	3	27420273
1376	3-28422842	3	28422842
1377	3-31515550	3	31515550
1378	3-31894376	3	31894376
1379	4-473549	4	473549
1380	4-488554	4	488554
1381	4-1151855	4	1151855
1382	4-1226125	4	1226125
1383	4-1259291	4	1259291
1384	4-1259367	4	1259367
1385	4-1259390	4	1259390
1386	4-1259391	4	1259391
1387	4-1259480	4	1259480
1388	4-1259492	4	1259492
1389	4-1259528	4	1259528
1390	4-1259536	4	1259536
1391	4-1259605	4	1259605
1392	4-1260354	4	1260354
1393	4-1260513	4	1260513
1394	4-1260866	4	1260866
1395	4-1260914	4	1260914
1396	4-1841321	4	1841321
1397	4-31312008	4	31312008
1398	4-31440039	4	31440039
1399	4-31440060	4	31440060
1400	4-31440061	4	31440061
1401	4-31440177	4	31440177
1402	4-31440229	4	31440229
1403	4-31440276	4	31440276
1404	4-31440297	4	31440297
1405	4-31440298	4	31440298
1406	4-31440300	4	31440300
1407	4-31440371	4	31440371
1408	4-31440973	4	31440973
1409	4-31440977	4	31440977
1410	4-31441365	4	31441365
1411	4-31442839	4	31442839
1412	4-31442862	4	31442862
1413	4-31442868	4	31442868
1414	4-31442880	4	31442880
1415	4-31448950	4	31448950
1416	4-31449503	4	31449503
1417	4-31451952	4	31451952
1418	4-32244557	4	32244557
1419	4-32265292	4	32265292
1420	4-35125956	4	35125956
1421	5-5824796	5	5824796
1422	5-5827539	5	5827539
1423	5-5828799	5	5828799
1424	5-5829564	5	5829564
1425	5-5831711	5	5831711
1426	5-5832077	5	5832077
1427	5-5833872	5	5833872
1428	5-5837225	5	5837225
1429	5-5838686	5	5838686
1430	5-5838925	5	5838925
1431	5-5840706	5	5840706
1432	5-5841187	5	5841187
1433	5-5841290	5	5841290
1434	5-5842193	5	5842193
1435	5-5842234	5	5842234
1436	5-5842771	5	5842771
1437	5-5842802	5	5842802
1438	5-5843348	5	5843348
1439	5-5844237	5	5844237
1440	5-5844309	5	5844309
1441	5-5844869	5	5844869
1442	5-5846654	5	5846654
1443	5-5846921	5	5846921
1444	5-5849205	5	5849205
1445	5-5850432	5	5850432
1446	5-5853011	5	5853011
1447	5-5853329	5	5853329
1448	5-5853374	5	5853374
1449	5-5853699	5	5853699
1450	5-5854058	5	5854058
1451	5-5858098	5	5858098
1452	5-5858885	5	5858885
1453	5-5858910	5	5858910
1454	5-7051993	5	7051993
1455	5-19380044	5	19380044
1456	5-19850254	5	19850254
1457	5-20459078	5	20459078
1458	5-20464209	5	20464209
1459	5-20465772	5	20465772
1460	6-10150906	6	10150906
1461	6-24708134	6	24708134
1462	6-26210343	6	26210343
1463	7-1712590	7	1712590
1464	7-3162048	7	3162048
1465	7-3717979	7	3717979
1466	7-7636489	7	7636489
1467	7-15861208	7	15861208
1468	7-20964897	7	20964897
1469	7-20965251	7	20965251
1470	7-20965285	7	20965285
1471	7-20965338	7	20965338
1472	7-21144725	7	21144725
1473	7-21348100	7	21348100
1474	7-21348126	7	21348126
1475	7-21348588	7	21348588
1476	7-21351207	7	21351207
1477	7-21354013	7	21354013
1478	7-21354470	7	21354470
1479	7-21354933	7	21354933
1480	7-21355532	7	21355532
1481	7-21358882	7	21358882
1482	7-21367492	7	21367492
1483	7-21378301	7	21378301
1484	7-21409433	7	21409433
1485	7-21431941	7	21431941
1486	7-21432401	7	21432401
1487	7-21432420	7	21432420
1488	7-21432526	7	21432526
1489	7-21432529	7	21432529
1490	7-21432601	7	21432601
1491	7-21433168	7	21433168
1492	7-21433338	7	21433338
1493	7-21433364	7	21433364
1494	7-21434958	7	21434958
1495	7-21435082	7	21435082
1496	7-21435449	7	21435449
1497	7-21435870	7	21435870
1498	7-21435876	7	21435876
1499	7-21435945	7	21435945
1500	7-21436024	7	21436024
1501	7-21436049	7	21436049
1502	7-21436059	7	21436059
1503	7-21436115	7	21436115
1504	7-21436144	7	21436144
1505	7-21436150	7	21436150
1506	7-21436176	7	21436176
1507	7-21436271	7	21436271
1508	7-21436304	7	21436304
1509	7-21436418	7	21436418
1510	7-21436419	7	21436419
1511	7-21436511	7	21436511
1512	7-21436514	7	21436514
1513	7-21436536	7	21436536
1514	7-21436572	7	21436572
1515	7-21436579	7	21436579
1516	7-21439465	7	21439465
1517	7-21439589	7	21439589
1518	7-21439797	7	21439797
1519	7-21439856	7	21439856
1520	7-21439926	7	21439926
1521	7-21445723	7	21445723
1522	7-21453954	7	21453954
1523	7-21456344	7	21456344
1524	7-21464279	7	21464279
1525	7-21465343	7	21465343
1526	7-21465456	7	21465456
1527	7-21465504	7	21465504
1528	7-21468292	7	21468292
1529	7-21483315	7	21483315
1530	7-21517129	7	21517129
1531	7-21517843	7	21517843
1532	7-21575038	7	21575038
1533	7-21582311	7	21582311
1534	7-21601844	7	21601844
1535	7-21603490	7	21603490
1536	7-21606264	7	21606264
1537	7-21608259	7	21608259
1538	7-21623105	7	21623105
1539	7-21627802	7	21627802
1540	7-21628855	7	21628855
1541	7-29027718	7	29027718
1542	8-1485614	8	1485614
1543	8-6088244	8	6088244
1544	8-9237463	8	9237463
1545	8-9403777	8	9403777
1546	8-9403778	8	9403778
1547	8-9403792	8	9403792
1548	8-9439349	8	9439349
1549	8-9439356	8	9439356
1550	8-11768597	8	11768597
1551	8-21683721	8	21683721
1552	8-27563910	8	27563910
1553	8-27582900	8	27582900
1554	8-28128800	8	28128800
1555	9-9565539	9	9565539
1556	9-10205302	9	10205302
1557	9-13994328	9	13994328
1558	9-14581897	9	14581897
1559	9-14582059	9	14582059
1560	9-14582126	9	14582126
1561	9-14582148	9	14582148
1562	9-14582551	9	14582551
1563	9-14582819	9	14582819
1564	9-14582925	9	14582925
1565	9-14583297	9	14583297
1566	9-14583501	9	14583501
1567	9-14621784	9	14621784
1568	9-14627273	9	14627273
1569	9-14637631	9	14637631
1570	9-14637643	9	14637643
1571	9-14645300	9	14645300
1572	9-14669415	9	14669415
1573	9-14671007	9	14671007
1574	9-14699808	9	14699808
1575	9-14700929	9	14700929
1576	9-14706216	9	14706216
1577	9-14706411	9	14706411
1578	9-14718219	9	14718219
1579	9-14718253	9	14718253
1580	9-14718263	9	14718263
1581	9-14718288	9	14718288
1582	9-14718436	9	14718436
1583	9-14718491	9	14718491
1584	9-14718625	9	14718625
1585	9-14718674	9	14718674
1586	9-14718787	9	14718787
1587	9-14718833	9	14718833
1588	9-14719264	9	14719264
1589	9-14719290	9	14719290
1590	9-14719456	9	14719456
1591	9-14719470	9	14719470
1592	9-14719531	9	14719531
1593	9-14720291	9	14720291
1594	9-14720507	9	14720507
1595	9-14720708	9	14720708
1596	9-14720812	9	14720812
1597	9-14721190	9	14721190
1598	9-14721214	9	14721214
1599	9-14721304	9	14721304
1600	9-14721516	9	14721516
1601	9-14737640	9	14737640
1602	9-14737813	9	14737813
1603	9-14737845	9	14737845
1604	9-14743329	9	14743329
1605	10-3724645	10	3724645
1606	10-8186551	10	8186551
1607	10-8204609	10	8204609
1608	10-11833815	10	11833815
1609	10-11833825	10	11833825
1610	10-11841511	10	11841511
1611	10-11841512	10	11841512
1612	11-7084984	11	7084984
1613	11-7093519	11	7093519
1614	11-7663436	11	7663436
1615	11-7708826	11	7708826
1616	11-18116087	11	18116087
1617	11-18793432	11	18793432
1618	11-18805435	11	18805435
1619	11-18805514	11	18805514
1620	11-18809722	11	18809722
1621	11-18886937	11	18886937
1622	11-21301005	11	21301005
1623	11-23110345	11	23110345
1624	11-24305169	11	24305169
1625	11-24318288	11	24318288
1626	11-24318447	11	24318447
1627	11-24318472	11	24318472
1628	11-25582902	11	25582902
1629	11-25804190	11	25804190
1630	11-25804803	11	25804803
1631	11-25810578	11	25810578
1632	11-25811518	11	25811518
1633	11-28882551	11	28882551
1634	12-683252	12	683252
1635	12-683707	12	683707
1636	12-684779	12	684779
1637	12-686918	12	686918
1638	12-688595	12	688595
1639	12-688860	12	688860
1640	12-689017	12	689017
1641	12-689185	12	689185
1642	12-689924	12	689924
1643	12-690261	12	690261
1644	12-690725	12	690725
1645	12-771209	12	771209
1646	12-771284	12	771284
1647	12-774469	12	774469
1648	12-776354	12	776354
1649	12-776451	12	776451
1650	12-776454	12	776454
1651	12-776496	12	776496
1652	12-776501	12	776501
1653	12-776569	12	776569
1654	12-777098	12	777098
1655	12-781429	12	781429
1656	12-792713	12	792713
1657	12-792867	12	792867
1658	12-793732	12	793732
1659	12-801096	12	801096
1660	12-801097	12	801097
1661	12-801591	12	801591
1662	12-805842	12	805842
1663	12-807048	12	807048
1664	12-807053	12	807053
1665	12-814647	12	814647
1666	12-815320	12	815320
1667	12-816540	12	816540
1668	12-840335	12	840335
1669	12-849198	12	849198
1670	12-4668384	12	4668384
1671	12-4671948	12	4671948
1672	12-27008178	12	27008178
