# Supplementary material for: Integrative genomic approaches to unravel genomic regions and candidate genes associated with flag leaf photosynthesis at the reproductive stage in rice
Source: Front Plant Sci. 2026 Apr 23;17:1752716. doi: 10.3389/fpls.2026.1752716 (PMC13149379; doi:10.3389/fpls.2026.1752716)
Supplement: Supplementary file 14 [file Table9.xlsx]

## Sheet: combine_RRB_BTS
S. Table 9: List of SNPs identified through GSM tools with RRB and BTS models
Sr #	SNPs	CV-1_RRB	CV-2_RRB	CV-3_RRB	CV-4_RRB	CV-5_RRB	CV-1_BTS	CV-2_BTS	CV-3_BTS	CV-4_BTS	CV-5_BTS	Total_score
1	9-9565539	1	1	1	1	1	1	1	1	1	1	10
2	9-6063219	1	1	0	1	1	1	1	1	1	1	9
3	12-11380740	0	0	1	1	0	1	1	1	1	1	7
4	3-15920400	0	1	1	1	1	0	1	1	1	0	7
5	1-42455469	0	1	1	0	1	0	1	0	1	1	6
6	6-24708134	0	1	1	0	0	1	1	1	1	0	6
7	9-14718833	1	0	0	1	1	0	1	1	0	1	6
8	3-14933649	0	0	1	1	1	0	0	1	0	1	5
9	7-21453371	0	0	0	1	1	0	0	1	1	1	5
10	1-2050328	0	0	1	0	1	0	0	1	1	0	4
11	12-776354	0	0	0	0	0	1	0	1	1	1	4
12	3-14945841	0	0	0	0	1	1	0	0	1	1	4
13	3-14948067	0	0	1	1	1	0	0	1	0	0	4
14	3-14949405	0	0	1	0	0	0	0	1	1	1	4
15	3-31894376	0	1	1	1	0	0	0	0	1	0	4
16	7-21144725	0	1	1	1	0	0	1	0	0	0	4
17	7-21351207	1	1	1	0	0	0	1	0	0	0	4
18	7-21436304	0	1	1	1	0	0	0	0	1	0	4
19	7-3173355	0	1	1	1	1	0	0	0	0	0	4
20	8-1485614	1	1	1	0	0	0	1	0	0	0	4
21	9-14013512	1	1	0	1	1	0	0	0	0	0	4
22	1-25777246	0	0	0	1	0	0	0	0	1	1	3
23	10-11833815	0	1	1	1	0	0	0	0	0	0	3
24	11-18793432	0	0	0	0	1	0	1	1	0	0	3
25	11-21301005	0	0	0	0	0	0	1	1	0	1	3
26	12-27008178	0	0	1	1	1	0	0	0	0	0	3
27	12-776496	0	1	1	0	0	0	0	0	0	1	3
28	12-776501	0	1	0	0	0	0	0	1	0	1	3
29	12-776569	0	0	0	0	0	0	0	1	1	1	3
30	12-777098	0	0	0	0	0	0	0	1	1	1	3
31	12-781429	0	0	0	0	0	0	1	1	0	1	3
32	12-792713	0	1	0	0	0	0	0	1	0	1	3
33	2-24934448	0	0	1	1	1	0	0	0	0	0	3
34	2-8587613	0	0	0	0	1	0	1	0	0	1	3
35	3-25916270	0	0	1	1	1	0	0	0	0	0	3
36	3-28422842	0	0	0	1	0	0	1	0	0	1	3
37	4-1218150	1	1	1	0	0	0	0	0	0	0	3
38	4-1259528	0	1	1	1	0	0	0	0	0	0	3
39	4-31448950	1	1	0	0	1	0	0	0	0	0	3
40	5-5828799	1	0	0	0	0	1	0	0	1	0	3
41	6-16924753	0	1	1	0	1	0	0	0	0	0	3
42	7-1565793	0	0	1	1	1	0	0	0	0	0	3
43	7-21432601	0	0	0	0	1	1	1	0	0	0	3
44	7-21435449	0	1	1	0	1	0	0	0	0	0	3
45	7-21439465	1	1	0	0	0	0	1	0	0	0	3
46	7-3173389	0	1	1	1	0	0	0	0	0	0	3
47	7-3176980	0	1	0	1	1	0	0	0	0	0	3
48	7-3177037	1	0	0	1	1	0	0	0	0	0	3
49	7-3717979	1	0	0	1	0	0	0	0	0	1	3
50	8-18057442	1	0	0	1	1	0	0	0	0	0	3
51	8-27569118	0	0	1	0	1	0	1	0	0	0	3
52	9-14718436	0	0	1	0	0	0	0	0	1	1	3
53	9-14718674	1	0	1	0	0	0	0	0	1	0	3
54	1-28310421	0	1	1	0	0	0	0	0	0	0	2
55	1-29457505	0	1	0	0	1	0	0	0	0	0	2
56	1-9390892	0	0	0	0	0	1	1	0	0	0	2
57	10-10321239	0	1	0	1	0	0	0	0	0	0	2
58	10-11841490	0	1	1	0	0	0	0	0	0	0	2
59	10-11847828	0	0	1	1	0	0	0	0	0	0	2
60	10-12141032	1	1	0	0	0	0	0	0	0	0	2
61	10-5684942	0	0	1	0	1	0	0	0	0	0	2
62	10-8193285	1	0	0	1	0	0	0	0	0	0	2
63	11-18116087	0	0	1	1	0	0	0	0	0	0	2
64	11-18809758	1	1	0	0	0	0	0	0	0	0	2
65	11-19648427	0	0	0	1	0	0	0	0	1	0	2
66	11-22909990	0	1	0	0	1	0	0	0	0	0	2
67	11-25804190	0	0	0	1	1	0	0	0	0	0	2
68	11-25804803	0	0	1	1	0	0	0	0	0	0	2
69	11-25808663	0	0	0	1	1	0	0	0	0	0	2
70	11-7073041	0	1	0	1	0	0	0	0	0	0	2
71	11-7663436	0	0	0	0	1	0	1	0	0	0	2
72	12-683707	0	0	0	0	1	0	0	0	0	1	2
73	12-684779	0	0	0	1	1	0	0	0	0	0	2
74	12-686918	0	0	0	0	1	0	1	0	0	0	2
75	12-789114	0	0	0	0	1	0	0	0	1	0	2
76	12-793732	0	0	0	0	0	0	0	0	1	1	2
77	2-23509294	0	0	0	1	0	0	0	0	1	0	2
78	2-24094343	0	0	0	1	0	1	0	0	0	0	2
79	2-32876236	0	0	1	1	0	0	0	0	0	0	2
80	2-8587794	0	0	1	0	0	0	0	1	0	0	2
81	3-14932622	0	0	1	0	1	0	0	0	0	0	2
82	3-25927679	1	0	0	0	1	0	0	0	0	0	2
83	3-25932595	0	0	0	1	0	0	0	0	0	1	2
84	3-27420273	1	0	0	0	0	1	0	0	0	0	2
85	3-27861316	0	1	0	1	0	0	0	0	0	0	2
86	3-33480554	1	0	0	1	0	0	0	0	0	0	2
87	3-5885974	0	0	1	1	0	0	0	0	0	0	2
88	4-1151855	1	1	0	0	0	0	0	0	0	0	2
89	4-1218189	0	0	1	0	1	0	0	0	0	0	2
90	4-1228735	0	0	1	1	0	0	0	0	0	0	2
91	4-1230747	0	0	0	1	1	0	0	0	0	0	2
92	4-1259367	0	0	0	0	1	1	0	0	0	0	2
93	4-1259605	0	0	0	1	1	0	0	0	0	0	2
94	4-1816201	0	0	1	0	1	0	0	0	0	0	2
95	4-1826552	1	0	0	1	0	0	0	0	0	0	2
96	4-1841321	1	0	1	0	0	0	0	0	0	0	2
97	4-1855264	0	0	0	0	1	0	0	0	1	0	2
98	4-31440060	0	0	0	1	1	0	0	0	0	0	2
99	4-31442880	0	0	0	1	0	0	0	0	0	1	2
100	4-31449168	0	1	0	0	0	0	0	0	1	0	2
101	4-601968	1	0	1	0	0	0	0	0	0	0	2
102	5-20464209	0	0	0	1	0	0	0	1	0	0	2
103	5-20465772	0	0	1	1	0	0	0	0	0	0	2
104	5-5829564	1	0	1	0	0	0	0	0	0	0	2
105	5-5838925	0	0	1	1	0	0	0	0	0	0	2
106	5-5857892	0	0	1	1	0	0	0	0	0	0	2
107	5-5858098	1	0	1	0	0	0	0	0	0	0	2
108	5-7051993	0	0	1	0	1	0	0	0	0	0	2
109	6-10150906	0	0	1	1	0	0	0	0	0	0	2
110	6-11111452	0	0	1	0	1	0	0	0	0	0	2
111	6-11255015	0	0	1	1	0	0	0	0	0	0	2
112	6-20702535	1	1	0	0	0	0	0	0	0	0	2
113	6-23109934	1	1	0	0	0	0	0	0	0	0	2
114	6-7648594	0	0	0	1	0	0	1	0	0	0	2
115	7-19635597	1	0	0	1	0	0	0	0	0	0	2
116	7-20962056	0	1	0	0	0	0	0	0	0	1	2
117	7-20965798	0	1	0	0	0	0	0	0	0	1	2
118	7-21095331	0	0	1	0	1	0	0	0	0	0	2
119	7-21159874	0	1	0	1	0	0	0	0	0	0	2
120	7-21354013	0	0	1	0	1	0	0	0	0	0	2
121	7-21354933	0	0	1	0	1	0	0	0	0	0	2
122	7-21355590	1	1	0	0	0	0	0	0	0	0	2
123	7-21409433	0	0	1	0	1	0	0	0	0	0	2
124	7-21431941	0	0	0	1	1	0	0	0	0	0	2
125	7-21431990	0	0	1	1	0	0	0	0	0	0	2
126	7-21432401	0	0	1	0	1	0	0	0	0	0	2
127	7-21432526	0	0	0	1	0	0	1	0	0	0	2
128	7-21433364	0	0	1	1	0	0	0	0	0	0	2
129	7-21433525	0	1	0	1	0	0	0	0	0	0	2
130	7-21436024	0	0	1	1	0	0	0	0	0	0	2
131	7-21439587	0	1	1	0	0	0	0	0	0	0	2
132	7-21439740	1	0	0	1	0	0	0	0	0	0	2
133	7-21453954	0	0	0	0	1	0	0	0	0	1	2
134	7-21466311	1	0	0	0	1	0	0	0	0	0	2
135	7-21477991	0	0	1	1	0	0	0	0	0	0	2
136	7-21517843	0	0	0	0	1	0	0	1	0	0	2
137	7-21575544	0	1	0	1	0	0	0	0	0	0	2
138	7-21604154	0	1	0	0	0	0	0	0	1	0	2
139	7-29027718	1	0	0	0	1	0	0	0	0	0	2
140	7-3162048	0	1	0	0	1	0	0	0	0	0	2
141	7-3164581	1	1	0	0	0	0	0	0	0	0	2
142	7-3171741	0	0	0	1	1	0	0	0	0	0	2
143	7-3182444	1	0	0	0	1	0	0	0	0	0	2
144	7-3480862	0	0	1	1	0	0	0	0	0	0	2
145	7-7403466	0	1	1	0	0	0	0	0	0	0	2
146	8-21683721	0	0	1	0	1	0	0	0	0	0	2
147	8-27563910	0	0	0	1	1	0	0	0	0	0	2
148	8-9237463	0	1	0	1	0	0	0	0	0	0	2
149	8-9291955	0	0	1	0	0	1	0	0	0	0	2
150	9-14581897	0	0	1	1	0	0	0	0	0	0	2
151	9-14583501	0	0	1	1	0	0	0	0	0	0	2
152	9-14621784	0	0	1	0	1	0	0	0	0	0	2
153	9-14623486	0	0	1	1	0	0	0	0	0	0	2
154	9-14706412	0	0	1	0	0	1	0	0	0	0	2
155	9-14718803	1	1	0	0	0	0	0	0	0	0	2
156	9-14719379	1	1	0	0	0	0	0	0	0	0	2
157	9-14720812	1	0	0	0	0	0	0	0	0	1	2
158	9-5062901	0	1	0	1	0	0	0	0	0	0	2
159	9-6702811	0	1	0	0	1	0	0	0	0	0	2
160	1-20784083	0	0	0	0	0	0	1	0	0	0	1
161	1-20984700	0	0	0	0	0	1	0	0	0	0	1
162	1-2483839	0	0	0	0	0	0	1	0	0	0	1
163	1-24937031	0	0	0	0	0	1	0	0	0	0	1
164	1-25247201	0	0	0	1	0	0	0	0	0	0	1
165	1-27706811	0	0	0	0	0	0	0	0	1	0	1
166	1-27793393	0	1	0	0	0	0	0	0	0	0	1
167	1-28853658	0	0	0	0	0	0	1	0	0	0	1
168	1-29429987	1	0	0	0	0	0	0	0	0	0	1
169	1-30178261	0	0	0	1	0	0	0	0	0	0	1
170	1-30428444	0	0	0	0	0	0	1	0	0	0	1
171	1-31117984	0	0	0	0	0	0	1	0	0	0	1
172	1-31160224	0	0	1	0	0	0	0	0	0	0	1
173	1-31161554	0	0	0	0	0	0	0	1	0	0	1
174	1-31164975	0	0	0	0	0	0	1	0	0	0	1
175	1-31169893	0	0	1	0	0	0	0	0	0	0	1
176	1-3126605	1	0	0	0	0	0	0	0	0	0	1
177	1-31347695	0	0	0	0	0	1	0	0	0	0	1
178	1-31589537	0	0	0	0	0	1	0	0	0	0	1
179	1-31894868	1	0	0	0	0	0	0	0	0	0	1
180	1-32345776	0	0	0	1	0	0	0	0	0	0	1
181	1-33010910	0	0	0	0	0	1	0	0	0	0	1
182	1-36147530	0	1	0	0	0	0	0	0	0	0	1
183	1-3630478	0	0	0	0	1	0	0	0	0	0	1
184	1-37532480	0	0	0	0	0	0	1	0	0	0	1
185	1-40484043	0	0	0	0	0	0	0	0	1	0	1
186	1-4922221	0	0	0	0	1	0	0	0	0	0	1
187	1-7628832	1	0	0	0	0	0	0	0	0	0	1
188	1-9258991	0	1	0	0	0	0	0	0	0	0	1
189	1-9550605	0	0	1	0	0	0	0	0	0	0	1
190	1-9582170	0	0	0	0	0	0	1	0	0	0	1
191	10-10264057	0	0	1	0	0	0	0	0	0	0	1
192	10-10267874	1	0	0	0	0	0	0	0	0	0	1
193	10-10271332	0	0	0	0	0	0	0	0	1	0	1
194	10-10276081	1	0	0	0	0	0	0	0	0	0	1
195	10-10492812	0	0	0	1	0	0	0	0	0	0	1
196	10-11800485	0	0	0	1	0	0	0	0	0	0	1
197	10-11820268	0	0	0	0	0	0	0	1	0	0	1
198	10-11820747	0	0	0	0	1	0	0	0	0	0	1
199	10-11821775	0	0	0	1	0	0	0	0	0	0	1
200	10-11821790	0	1	0	0	0	0	0	0	0	0	1
201	10-11827415	0	0	0	0	1	0	0	0	0	0	1
202	10-11833825	0	1	0	0	0	0	0	0	0	0	1
203	10-11834059	0	0	1	0	0	0	0	0	0	0	1
204	10-11841511	0	1	0	0	0	0	0	0	0	0	1
205	10-11857704	0	0	0	0	1	0	0	0	0	0	1
206	10-15235616	0	1	0	0	0	0	0	0	0	0	1
207	10-3718616	0	0	1	0	0	0	0	0	0	0	1
208	10-3724645	0	0	0	1	0	0	0	0	0	0	1
209	10-3733860	0	0	0	1	0	0	0	0	0	0	1
210	10-3760968	0	0	0	0	0	0	1	0	0	0	1
211	10-4021956	0	0	0	1	0	0	0	0	0	0	1
212	10-6144468	0	0	0	1	0	0	0	0	0	0	1
213	10-7796482	0	0	0	0	0	0	1	0	0	0	1
214	10-8186551	0	0	0	0	0	1	0	0	0	0	1
215	10-8204475	1	0	0	0	0	0	0	0	0	0	1
216	10-8204609	0	0	0	1	0	0	0	0	0	0	1
217	10-8205056	0	0	0	1	0	0	0	0	0	0	1
218	10-9541052	0	0	0	0	0	0	0	0	1	0	1
219	11-15305380	1	0	0	0	0	0	0	0	0	0	1
220	11-17877976	0	0	0	0	0	0	0	1	0	0	1
221	11-18703113	1	0	0	0	0	0	0	0	0	0	1
222	11-18805435	0	0	0	1	0	0	0	0	0	0	1
223	11-18809722	0	1	0	0	0	0	0	0	0	0	1
224	11-18882275	0	0	0	0	0	0	0	0	1	0	1
225	11-19327428	0	0	0	0	0	0	1	0	0	0	1
226	11-20845429	0	0	0	0	1	0	0	0	0	0	1
227	11-22320104	0	0	0	0	0	0	0	1	0	0	1
228	11-22323990	0	0	0	0	0	0	0	1	0	0	1
229	11-23110345	0	0	0	0	0	0	1	0	0	0	1
230	11-23254062	1	0	0	0	0	0	0	0	0	0	1
231	11-23256183	0	1	0	0	0	0	0	0	0	0	1
232	11-24309497	0	0	0	0	0	0	1	0	0	0	1
233	11-24309770	0	0	0	1	0	0	0	0	0	0	1
234	11-24313452	0	0	0	1	0	0	0	0	0	0	1
235	11-24318406	0	0	0	1	0	0	0	0	0	0	1
236	11-24947192	0	0	1	0	0	0	0	0	0	0	1
237	11-25582902	0	0	1	0	0	0	0	0	0	0	1
238	11-25583013	0	1	0	0	0	0	0	0	0	0	1
239	11-25803996	0	0	0	1	0	0	0	0	0	0	1
240	11-25810578	0	1	0	0	0	0	0	0	0	0	1
241	11-25819074	0	0	1	0	0	0	0	0	0	0	1
242	11-25833790	1	0	0	0	0	0	0	0	0	0	1
243	11-28772853	0	1	0	0	0	0	0	0	0	0	1
244	11-28774549	0	1	0	0	0	0	0	0	0	0	1
245	11-28783378	0	1	0	0	0	0	0	0	0	0	1
246	11-4424625	0	0	1	0	0	0	0	0	0	0	1
247	11-4596458	0	1	0	0	0	0	0	0	0	0	1
248	11-4623821	0	0	0	0	0	0	0	0	0	1	1
249	11-6311648	0	0	1	0	0	0	0	0	0	0	1
250	11-6342862	0	0	0	0	0	0	0	0	1	0	1
251	11-7024379	0	0	1	0	0	0	0	0	0	0	1
252	11-7037322	0	0	1	0	0	0	0	0	0	0	1
253	11-7068896	1	0	0	0	0	0	0	0	0	0	1
254	11-7078735	0	0	0	1	0	0	0	0	0	0	1
255	11-7079843	0	0	1	0	0	0	0	0	0	0	1
256	11-7085288	0	0	0	0	1	0	0	0	0	0	1
257	11-7090795	0	1	0	0	0	0	0	0	0	0	1
258	11-7486988	0	0	0	1	0	0	0	0	0	0	1
259	11-7496808	0	0	0	1	0	0	0	0	0	0	1
260	11-7593068	0	0	0	1	0	0	0	0	0	0	1
261	11-7708826	0	0	1	0	0	0	0	0	0	0	1
262	11-7747851	0	0	0	1	0	0	0	0	0	0	1
263	12-10962610	0	0	0	0	1	0	0	0	0	0	1
264	12-1199308	0	0	0	0	0	0	0	0	1	0	1
265	12-1243512	0	0	0	0	0	0	1	0	0	0	1
266	12-16191854	0	0	0	0	0	0	1	0	0	0	1
267	12-18529568	0	0	0	0	0	0	1	0	0	0	1
268	12-18592086	0	0	0	0	1	0	0	0	0	0	1
269	12-19397472	1	0	0	0	0	0	0	0	0	0	1
270	12-21154780	0	0	0	1	0	0	0	0	0	0	1
271	12-27083946	1	0	0	0	0	0	0	0	0	0	1
272	12-4650804	0	1	0	0	0	0	0	0	0	0	1
273	12-4668384	0	0	0	1	0	0	0	0	0	0	1
274	12-4671948	0	0	0	1	0	0	0	0	0	0	1
275	12-683252	0	0	0	0	1	0	0	0	0	0	1
276	12-689924	0	0	0	0	1	0	0	0	0	0	1
277	12-690725	0	0	0	0	0	0	0	1	0	0	1
278	12-771209	0	0	0	0	0	1	0	0	0	0	1
279	12-776451	0	0	0	0	0	1	0	0	0	0	1
280	12-776454	0	0	0	0	0	0	0	0	1	0	1
281	12-792867	0	0	0	0	0	0	0	0	0	1	1
282	12-801096	0	0	0	0	0	0	0	1	0	0	1
283	12-801591	0	0	0	0	0	0	0	0	1	0	1
284	12-806286	0	0	0	0	1	0	0	0	0	0	1
285	12-806288	0	0	0	0	1	0	0	0	0	0	1
286	12-813139	1	0	0	0	0	0	0	0	0	0	1
287	12-824754	0	0	0	1	0	0	0	0	0	0	1
288	12-849198	0	0	0	0	0	0	0	0	0	1	1
289	12-939913	0	0	0	0	0	0	0	0	1	0	1
290	2-10546460	0	0	1	0	0	0	0	0	0	0	1
291	2-10609682	0	1	0	0	0	0	0	0	0	0	1
292	2-10610105	0	0	0	1	0	0	0	0	0	0	1
293	2-10718202	1	0	0	0	0	0	0	0	0	0	1
294	2-12199639	0	0	0	1	0	0	0	0	0	0	1
295	2-18637696	0	0	0	0	0	0	1	0	0	0	1
296	2-20102834	0	1	0	0	0	0	0	0	0	0	1
297	2-20132390	0	0	0	1	0	0	0	0	0	0	1
298	2-20132630	0	0	0	0	1	0	0	0	0	0	1
299	2-20139004	0	0	0	1	0	0	0	0	0	0	1
300	2-20139056	0	0	0	0	0	0	1	0	0	0	1
301	2-20139107	0	0	0	1	0	0	0	0	0	0	1
302	2-20140472	0	0	0	0	1	0	0	0	0	0	1
303	2-20141814	1	0	0	0	0	0	0	0	0	0	1
304	2-20142831	0	0	0	1	0	0	0	0	0	0	1
305	2-20143774	1	0	0	0	0	0	0	0	0	0	1
306	2-20153296	0	0	0	0	1	0	0	0	0	0	1
307	2-20160351	0	1	0	0	0	0	0	0	0	0	1
308	2-20162914	0	0	0	1	0	0	0	0	0	0	1
309	2-20163457	0	0	0	0	0	0	0	0	1	0	1
310	2-20163892	0	1	0	0	0	0	0	0	0	0	1
311	2-20163956	0	1	0	0	0	0	0	0	0	0	1
312	2-20163960	0	1	0	0	0	0	0	0	0	0	1
313	2-20164179	0	0	0	1	0	0	0	0	0	0	1
314	2-20164402	0	0	0	1	0	0	0	0	0	0	1
315	2-20164430	0	1	0	0	0	0	0	0	0	0	1
316	2-20166064	0	0	0	1	0	0	0	0	0	0	1
317	2-20166086	0	0	0	1	0	0	0	0	0	0	1
318	2-23209106	0	0	0	0	0	1	0	0	0	0	1
319	2-23480846	0	0	1	0	0	0	0	0	0	0	1
320	2-23486873	0	0	0	0	1	0	0	0	0	0	1
321	2-23488685	0	1	0	0	0	0	0	0	0	0	1
322	2-23497725	0	0	0	1	0	0	0	0	0	0	1
323	2-23497785	0	0	0	0	0	0	0	1	0	0	1
324	2-23498131	0	0	0	0	1	0	0	0	0	0	1
325	2-23498228	0	0	0	0	1	0	0	0	0	0	1
326	2-23498332	0	0	1	0	0	0	0	0	0	0	1
327	2-23503052	0	0	0	1	0	0	0	0	0	0	1
328	2-23506924	0	0	0	0	1	0	0	0	0	0	1
329	2-23507522	0	0	0	0	0	0	0	1	0	0	1
330	2-23507539	0	0	0	1	0	0	0	0	0	0	1
331	2-23507953	0	0	0	0	1	0	0	0	0	0	1
332	2-23509671	0	0	0	1	0	0	0	0	0	0	1
333	2-23509789	0	0	0	0	1	0	0	0	0	0	1
334	2-23510751	0	0	0	0	1	0	0	0	0	0	1
335	2-23513259	0	0	0	0	0	0	0	0	0	1	1
336	2-23513340	0	0	0	0	0	0	0	0	1	0	1
337	2-23513620	0	0	0	1	0	0	0	0	0	0	1
338	2-23900276	0	0	0	1	0	0	0	0	0	0	1
339	2-23946784	0	0	0	0	1	0	0	0	0	0	1
340	2-24280139	0	0	0	0	1	0	0	0	0	0	1
341	2-24280236	0	0	0	0	1	0	0	0	0	0	1
342	2-24284265	0	0	0	0	1	0	0	0	0	0	1
343	2-24735308	0	0	0	1	0	0	0	0	0	0	1
344	2-24984318	0	0	0	0	1	0	0	0	0	0	1
345	2-25012680	0	0	0	0	0	1	0	0	0	0	1
346	2-2831808	0	0	0	1	0	0	0	0	0	0	1
347	2-28472158	0	0	0	1	0	0	0	0	0	0	1
348	2-8057957	0	1	0	0	0	0	0	0	0	0	1
349	2-8582260	0	1	0	0	0	0	0	0	0	0	1
350	3-10146699	0	0	0	1	0	0	0	0	0	0	1
351	3-10158918	1	0	0	0	0	0	0	0	0	0	1
352	3-10166272	0	0	0	0	0	0	1	0	0	0	1
353	3-10246197	0	0	0	0	0	1	0	0	0	0	1
354	3-10246773	0	0	0	0	0	0	0	1	0	0	1
355	3-10279826	1	0	0	0	0	0	0	0	0	0	1
356	3-1426453	0	0	0	1	0	0	0	0	0	0	1
357	3-1427948	0	0	0	1	0	0	0	0	0	0	1
358	3-1432131	0	0	0	0	0	0	1	0	0	0	1
359	3-14933529	0	0	1	0	0	0	0	0	0	0	1
360	3-14956335	0	0	1	0	0	0	0	0	0	0	1
361	3-19610502	0	0	1	0	0	0	0	0	0	0	1
362	3-2287315	1	0	0	0	0	0	0	0	0	0	1
363	3-25057416	0	0	0	0	0	0	0	0	0	1	1
364	3-25349476	0	0	1	0	0	0	0	0	0	0	1
365	3-25913001	0	0	0	1	0	0	0	0	0	0	1
366	3-25916558	0	0	0	1	0	0	0	0	0	0	1
367	3-25920601	0	0	0	0	0	0	0	0	0	1	1
368	3-25924400	0	0	0	0	1	0	0	0	0	0	1
369	3-25925748	0	0	1	0	0	0	0	0	0	0	1
370	3-25927000	0	1	0	0	0	0	0	0	0	0	1
371	3-25927969	0	1	0	0	0	0	0	0	0	0	1
372	3-25933446	0	0	0	1	0	0	0	0	0	0	1
373	3-26927235	0	0	0	0	0	0	1	0	0	0	1
374	3-27484985	0	0	0	0	1	0	0	0	0	0	1
375	3-27751973	0	0	0	1	0	0	0	0	0	0	1
376	3-27808084	0	1	0	0	0	0	0	0	0	0	1
377	3-27829825	0	1	0	0	0	0	0	0	0	0	1
378	3-27892264	0	1	0	0	0	0	0	0	0	0	1
379	3-28006727	0	1	0	0	0	0	0	0	0	0	1
380	3-28480455	0	1	0	0	0	0	0	0	0	0	1
381	3-2943952	0	0	0	0	0	0	0	0	1	0	1
382	3-31515550	0	0	1	0	0	0	0	0	0	0	1
383	3-33512448	0	1	0	0	0	0	0	0	0	0	1
384	3-35574913	0	1	0	0	0	0	0	0	0	0	1
385	3-5795082	1	0	0	0	0	0	0	0	0	0	1
386	3-5801592	0	0	0	1	0	0	0	0	0	0	1
387	3-8080750	0	0	1	0	0	0	0	0	0	0	1
388	3-9206199	1	0	0	0	0	0	0	0	0	0	1
389	3-9856541	0	0	0	0	0	0	1	0	0	0	1
390	4-1200764	0	0	0	1	0	0	0	0	0	0	1
391	4-1210905	0	1	0	0	0	0	0	0	0	0	1
392	4-1213084	0	0	1	0	0	0	0	0	0	0	1
393	4-1217065	0	0	1	0	0	0	0	0	0	0	1
394	4-1218805	0	0	1	0	0	0	0	0	0	0	1
395	4-1218813	0	0	1	0	0	0	0	0	0	0	1
396	4-1218873	0	0	1	0	0	0	0	0	0	0	1
397	4-1219305	0	1	0	0	0	0	0	0	0	0	1
398	4-1225110	0	1	0	0	0	0	0	0	0	0	1
399	4-1226125	1	0	0	0	0	0	0	0	0	0	1
400	4-1229699	0	1	0	0	0	0	0	0	0	0	1
401	4-1231378	0	0	0	0	1	0	0	0	0	0	1
402	4-1233901	0	0	1	0	0	0	0	0	0	0	1
403	4-1259291	0	0	0	0	1	0	0	0	0	0	1
404	4-1259332	0	1	0	0	0	0	0	0	0	0	1
405	4-1259390	0	0	0	0	1	0	0	0	0	0	1
406	4-1259391	1	0	0	0	0	0	0	0	0	0	1
407	4-1259480	0	0	0	0	1	0	0	0	0	0	1
408	4-1260513	0	0	0	0	1	0	0	0	0	0	1
409	4-1261100	1	0	0	0	0	0	0	0	0	0	1
410	4-1283968	0	0	1	0	0	0	0	0	0	0	1
411	4-1296389	1	0	0	0	0	0	0	0	0	0	1
412	4-13575560	0	0	1	0	0	0	0	0	0	0	1
413	4-1413255	0	1	0	0	0	0	0	0	0	0	1
414	4-14605794	0	1	0	0	0	0	0	0	0	0	1
415	4-14623001	0	1	0	0	0	0	0	0	0	0	1
416	4-14640552	0	1	0	0	0	0	0	0	0	0	1
417	4-14640555	0	1	0	0	0	0	0	0	0	0	1
418	4-14640692	1	0	0	0	0	0	0	0	0	0	1
419	4-17352746	0	1	0	0	0	0	0	0	0	0	1
420	4-1840690	0	1	0	0	0	0	0	0	0	0	1
421	4-1853047	0	1	0	0	0	0	0	0	0	0	1
422	4-1854277	0	0	0	0	1	0	0	0	0	0	1
423	4-1866177	0	0	0	1	0	0	0	0	0	0	1
424	4-19523196	0	0	0	1	0	0	0	0	0	0	1
425	4-19827064	0	0	0	0	0	0	0	0	1	0	1
426	4-20073942	0	0	0	0	0	0	0	0	1	0	1
427	4-22815556	0	0	0	0	1	0	0	0	0	0	1
428	4-31228671	0	0	0	1	0	0	0	0	0	0	1
429	4-31232808	0	1	0	0	0	0	0	0	0	0	1
430	4-31232934	1	0	0	0	0	0	0	0	0	0	1
431	4-31239668	0	0	0	0	1	0	0	0	0	0	1
432	4-31240137	1	0	0	0	0	0	0	0	0	0	1
433	4-31429864	0	0	0	0	0	0	0	0	0	1	1
434	4-31440061	0	0	0	0	1	0	0	0	0	0	1
435	4-31440229	0	0	0	0	1	0	0	0	0	0	1
436	4-31440297	0	0	0	0	0	0	1	0	0	0	1
437	4-31440371	0	0	0	0	1	0	0	0	0	0	1
438	4-31442862	0	0	0	0	0	1	0	0	0	0	1
439	4-31443072	0	0	0	1	0	0	0	0	0	0	1
440	4-31449503	0	1	0	0	0	0	0	0	0	0	1
441	4-31450239	0	1	0	0	0	0	0	0	0	0	1
442	4-31450734	0	1	0	0	0	0	0	0	0	0	1
443	4-31451952	0	0	0	0	0	0	0	0	0	1	1
444	4-31455545	0	0	1	0	0	0	0	0	0	0	1
445	4-31524658	1	0	0	0	0	0	0	0	0	0	1
446	4-31722472	0	0	0	1	0	0	0	0	0	0	1
447	4-32335001	0	0	0	0	0	0	0	0	1	0	1
448	4-33348273	1	0	0	0	0	0	0	0	0	0	1
449	4-33377798	0	0	0	1	0	0	0	0	0	0	1
450	4-34993441	0	0	0	1	0	0	0	0	0	0	1
451	4-34995668	0	0	0	1	0	0	0	0	0	0	1
452	4-35010501	0	0	0	1	0	0	0	0	0	0	1
453	4-35030252	0	0	0	1	0	0	0	0	0	0	1
454	4-35125956	0	1	0	0	0	0	0	0	0	0	1
455	4-465739	1	0	0	0	0	0	0	0	0	0	1
456	4-472884	0	0	0	0	0	0	0	0	0	1	1
457	4-473438	0	1	0	0	0	0	0	0	0	0	1
458	4-473451	0	0	0	1	0	0	0	0	0	0	1
459	4-473549	0	0	1	0	0	0	0	0	0	0	1
460	4-488554	0	1	0	0	0	0	0	0	0	0	1
461	4-601473	0	0	0	1	0	0	0	0	0	0	1
462	4-601487	0	0	1	0	0	0	0	0	0	0	1
463	4-603079	0	0	0	1	0	0	0	0	0	0	1
464	4-609087	1	0	0	0	0	0	0	0	0	0	1
465	4-635466	0	0	0	0	1	0	0	0	0	0	1
466	4-6436641	0	0	0	1	0	0	0	0	0	0	1
467	4-6436666	0	0	0	1	0	0	0	0	0	0	1
468	4-6437557	0	1	0	0	0	0	0	0	0	0	1
469	5-15622814	0	1	0	0	0	0	0	0	0	0	1
470	5-1671733	0	1	0	0	0	0	0	0	0	0	1
471	5-1677431	0	1	0	0	0	0	0	0	0	0	1
472	5-17220143	0	0	0	0	1	0	0	0	0	0	1
473	5-19587341	0	0	0	0	0	0	0	0	1	0	1
474	5-20457393	0	0	0	1	0	0	0	0	0	0	1
475	5-20459078	0	0	1	0	0	0	0	0	0	0	1
476	5-20459223	0	0	0	1	0	0	0	0	0	0	1
477	5-20462462	0	1	0	0	0	0	0	0	0	0	1
478	5-20462591	0	0	0	1	0	0	0	0	0	0	1
479	5-20463434	0	0	0	0	0	0	0	0	1	0	1
480	5-20464584	0	0	0	1	0	0	0	0	0	0	1
481	5-23272503	0	0	0	0	0	0	1	0	0	0	1
482	5-25705224	0	0	0	0	0	0	0	0	1	0	1
483	5-26185675	0	0	0	0	0	0	1	0	0	0	1
484	5-28380969	1	0	0	0	0	0	0	0	0	0	1
485	5-29464797	0	0	0	1	0	0	0	0	0	0	1
486	5-29467386	0	1	0	0	0	0	0	0	0	0	1
487	5-3039953	0	0	1	0	0	0	0	0	0	0	1
488	5-3167072	0	0	0	0	0	1	0	0	0	0	1
489	5-5791591	0	0	0	1	0	0	0	0	0	0	1
490	5-5827539	0	1	0	0	0	0	0	0	0	0	1
491	5-5831711	0	0	1	0	0	0	0	0	0	0	1
492	5-5833872	0	0	1	0	0	0	0	0	0	0	1
493	5-5836388	0	0	1	0	0	0	0	0	0	0	1
494	5-5837225	0	1	0	0	0	0	0	0	0	0	1
495	5-5839379	0	0	1	0	0	0	0	0	0	0	1
496	5-5841187	0	0	0	0	0	0	0	0	1	0	1
497	5-5844869	1	0	0	0	0	0	0	0	0	0	1
498	5-5849205	0	0	1	0	0	0	0	0	0	0	1
499	5-5851854	0	1	0	0	0	0	0	0	0	0	1
500	5-5853329	0	0	0	0	0	0	0	0	1	0	1
501	5-5853372	1	0	0	0	0	0	0	0	0	0	1
502	5-5854058	0	0	1	0	0	0	0	0	0	0	1
503	5-5856776	0	0	1	0	0	0	0	0	0	0	1
504	5-6561445	0	0	0	0	1	0	0	0	0	0	1
505	5-6562088	1	0	0	0	0	0	0	0	0	0	1
506	5-6640667	0	0	0	0	1	0	0	0	0	0	1
507	5-6640862	1	0	0	0	0	0	0	0	0	0	1
508	5-6793731	0	0	0	1	0	0	0	0	0	0	1
509	5-7464042	1	0	0	0	0	0	0	0	0	0	1
510	6-10100634	0	0	0	1	0	0	0	0	0	0	1
511	6-10179134	0	0	0	1	0	0	0	0	0	0	1
512	6-10180955	0	0	0	0	0	0	0	1	0	0	1
513	6-10181902	0	0	0	1	0	0	0	0	0	0	1
514	6-10187924	0	0	0	0	0	0	0	0	1	0	1
515	6-10276165	0	0	0	0	0	0	1	0	0	0	1
516	6-10285025	0	1	0	0	0	0	0	0	0	0	1
517	6-10364782	0	0	0	0	0	0	0	0	1	0	1
518	6-10379233	0	0	0	0	0	1	0	0	0	0	1
519	6-10683598	0	0	0	0	0	1	0	0	0	0	1
520	6-10804540	0	0	0	0	0	0	1	0	0	0	1
521	6-11000697	0	0	0	1	0	0	0	0	0	0	1
522	6-11035469	0	0	1	0	0	0	0	0	0	0	1
523	6-11111699	0	0	0	0	1	0	0	0	0	0	1
524	6-12912836	1	0	0	0	0	0	0	0	0	0	1
525	6-1518730	0	0	0	0	0	0	1	0	0	0	1
526	6-20478924	0	0	0	0	0	1	0	0	0	0	1
527	6-20526316	1	0	0	0	0	0	0	0	0	0	1
528	6-23094668	1	0	0	0	0	0	0	0	0	0	1
529	6-23094704	1	0	0	0	0	0	0	0	0	0	1
530	6-23094713	1	0	0	0	0	0	0	0	0	0	1
531	6-23094818	0	0	0	0	1	0	0	0	0	0	1
532	6-23107966	0	0	0	1	0	0	0	0	0	0	1
533	6-23108529	0	0	0	1	0	0	0	0	0	0	1
534	6-23111127	0	1	0	0	0	0	0	0	0	0	1
535	6-23785386	0	0	0	1	0	0	0	0	0	0	1
536	6-2514160	0	1	0	0	0	0	0	0	0	0	1
537	6-26952665	1	0	0	0	0	0	0	0	0	0	1
538	6-27288251	0	0	0	0	0	0	1	0	0	0	1
539	6-27533645	0	0	0	0	0	0	1	0	0	0	1
540	6-28576133	0	0	0	0	0	0	1	0	0	0	1
541	6-5708542	0	0	0	0	0	0	0	0	1	0	1
542	6-5709636	0	0	0	1	0	0	0	0	0	0	1
543	6-5798991	0	1	0	0	0	0	0	0	0	0	1
544	6-6611003	0	1	0	0	0	0	0	0	0	0	1
545	6-7596598	0	0	0	0	0	0	0	0	0	1	1
546	6-7722123	0	0	0	0	0	0	0	0	1	0	1
547	6-7778483	0	1	0	0	0	0	0	0	0	0	1
548	6-919199	0	0	0	0	0	1	0	0	0	0	1
549	7-15861208	0	0	0	0	1	0	0	0	0	0	1
550	7-1712590	0	0	0	0	1	0	0	0	0	0	1
551	7-17360573	0	0	0	0	0	0	1	0	0	0	1
552	7-1743566	0	0	1	0	0	0	0	0	0	0	1
553	7-1744370	1	0	0	0	0	0	0	0	0	0	1
554	7-1744514	1	0	0	0	0	0	0	0	0	0	1
555	7-1744705	0	0	1	0	0	0	0	0	0	0	1
556	7-20789699	1	0	0	0	0	0	0	0	0	0	1
557	7-20824827	0	1	0	0	0	0	0	0	0	0	1
558	7-20942159	0	0	1	0	0	0	0	0	0	0	1
559	7-20954586	0	1	0	0	0	0	0	0	0	0	1
560	7-20962241	0	1	0	0	0	0	0	0	0	0	1
561	7-20962941	0	0	0	0	0	0	0	1	0	0	1
562	7-20963097	0	0	1	0	0	0	0	0	0	0	1
563	7-20964897	0	0	0	0	0	0	0	1	0	0	1
564	7-20964953	0	0	1	0	0	0	0	0	0	0	1
565	7-20964958	0	0	1	0	0	0	0	0	0	0	1
566	7-20965251	0	0	0	0	1	0	0	0	0	0	1
567	7-20965321	0	0	0	0	1	0	0	0	0	0	1
568	7-20965338	0	1	0	0	0	0	0	0	0	0	1
569	7-20966139	0	0	0	0	1	0	0	0	0	0	1
570	7-20966158	0	0	0	0	0	0	0	0	1	0	1
571	7-20967544	0	0	1	0	0	0	0	0	0	0	1
572	7-20970792	0	1	0	0	0	0	0	0	0	0	1
573	7-21104616	0	1	0	0	0	0	0	0	0	0	1
574	7-21159951	0	1	0	0	0	0	0	0	0	0	1
575	7-21164943	0	1	0	0	0	0	0	0	0	0	1
576	7-21169539	0	0	0	0	1	0	0	0	0	0	1
577	7-21224576	0	1	0	0	0	0	0	0	0	0	1
578	7-21348100	0	0	0	0	0	0	1	0	0	0	1
579	7-21348126	0	0	0	0	0	0	1	0	0	0	1
580	7-21348588	0	0	0	0	0	0	0	1	0	0	1
581	7-21355532	0	0	0	0	0	0	0	0	1	0	1
582	7-21367492	1	0	0	0	0	0	0	0	0	0	1
583	7-21374458	0	0	0	0	0	0	0	0	0	1	1
584	7-21410285	1	0	0	0	0	0	0	0	0	0	1
585	7-21415594	0	0	0	1	0	0	0	0	0	0	1
586	7-21432006	0	0	0	1	0	0	0	0	0	0	1
587	7-21432088	0	0	0	0	1	0	0	0	0	0	1
588	7-21433168	0	0	0	0	0	0	0	0	1	0	1
589	7-21435001	0	0	1	0	0	0	0	0	0	0	1
590	7-21435082	0	0	1	0	0	0	0	0	0	0	1
591	7-21435357	0	0	0	0	0	0	0	1	0	0	1
592	7-21435358	0	0	0	0	0	0	1	0	0	0	1
593	7-21435661	0	0	1	0	0	0	0	0	0	0	1
594	7-21435870	0	0	1	0	0	0	0	0	0	0	1
595	7-21435876	0	0	1	0	0	0	0	0	0	0	1
596	7-21436019	0	0	1	0	0	0	0	0	0	0	1
597	7-21436049	0	0	0	1	0	0	0	0	0	0	1
598	7-21436059	0	0	1	0	0	0	0	0	0	0	1
599	7-21436115	0	0	0	0	1	0	0	0	0	0	1
600	7-21436271	0	0	1	0	0	0	0	0	0	0	1
601	7-21436511	1	0	0	0	0	0	0	0	0	0	1
602	7-21436536	0	0	1	0	0	0	0	0	0	0	1
603	7-21436579	0	0	1	0	0	0	0	0	0	0	1
604	7-21436785	0	0	0	1	0	0	0	0	0	0	1
605	7-21439589	0	1	0	0	0	0	0	0	0	0	1
606	7-21439856	1	0	0	0	0	0	0	0	0	0	1
607	7-21445723	0	0	0	1	0	0	0	0	0	0	1
608	7-21456344	0	0	0	1	0	0	0	0	0	0	1
609	7-21465070	1	0	0	0	0	0	0	0	0	0	1
610	7-21465168	0	0	0	0	0	0	0	0	0	1	1
611	7-21466167	1	0	0	0	0	0	0	0	0	0	1
612	7-21466247	0	0	1	0	0	0	0	0	0	0	1
613	7-21466257	0	0	1	0	0	0	0	0	0	0	1
614	7-21466318	0	0	1	0	0	0	0	0	0	0	1
615	7-21466360	0	0	1	0	0	0	0	0	0	0	1
616	7-21466384	0	0	1	0	0	0	0	0	0	0	1
617	7-21466399	0	1	0	0	0	0	0	0	0	0	1
618	7-21468954	0	0	0	0	1	0	0	0	0	0	1
619	7-21469298	0	0	1	0	0	0	0	0	0	0	1
620	7-21483315	0	0	0	0	0	0	0	0	0	1	1
621	7-21573483	0	1	0	0	0	0	0	0	0	0	1
622	7-21573518	0	1	0	0	0	0	0	0	0	0	1
623	7-21575038	0	0	0	1	0	0	0	0	0	0	1
624	7-21582311	0	0	0	0	0	0	1	0	0	0	1
625	7-21601407	0	1	0	0	0	0	0	0	0	0	1
626	7-21608259	0	0	0	1	0	0	0	0	0	0	1
627	7-21627802	0	0	0	0	0	0	1	0	0	0	1
628	7-22869769	0	0	0	1	0	0	0	0	0	0	1
629	7-22876713	0	0	0	0	1	0	0	0	0	0	1
630	7-26052272	0	0	0	0	0	0	0	0	1	0	1
631	7-28713027	0	1	0	0	0	0	0	0	0	0	1
632	7-2937746	0	1	0	0	0	0	0	0	0	0	1
633	7-3110441	0	0	0	0	1	0	0	0	0	0	1
634	7-3136365	0	1	0	0	0	0	0	0	0	0	1
635	7-3164004	0	1	0	0	0	0	0	0	0	0	1
636	7-3166084	0	0	0	0	1	0	0	0	0	0	1
637	7-3171615	0	0	0	0	1	0	0	0	0	0	1
638	7-3172704	0	0	0	0	1	0	0	0	0	0	1
639	7-3174159	0	0	0	0	1	0	0	0	0	0	1
640	7-3175082	0	0	0	0	1	0	0	0	0	0	1
641	7-3175312	0	0	0	0	1	0	0	0	0	0	1
642	7-3176901	1	0	0	0	0	0	0	0	0	0	1
643	7-3176996	0	0	1	0	0	0	0	0	0	0	1
644	7-3177788	0	1	0	0	0	0	0	0	0	0	1
645	7-3177890	0	0	0	0	1	0	0	0	0	0	1
646	7-3178058	1	0	0	0	0	0	0	0	0	0	1
647	7-3178775	0	0	0	0	1	0	0	0	0	0	1
648	7-3255965	0	0	0	1	0	0	0	0	0	0	1
649	7-4881662	0	0	0	0	0	0	0	0	1	0	1
650	7-5239878	0	0	0	0	0	0	0	0	1	0	1
651	7-5389309	0	0	1	0	0	0	0	0	0	0	1
652	7-7636489	0	1	0	0	0	0	0	0	0	0	1
653	7-9114830	0	0	0	0	0	0	1	0	0	0	1
654	8-11768597	0	0	0	1	0	0	0	0	0	0	1
655	8-1485107	1	0	0	0	0	0	0	0	0	0	1
656	8-1485294	1	0	0	0	0	0	0	0	0	0	1
657	8-1485615	1	0	0	0	0	0	0	0	0	0	1
658	8-1503745	0	0	0	0	1	0	0	0	0	0	1
659	8-17387456	0	0	0	0	0	0	1	0	0	0	1
660	8-17718652	1	0	0	0	0	0	0	0	0	0	1
661	8-17728243	0	0	0	0	0	0	0	1	0	0	1
662	8-17839797	0	0	0	0	0	0	1	0	0	0	1
663	8-17896720	0	0	0	0	0	0	0	0	1	0	1
664	8-17901436	0	0	0	0	1	0	0	0	0	0	1
665	8-18007965	0	0	0	0	1	0	0	0	0	0	1
666	8-18010173	0	0	0	0	0	0	1	0	0	0	1
667	8-18015786	0	1	0	0	0	0	0	0	0	0	1
668	8-18019095	0	0	0	0	1	0	0	0	0	0	1
669	8-18056442	0	0	0	0	1	0	0	0	0	0	1
670	8-18072770	0	0	0	0	1	0	0	0	0	0	1
671	8-18073337	0	0	0	0	1	0	0	0	0	0	1
672	8-18075220	0	0	0	0	1	0	0	0	0	0	1
673	8-18076613	1	0	0	0	0	0	0	0	0	0	1
674	8-2165546	0	1	0	0	0	0	0	0	0	0	1
675	8-2352427	0	1	0	0	0	0	0	0	0	0	1
676	8-27117165	0	0	0	0	0	0	1	0	0	0	1
677	8-27508101	0	0	0	1	0	0	0	0	0	0	1
678	8-27509673	0	0	0	0	0	0	0	0	0	1	1
679	8-27569249	0	0	0	0	0	0	0	0	1	0	1
680	8-27720706	0	0	0	0	0	1	0	0	0	0	1
681	8-27756927	0	0	0	0	0	0	0	0	1	0	1
682	8-28128800	0	0	0	0	0	0	1	0	0	0	1
683	8-4173699	0	1	0	0	0	0	0	0	0	0	1
684	8-6075611	1	0	0	0	0	0	0	0	0	0	1
685	8-6837898	0	1	0	0	0	0	0	0	0	0	1
686	8-9116479	0	1	0	0	0	0	0	0	0	0	1
687	8-9123008	1	0	0	0	0	0	0	0	0	0	1
688	8-9124760	0	0	0	0	0	0	1	0	0	0	1
689	8-9175678	0	1	0	0	0	0	0	0	0	0	1
690	8-9309901	1	0	0	0	0	0	0	0	0	0	1
691	8-9312996	0	0	0	1	0	0	0	0	0	0	1
692	8-9371861	0	1	0	0	0	0	0	0	0	0	1
693	8-9403778	0	0	0	0	0	0	1	0	0	0	1
694	8-9434011	0	1	0	0	0	0	0	0	0	0	1
695	8-9438495	1	0	0	0	0	0	0	0	0	0	1
696	8-9438502	0	1	0	0	0	0	0	0	0	0	1
697	8-9439349	0	0	0	1	0	0	0	0	0	0	1
698	8-9439356	0	0	1	0	0	0	0	0	0	0	1
699	8-9475305	0	0	0	0	1	0	0	0	0	0	1
700	8-9487595	0	1	0	0	0	0	0	0	0	0	1
701	8-9559107	0	0	0	1	0	0	0	0	0	0	1
702	9-10141934	0	0	0	0	0	0	0	0	1	0	1
703	9-1017166	0	1	0	0	0	0	0	0	0	0	1
704	9-10208735	0	1	0	0	0	0	0	0	0	0	1
705	9-10287997	0	0	0	0	0	1	0	0	0	0	1
706	9-11851460	1	0	0	0	0	0	0	0	0	0	1
707	9-11870515	0	0	1	0	0	0	0	0	0	0	1
708	9-11875411	0	0	0	1	0	0	0	0	0	0	1
709	9-11877112	0	1	0	0	0	0	0	0	0	0	1
710	9-11915705	0	0	0	0	0	0	0	0	1	0	1
711	9-13978113	1	0	0	0	0	0	0	0	0	0	1
712	9-13994328	0	0	0	1	0	0	0	0	0	0	1
713	9-13995682	0	0	0	0	0	0	1	0	0	0	1
714	9-14002910	0	1	0	0	0	0	0	0	0	0	1
715	9-14015871	0	0	0	0	0	0	1	0	0	0	1
716	9-14471864	0	1	0	0	0	0	0	0	0	0	1
717	9-14488096	0	0	0	1	0	0	0	0	0	0	1
718	9-14582126	0	0	0	1	0	0	0	0	0	0	1
719	9-14582148	0	0	0	1	0	0	0	0	0	0	1
720	9-14583297	0	0	0	0	0	0	1	0	0	0	1
721	9-14602999	0	0	0	0	0	0	1	0	0	0	1
722	9-14610717	0	0	1	0	0	0	0	0	0	0	1
723	9-14620784	0	0	0	1	0	0	0	0	0	0	1
724	9-14620941	0	0	1	0	0	0	0	0	0	0	1
725	9-14621870	0	0	0	1	0	0	0	0	0	0	1
726	9-14621882	0	0	0	1	0	0	0	0	0	0	1
727	9-14637631	0	0	0	0	0	0	0	1	0	0	1
728	9-14637800	0	0	1	0	0	0	0	0	0	0	1
729	9-14640936	0	0	0	1	0	0	0	0	0	0	1
730	9-14669415	0	0	1	0	0	0	0	0	0	0	1
731	9-14698366	0	0	1	0	0	0	0	0	0	0	1
732	9-14699808	0	0	1	0	0	0	0	0	0	0	1
733	9-14706216	0	0	0	0	0	1	0	0	0	0	1
734	9-14706411	0	0	1	0	0	0	0	0	0	0	1
735	9-14709306	0	0	1	0	0	0	0	0	0	0	1
736	9-14717592	1	0	0	0	0	0	0	0	0	0	1
737	9-14718219	0	0	0	0	0	0	1	0	0	0	1
738	9-14718221	0	1	0	0	0	0	0	0	0	0	1
739	9-14718288	0	0	1	0	0	0	0	0	0	0	1
740	9-14718491	0	0	1	0	0	0	0	0	0	0	1
741	9-14718625	0	0	0	0	0	1	0	0	0	0	1
742	9-14718787	0	0	0	0	0	0	1	0	0	0	1
743	9-14719094	0	0	1	0	0	0	0	0	0	0	1
744	9-14719241	0	0	0	1	0	0	0	0	0	0	1
745	9-14719290	0	0	1	0	0	0	0	0	0	0	1
746	9-14719456	0	0	0	1	0	0	0	0	0	0	1
747	9-14719470	0	0	0	1	0	0	0	0	0	0	1
748	9-14719531	0	0	0	1	0	0	0	0	0	0	1
749	9-14719562	0	0	0	1	0	0	0	0	0	0	1
750	9-14719646	0	0	0	1	0	0	0	0	0	0	1
751	9-14720291	0	0	0	1	0	0	0	0	0	0	1
752	9-14721304	0	0	0	0	0	0	1	0	0	0	1
753	9-14737640	0	0	0	0	0	1	0	0	0	0	1
754	9-14737845	0	0	1	0	0	0	0	0	0	0	1
755	9-14738995	0	0	0	1	0	0	0	0	0	0	1
756	9-14743329	0	0	0	0	0	1	0	0	0	0	1
757	9-14866755	1	0	0	0	0	0	0	0	0	0	1
758	9-17805790	0	0	0	1	0	0	0	0	0	0	1
759	9-19333318	0	0	0	0	1	0	0	0	0	0	1
760	9-19335622	0	0	1	0	0	0	0	0	0	0	1
761	9-22120150	0	1	0	0	0	0	0	0	0	0	1
762	9-5002787	0	1	0	0	0	0	0	0	0	0	1
763	9-5004510	1	0	0	0	0	0	0	0	0	0	1
764	9-5016202	0	0	1	0	0	0	0	0	0	0	1
765	9-5021908	0	0	0	0	1	0	0	0	0	0	1
766	9-6097281	0	0	0	0	0	0	0	1	0	0	1
767	9-6270266	0	0	0	0	1	0	0	0	0	0	1
768	9-6398166	0	0	0	0	0	0	1	0	0	0	1
769	9-6744165	0	0	0	0	0	1	0	0	0	0	1
770	9-6765708	1	0	0	0	0	0	0	0	0	0	1
*RRB: Ridge Regression Best Linear Unbiased Prediction
**BTS: bootstrap trees
*** CV : Cross-Validation (Perform 5 times)
