# Supplementary material for: Integrative genomic approaches to unravel genomic regions and candidate genes associated with flag leaf photosynthesis at the reproductive stage in rice
Source: Front Plant Sci. 2026 Apr 23;17:1752716. doi: 10.3389/fpls.2026.1752716 (PMC13149379; doi:10.3389/fpls.2026.1752716)
Supplement: Supplementary file 15 [file Table10.xlsx]

## Sheet: Sheet1
S. Table 10: List of common SNPs identified by GWAS and Genomic Prediction models (RRB and BTS models)
Sr#	Markers	GWAS	RRB	BTS
1	10-10264057	#N/A	1	#N/A
2	10-10267874	#N/A	1	#N/A
3	10-10270618	1	#N/A	#N/A
4	10-10271332	#N/A	#N/A	1
5	10-10276081	#N/A	1	#N/A
6	10-10321239	#N/A	1	#N/A
7	10-10335002	1	#N/A	#N/A
8	10-10335008	1	#N/A	#N/A
9	10-10337410	1	#N/A	#N/A
10	10-10354279	1	#N/A	#N/A
11	10-10492812	#N/A	1	#N/A
12	10-11013467	1	#N/A	#N/A
13	10-11800485	#N/A	1	#N/A
14	10-11820268	#N/A	#N/A	1
15	10-11820747	#N/A	1	#N/A
16	10-11821775	#N/A	1	#N/A
17	10-11821790	#N/A	1	#N/A
18	10-11827415	#N/A	1	#N/A
19	10-11833815	1	1	#N/A
20	10-11833825	1	1	#N/A
21	10-11834059	#N/A	1	#N/A
22	10-11841490	#N/A	1	#N/A
23	10-11841511	1	1	#N/A
24	10-11841512	1	#N/A	#N/A
25	10-11847828	#N/A	1	#N/A
26	10-11857704	#N/A	1	#N/A
27	10-12087222	1	#N/A	#N/A
28	10-12141032	#N/A	1	#N/A
29	10-12361084	1	#N/A	#N/A
30	10-12739274	1	#N/A	#N/A
31	10-14026726	1	#N/A	#N/A
32	10-14147357	1	#N/A	#N/A
33	10-14182993	1	#N/A	#N/A
34	10-14183138	1	#N/A	#N/A
35	10-14232746	1	#N/A	#N/A
36	10-14254838	1	#N/A	#N/A
37	10-14260686	1	#N/A	#N/A
38	10-14264021	1	#N/A	#N/A
39	10-14264057	1	#N/A	#N/A
40	10-14268561	1	#N/A	#N/A
41	10-14320645	1	#N/A	#N/A
42	10-14327977	1	#N/A	#N/A
43	10-14330396	1	#N/A	#N/A
44	10-14337124	1	#N/A	#N/A
45	10-14342094	1	#N/A	#N/A
46	10-14342095	1	#N/A	#N/A
47	10-14342139	1	#N/A	#N/A
48	10-14413807	1	#N/A	#N/A
49	10-14415873	1	#N/A	#N/A
50	10-14901808	1	#N/A	#N/A
51	10-15235616	#N/A	1	#N/A
52	10-15392471	1	#N/A	#N/A
53	10-15423491	1	#N/A	#N/A
54	10-15478921	1	#N/A	#N/A
55	10-15484435	1	#N/A	#N/A
56	10-15637329	1	#N/A	#N/A
57	10-1623233	1	#N/A	#N/A
58	10-2058748	1	#N/A	#N/A
59	10-2081547	1	#N/A	#N/A
60	10-21676677	1	#N/A	#N/A
61	10-3413346	1	#N/A	#N/A
62	10-3605237	1	#N/A	#N/A
63	10-3718616	#N/A	1	#N/A
64	10-3724645	1	1	#N/A
65	10-3733860	#N/A	1	#N/A
66	10-3760968	#N/A	#N/A	1
67	10-4021956	#N/A	1	#N/A
68	10-4061371	1	#N/A	#N/A
69	10-5684942	#N/A	1	#N/A
70	10-585904	1	#N/A	#N/A
71	10-6144468	#N/A	1	#N/A
72	10-7796482	#N/A	#N/A	1
73	10-7810085	1	#N/A	#N/A
74	10-8177991	1	#N/A	#N/A
75	10-8186551	1	#N/A	1
76	10-8193285	#N/A	1	#N/A
77	10-8204475	#N/A	1	#N/A
78	10-8204609	1	1	#N/A
79	10-8205056	#N/A	1	#N/A
80	10-9541052	#N/A	#N/A	1
81	1-1139085	1	#N/A	#N/A
82	11-15305380	#N/A	1	#N/A
83	11-1533080	1	#N/A	#N/A
84	11-1542374	1	#N/A	#N/A
85	11-16970683	1	#N/A	#N/A
86	11-16996331	1	#N/A	#N/A
87	11-16998104	1	#N/A	#N/A
88	11-17008158	1	#N/A	#N/A
89	11-17877976	#N/A	#N/A	1
90	11-18116087	1	1	#N/A
91	11-18703113	#N/A	1	#N/A
92	11-18793432	1	1	1
93	11-18805435	1	1	#N/A
94	11-18805514	1	#N/A	#N/A
95	11-18809722	1	1	#N/A
96	11-18809758	#N/A	1	#N/A
97	11-18882275	#N/A	#N/A	1
98	11-18886937	1	#N/A	#N/A
99	1-11904994	1	#N/A	#N/A
100	11-19290628	1	#N/A	#N/A
101	11-19294181	1	#N/A	#N/A
102	11-19320186	1	#N/A	#N/A
103	11-19327428	#N/A	#N/A	1
104	11-19648427	#N/A	1	1
105	11-2066378	1	#N/A	#N/A
106	11-20845429	#N/A	1	#N/A
107	11-21301005	1	#N/A	1
108	11-22221522	1	#N/A	#N/A
109	11-22320104	#N/A	#N/A	1
110	11-22323990	#N/A	#N/A	1
111	11-22909990	#N/A	1	#N/A
112	11-23110345	1	#N/A	1
113	11-23254062	#N/A	1	#N/A
114	11-23256183	#N/A	1	#N/A
115	11-23636001	1	#N/A	#N/A
116	11-23682658	1	#N/A	#N/A
117	11-23692395	1	#N/A	#N/A
118	11-23692555	1	#N/A	#N/A
119	11-23695990	1	#N/A	#N/A
120	11-23701610	1	#N/A	#N/A
121	11-23852990	1	#N/A	#N/A
122	11-24084434	1	#N/A	#N/A
123	11-24084497	1	#N/A	#N/A
124	11-24086966	1	#N/A	#N/A
125	11-24087360	1	#N/A	#N/A
126	11-24158423	1	#N/A	#N/A
127	11-24163837	1	#N/A	#N/A
128	11-24165724	1	#N/A	#N/A
129	11-24299350	1	#N/A	#N/A
130	11-24305169	1	#N/A	#N/A
131	11-24305743	1	#N/A	#N/A
132	11-24309497	1	#N/A	1
133	11-24309770	#N/A	1	#N/A
134	11-24313452	#N/A	1	#N/A
135	11-24318288	1	#N/A	#N/A
136	11-24318406	#N/A	1	#N/A
137	11-24318447	1	#N/A	#N/A
138	11-24318472	1	#N/A	#N/A
139	11-24792234	1	#N/A	#N/A
140	11-24947192	#N/A	1	#N/A
141	1-12516816	1	#N/A	#N/A
142	11-25582902	1	1	#N/A
143	11-25583013	#N/A	1	#N/A
144	11-25803996	#N/A	1	#N/A
145	11-25804190	1	1	#N/A
146	11-25804803	1	1	#N/A
147	11-25808663	#N/A	1	#N/A
148	11-25810578	1	1	#N/A
149	11-25811518	1	#N/A	#N/A
150	11-25819074	#N/A	1	#N/A
151	11-25833790	#N/A	1	#N/A
152	11-26284192	1	#N/A	#N/A
153	11-26297695	1	#N/A	#N/A
154	11-26297724	1	#N/A	#N/A
155	11-26298413	1	#N/A	#N/A
156	11-26298575	1	#N/A	#N/A
157	11-26298654	1	#N/A	#N/A
158	11-26301551	1	#N/A	#N/A
159	11-26303327	1	#N/A	#N/A
160	11-26306728	1	#N/A	#N/A
161	11-26307431	1	#N/A	#N/A
162	11-26309934	1	#N/A	#N/A
163	11-26313683	1	#N/A	#N/A
164	11-26325310	1	#N/A	#N/A
165	11-27609849	1	#N/A	#N/A
166	11-27804475	1	#N/A	#N/A
167	11-28096117	1	#N/A	#N/A
168	11-28482720	1	#N/A	#N/A
169	11-28484769	1	#N/A	#N/A
170	11-28702848	1	#N/A	#N/A
171	11-28715013	1	#N/A	#N/A
172	11-28772853	#N/A	1	#N/A
173	11-28774549	#N/A	1	#N/A
174	11-28783378	#N/A	1	#N/A
175	11-28882551	1	#N/A	#N/A
176	1-13336014	1	#N/A	#N/A
177	1-13855408	1	#N/A	#N/A
178	1-13855410	1	#N/A	#N/A
179	11-3944010	1	#N/A	#N/A
180	11-3947494	1	#N/A	#N/A
181	11-4424625	#N/A	1	#N/A
182	11-4596458	#N/A	1	#N/A
183	11-4623821	#N/A	#N/A	1
184	11-4756676	1	#N/A	#N/A
185	11-4794732	1	#N/A	#N/A
186	1-14805946	1	#N/A	#N/A
187	11-4806073	1	#N/A	#N/A
188	11-4806074	1	#N/A	#N/A
189	1-1489275	1	#N/A	#N/A
190	1-1562037	1	#N/A	#N/A
191	11-564854	1	#N/A	#N/A
192	11-564867	1	#N/A	#N/A
193	11-564881	1	#N/A	#N/A
194	11-564924	1	#N/A	#N/A
195	11-564943	1	#N/A	#N/A
196	11-564944	1	#N/A	#N/A
197	11-565047	1	#N/A	#N/A
198	11-565402	1	#N/A	#N/A
199	11-565463	1	#N/A	#N/A
200	11-565483	1	#N/A	#N/A
201	11-565489	1	#N/A	#N/A
202	11-568420	1	#N/A	#N/A
203	11-583041	1	#N/A	#N/A
204	11-583083	1	#N/A	#N/A
205	11-585990	1	#N/A	#N/A
206	11-586036	1	#N/A	#N/A
207	11-586061	1	#N/A	#N/A
208	11-597309	1	#N/A	#N/A
209	11-598601	1	#N/A	#N/A
210	11-599707	1	#N/A	#N/A
211	11-599851	1	#N/A	#N/A
212	11-600137	1	#N/A	#N/A
213	11-600237	1	#N/A	#N/A
214	11-600607	1	#N/A	#N/A
215	11-601866	1	#N/A	#N/A
216	11-603098	1	#N/A	#N/A
217	11-604018	1	#N/A	#N/A
218	11-604101	1	#N/A	#N/A
219	11-604605	1	#N/A	#N/A
220	11-604835	1	#N/A	#N/A
221	11-608111	1	#N/A	#N/A
222	11-608123	1	#N/A	#N/A
223	11-608169	1	#N/A	#N/A
224	11-608384	1	#N/A	#N/A
225	11-608513	1	#N/A	#N/A
226	11-608519	1	#N/A	#N/A
227	11-608619	1	#N/A	#N/A
228	11-612150	1	#N/A	#N/A
229	11-613155	1	#N/A	#N/A
230	11-613928	1	#N/A	#N/A
231	11-613976	1	#N/A	#N/A
232	11-614145	1	#N/A	#N/A
233	11-615058	1	#N/A	#N/A
234	11-615920	1	#N/A	#N/A
235	11-616707	1	#N/A	#N/A
236	11-616760	1	#N/A	#N/A
237	11-617272	1	#N/A	#N/A
238	11-617348	1	#N/A	#N/A
239	11-617625	1	#N/A	#N/A
240	11-617674	1	#N/A	#N/A
241	11-617799	1	#N/A	#N/A
242	11-617800	1	#N/A	#N/A
243	11-617897	1	#N/A	#N/A
244	11-6311648	#N/A	1	#N/A
245	11-6342862	#N/A	#N/A	1
246	11-7024379	#N/A	1	#N/A
247	11-7037322	#N/A	1	#N/A
248	11-7068896	#N/A	1	#N/A
249	11-7073041	#N/A	1	#N/A
250	11-7078735	#N/A	1	#N/A
251	11-7079843	1	1	#N/A
252	11-7084984	1	#N/A	#N/A
253	11-7085288	#N/A	1	#N/A
254	11-7090795	#N/A	1	#N/A
255	11-7093519	1	#N/A	#N/A
256	11-7486988	#N/A	1	#N/A
257	11-7496808	#N/A	1	#N/A
258	11-7593068	#N/A	1	#N/A
259	11-7663436	1	1	1
260	11-7708826	1	1	#N/A
261	1-1774179	1	#N/A	#N/A
262	11-7747851	#N/A	1	#N/A
263	1-1817351	1	#N/A	#N/A
264	1-1822313	1	#N/A	#N/A
265	1-1831797	1	#N/A	#N/A
266	1-1856046	1	#N/A	#N/A
267	1-1961864	1	#N/A	#N/A
268	1-1961910	1	#N/A	#N/A
269	1-1964607	1	#N/A	#N/A
270	1-1965067	1	#N/A	#N/A
271	1-1971436	1	#N/A	#N/A
272	1-1971587	1	#N/A	#N/A
273	1-1981345	1	#N/A	#N/A
274	1-1990550	1	#N/A	#N/A
275	1-1990574	1	#N/A	#N/A
276	1-1993467	1	#N/A	#N/A
277	1-1995560	1	#N/A	#N/A
278	1-1995561	1	#N/A	#N/A
279	1-1995562	1	#N/A	#N/A
280	1-1995563	1	#N/A	#N/A
281	1-1995756	1	#N/A	#N/A
282	1-1997303	1	#N/A	#N/A
283	1-1997320	1	#N/A	#N/A
284	1-1997323	1	#N/A	#N/A
285	1-1997325	1	#N/A	#N/A
286	1-1997619	1	#N/A	#N/A
287	1-1998994	1	#N/A	#N/A
288	1-1999554	1	#N/A	#N/A
289	1-2018668	1	#N/A	#N/A
290	1-2018728	1	#N/A	#N/A
291	1-2022942	1	#N/A	#N/A
292	1-2022953	1	#N/A	#N/A
293	1-2022954	1	#N/A	#N/A
294	1-2023110	1	#N/A	#N/A
295	1-2023114	1	#N/A	#N/A
296	1-2023296	1	#N/A	#N/A
297	1-2023351	1	#N/A	#N/A
298	1-2023360	1	#N/A	#N/A
299	1-2023737	1	#N/A	#N/A
300	1-2023809	1	#N/A	#N/A
301	1-2023830	1	#N/A	#N/A
302	1-2023935	1	#N/A	#N/A
303	1-2038966	1	#N/A	#N/A
304	1-2039320	1	#N/A	#N/A
305	1-2039369	1	#N/A	#N/A
306	1-2039423	1	#N/A	#N/A
307	1-2039604	1	#N/A	#N/A
308	1-2039606	1	#N/A	#N/A
309	1-2040404	1	#N/A	#N/A
310	1-2040764	1	#N/A	#N/A
311	1-2041014	1	#N/A	#N/A
312	1-2050328	1	1	1
313	1-2050340	1	#N/A	#N/A
314	1-2050347	1	#N/A	#N/A
315	1-2050351	1	#N/A	#N/A
316	1-2050370	1	#N/A	#N/A
317	1-2052993	1	#N/A	#N/A
318	1-2053067	1	#N/A	#N/A
319	1-2053073	1	#N/A	#N/A
320	1-2053422	1	#N/A	#N/A
321	1-2053424	1	#N/A	#N/A
322	1-2071305	1	#N/A	#N/A
323	1-2071464	1	#N/A	#N/A
324	1-2071661	1	#N/A	#N/A
325	1-2072326	1	#N/A	#N/A
326	1-2072665	1	#N/A	#N/A
327	1-2072666	1	#N/A	#N/A
328	1-2072700	1	#N/A	#N/A
329	1-2073706	1	#N/A	#N/A
330	1-2073713	1	#N/A	#N/A
331	1-2074224	1	#N/A	#N/A
332	1-2074504	1	#N/A	#N/A
333	1-20747125	1	#N/A	#N/A
334	1-2075870	1	#N/A	#N/A
335	1-2075877	1	#N/A	#N/A
336	1-2076602	1	#N/A	#N/A
337	1-2077094	1	#N/A	#N/A
338	1-2078042	1	#N/A	#N/A
339	1-2078234	1	#N/A	#N/A
340	1-20784083	#N/A	#N/A	1
341	1-2078717	1	#N/A	#N/A
342	1-2078808	1	#N/A	#N/A
343	1-20984700	#N/A	#N/A	1
344	12-10962610	#N/A	1	#N/A
345	12-11380740	1	1	1
346	12-1199308	#N/A	#N/A	1
347	12-1243512	#N/A	#N/A	1
348	12-12742391	1	#N/A	#N/A
349	12-13454477	1	#N/A	#N/A
350	12-16191854	#N/A	#N/A	1
351	12-17382527	1	#N/A	#N/A
352	12-18529568	#N/A	#N/A	1
353	12-18592086	#N/A	1	#N/A
354	12-19179945	1	#N/A	#N/A
355	12-19257328	1	#N/A	#N/A
356	12-19397472	#N/A	1	#N/A
357	12-19501060	1	#N/A	#N/A
358	12-19757844	1	#N/A	#N/A
359	12-19812870	1	#N/A	#N/A
360	1-22019621	1	#N/A	#N/A
361	12-21154780	#N/A	1	#N/A
362	12-22091584	1	#N/A	#N/A
363	12-22092865	1	#N/A	#N/A
364	12-24058248	1	#N/A	#N/A
365	12-25888220	1	#N/A	#N/A
366	12-26142112	1	#N/A	#N/A
367	12-27008178	1	1	#N/A
368	12-27083946	#N/A	1	#N/A
369	12-27509984	1	#N/A	#N/A
370	1-24074923	1	#N/A	#N/A
371	1-24076571	1	#N/A	#N/A
372	1-24077671	1	#N/A	#N/A
373	1-24077839	1	#N/A	#N/A
374	1-24078117	1	#N/A	#N/A
375	1-24078542	1	#N/A	#N/A
376	1-24078834	1	#N/A	#N/A
377	1-24079691	1	#N/A	#N/A
378	1-24079894	1	#N/A	#N/A
379	1-24080182	1	#N/A	#N/A
380	1-24083588	1	#N/A	#N/A
381	1-24086126	1	#N/A	#N/A
382	1-24086449	1	#N/A	#N/A
383	1-24086575	1	#N/A	#N/A
384	1-24086631	1	#N/A	#N/A
385	1-24087338	1	#N/A	#N/A
386	1-24087797	1	#N/A	#N/A
387	1-24088000	1	#N/A	#N/A
388	1-24088049	1	#N/A	#N/A
389	1-24090236	1	#N/A	#N/A
390	1-24095603	1	#N/A	#N/A
391	1-24096174	1	#N/A	#N/A
392	1-24096191	1	#N/A	#N/A
393	1-24096227	1	#N/A	#N/A
394	1-24100778	1	#N/A	#N/A
395	1-24101146	1	#N/A	#N/A
396	1-24103043	1	#N/A	#N/A
397	1-24104139	1	#N/A	#N/A
398	1-24106204	1	#N/A	#N/A
399	1-24106721	1	#N/A	#N/A
400	1-24109085	1	#N/A	#N/A
401	1-24114320	1	#N/A	#N/A
402	1-24116863	1	#N/A	#N/A
403	1-24117979	1	#N/A	#N/A
404	1-24119319	1	#N/A	#N/A
405	1-24122395	1	#N/A	#N/A
406	1-24124099	1	#N/A	#N/A
407	1-24124339	1	#N/A	#N/A
408	1-24124363	1	#N/A	#N/A
409	1-24125017	1	#N/A	#N/A
410	1-24127703	1	#N/A	#N/A
411	1-24131222	1	#N/A	#N/A
412	1-24131247	1	#N/A	#N/A
413	1-24136009	1	#N/A	#N/A
414	1-24136124	1	#N/A	#N/A
415	1-24136244	1	#N/A	#N/A
416	1-24137568	1	#N/A	#N/A
417	1-24138363	1	#N/A	#N/A
418	1-24140719	1	#N/A	#N/A
419	1-24143557	1	#N/A	#N/A
420	1-24144093	1	#N/A	#N/A
421	1-24144900	1	#N/A	#N/A
422	1-24147138	1	#N/A	#N/A
423	1-24149731	1	#N/A	#N/A
424	1-24149866	1	#N/A	#N/A
425	1-24149924	1	#N/A	#N/A
426	1-24149950	1	#N/A	#N/A
427	1-24150064	1	#N/A	#N/A
428	1-24151261	1	#N/A	#N/A
429	1-24154405	1	#N/A	#N/A
430	1-24154727	1	#N/A	#N/A
431	1-24155098	1	#N/A	#N/A
432	1-24155347	1	#N/A	#N/A
433	1-24155628	1	#N/A	#N/A
434	1-24155706	1	#N/A	#N/A
435	1-24156547	1	#N/A	#N/A
436	1-24157405	1	#N/A	#N/A
437	1-24158179	1	#N/A	#N/A
438	1-24159238	1	#N/A	#N/A
439	1-24159744	1	#N/A	#N/A
440	1-24161065	1	#N/A	#N/A
441	1-24162146	1	#N/A	#N/A
442	1-24162195	1	#N/A	#N/A
443	1-24163568	1	#N/A	#N/A
444	1-24164219	1	#N/A	#N/A
445	1-24166395	1	#N/A	#N/A
446	1-24166509	1	#N/A	#N/A
447	1-24166530	1	#N/A	#N/A
448	1-24167323	1	#N/A	#N/A
449	1-24167567	1	#N/A	#N/A
450	1-24167662	1	#N/A	#N/A
451	1-24168359	1	#N/A	#N/A
452	1-24170235	1	#N/A	#N/A
453	1-24171910	1	#N/A	#N/A
454	1-24173744	1	#N/A	#N/A
455	1-24173948	1	#N/A	#N/A
456	1-24174287	1	#N/A	#N/A
457	1-24174853	1	#N/A	#N/A
458	1-24176972	1	#N/A	#N/A
459	1-24177043	1	#N/A	#N/A
460	1-24177495	1	#N/A	#N/A
461	1-24177502	1	#N/A	#N/A
462	1-24190853	1	#N/A	#N/A
463	1-24194955	1	#N/A	#N/A
464	12-4544261	1	#N/A	#N/A
465	12-4544265	1	#N/A	#N/A
466	12-4650804	#N/A	1	#N/A
467	12-4668384	1	1	#N/A
468	12-4671948	1	1	#N/A
469	1-24804848	1	#N/A	#N/A
470	1-2483839	#N/A	#N/A	1
471	12-4846357	1	#N/A	#N/A
472	12-4890563	1	#N/A	#N/A
473	12-4890574	1	#N/A	#N/A
474	12-4899307	1	#N/A	#N/A
475	12-4903665	1	#N/A	#N/A
476	12-4903692	1	#N/A	#N/A
477	12-4903751	1	#N/A	#N/A
478	1-24937031	#N/A	#N/A	1
479	1-24943288	1	#N/A	#N/A
480	12-4985547	1	#N/A	#N/A
481	12-5055699	1	#N/A	#N/A
482	12-5069812	1	#N/A	#N/A
483	12-5106237	1	#N/A	#N/A
484	1-25163679	1	#N/A	#N/A
485	12-5166802	1	#N/A	#N/A
486	12-5167763	1	#N/A	#N/A
487	1-25247201	#N/A	1	#N/A
488	12-5483650	1	#N/A	#N/A
489	12-5571227	1	#N/A	#N/A
490	1-25646797	1	#N/A	#N/A
491	1-25648727	1	#N/A	#N/A
492	1-25653243	1	#N/A	#N/A
493	1-25665481	1	#N/A	#N/A
494	1-25666133	1	#N/A	#N/A
495	1-25666516	1	#N/A	#N/A
496	1-25666537	1	#N/A	#N/A
497	1-25666681	1	#N/A	#N/A
498	1-25666992	1	#N/A	#N/A
499	1-25667773	1	#N/A	#N/A
500	12-5675822	1	#N/A	#N/A
501	1-25678339	1	#N/A	#N/A
502	1-25678712	1	#N/A	#N/A
503	1-25687891	1	#N/A	#N/A
504	1-25694901	1	#N/A	#N/A
505	1-25699147	1	#N/A	#N/A
506	1-25699766	1	#N/A	#N/A
507	1-25701384	1	#N/A	#N/A
508	1-25701918	1	#N/A	#N/A
509	1-25702027	1	#N/A	#N/A
510	1-25702454	1	#N/A	#N/A
511	1-25703110	1	#N/A	#N/A
512	12-5749180	1	#N/A	#N/A
513	12-5751463	1	#N/A	#N/A
514	12-5754365	1	#N/A	#N/A
515	12-5754380	1	#N/A	#N/A
516	1-25777232	1	#N/A	#N/A
517	1-25777246	1	1	1
518	1-25792682	1	#N/A	#N/A
519	12-5801814	1	#N/A	#N/A
520	1-25817681	1	#N/A	#N/A
521	1-25829588	1	#N/A	#N/A
522	1-25836364	1	#N/A	#N/A
523	12-5890300	1	#N/A	#N/A
524	1-25907204	1	#N/A	#N/A
525	1-25951619	1	#N/A	#N/A
526	1-25965233	1	#N/A	#N/A
527	1-25970208	1	#N/A	#N/A
528	1-25976296	1	#N/A	#N/A
529	12-6127690	1	#N/A	#N/A
530	12-683252	1	1	#N/A
531	12-683707	1	1	1
532	12-684779	1	1	#N/A
533	12-686918	1	1	1
534	12-688595	1	#N/A	#N/A
535	12-688860	1	#N/A	#N/A
536	12-689017	1	#N/A	#N/A
537	12-689185	1	#N/A	#N/A
538	12-689924	1	1	#N/A
539	12-690261	1	#N/A	#N/A
540	12-690725	1	#N/A	1
541	12-6909531	1	#N/A	#N/A
542	12-6909575	1	#N/A	#N/A
543	1-27058553	1	#N/A	#N/A
544	1-27078199	1	#N/A	#N/A
545	12-7313135	1	#N/A	#N/A
546	1-27409367	1	#N/A	#N/A
547	12-7588625	1	#N/A	#N/A
548	1-27706811	#N/A	#N/A	1
549	12-771209	1	#N/A	1
550	12-771284	1	#N/A	#N/A
551	12-774469	1	#N/A	#N/A
552	12-776354	1	#N/A	1
553	12-776451	1	#N/A	1
554	12-776454	1	#N/A	1
555	12-776496	1	1	1
556	12-776501	1	1	1
557	12-776569	1	#N/A	1
558	12-777098	1	#N/A	1
559	1-27793393	#N/A	1	#N/A
560	12-781429	1	#N/A	1
561	12-789114	#N/A	1	1
562	12-792713	1	1	1
563	12-792867	1	#N/A	1
564	12-793732	1	#N/A	1
565	12-801096	1	#N/A	1
566	12-801097	1	#N/A	#N/A
567	12-801591	1	#N/A	1
568	12-805842	1	#N/A	#N/A
569	12-806286	#N/A	1	#N/A
570	12-806288	#N/A	1	#N/A
571	12-807048	1	#N/A	#N/A
572	12-807053	1	#N/A	#N/A
573	12-813139	#N/A	1	#N/A
574	12-814647	1	#N/A	#N/A
575	12-815320	1	#N/A	#N/A
576	12-816540	1	#N/A	#N/A
577	12-824754	#N/A	1	#N/A
578	1-282747	1	#N/A	#N/A
579	1-28310421	#N/A	1	#N/A
580	12-840335	1	#N/A	#N/A
581	1-28421174	1	#N/A	#N/A
582	12-849198	1	#N/A	1
583	1-28853658	#N/A	#N/A	1
584	12-8864164	1	#N/A	#N/A
585	12-8864176	1	#N/A	#N/A
586	1-29283093	1	#N/A	#N/A
587	12-9351039	1	#N/A	#N/A
588	12-939913	#N/A	#N/A	1
589	1-29429987	#N/A	1	#N/A
590	1-29457505	#N/A	1	#N/A
591	1-2952281	1	#N/A	#N/A
592	1-3000323	1	#N/A	#N/A
593	1-3000329	1	#N/A	#N/A
594	1-3001169	1	#N/A	#N/A
595	1-3001193	1	#N/A	#N/A
596	1-3004571	1	#N/A	#N/A
597	1-30178261	#N/A	1	#N/A
598	1-301966	1	#N/A	#N/A
599	1-30428444	#N/A	#N/A	1
600	1-30467415	1	#N/A	#N/A
601	1-30467418	1	#N/A	#N/A
602	1-30574808	1	#N/A	#N/A
603	1-3078751	1	#N/A	#N/A
604	1-3079510	1	#N/A	#N/A
605	1-3083737	1	#N/A	#N/A
606	1-30983775	1	#N/A	#N/A
607	1-31039591	1	#N/A	#N/A
608	1-31051000	1	#N/A	#N/A
609	1-31111061	1	#N/A	#N/A
610	1-31117984	#N/A	#N/A	1
611	1-31159857	1	#N/A	#N/A
612	1-31160224	#N/A	1	#N/A
613	1-31161554	#N/A	#N/A	1
614	1-31164975	#N/A	#N/A	1
615	1-31169893	#N/A	1	#N/A
616	1-31173632	1	#N/A	#N/A
617	1-3126605	#N/A	1	#N/A
618	1-31322235	1	#N/A	#N/A
619	1-31347695	#N/A	#N/A	1
620	1-31589537	#N/A	#N/A	1
621	1-31894868	#N/A	1	#N/A
622	1-32345776	#N/A	1	#N/A
623	1-33010910	#N/A	#N/A	1
624	1-33229088	1	#N/A	#N/A
625	1-36147530	1	1	#N/A
626	1-3630478	#N/A	1	#N/A
627	1-37037067	1	#N/A	#N/A
628	1-37532480	#N/A	#N/A	1
629	1-38006761	1	#N/A	#N/A
630	1-39628941	1	#N/A	#N/A
631	1-40344433	1	#N/A	#N/A
632	1-40484043	#N/A	#N/A	1
633	1-40874533	1	#N/A	#N/A
634	1-41105400	1	#N/A	#N/A
635	1-42455469	1	1	1
636	1-42613451	1	#N/A	#N/A
637	1-4302774	1	#N/A	#N/A
638	1-4384919	1	#N/A	#N/A
639	1-4877334	1	#N/A	#N/A
640	1-4880818	1	#N/A	#N/A
641	1-4901301	1	#N/A	#N/A
642	1-4915291	1	#N/A	#N/A
643	1-4916150	1	#N/A	#N/A
644	1-4917911	1	#N/A	#N/A
645	1-4918159	1	#N/A	#N/A
646	1-4918430	1	#N/A	#N/A
647	1-4920963	1	#N/A	#N/A
648	1-4922221	1	1	#N/A
649	1-4927006	1	#N/A	#N/A
650	1-4927382	1	#N/A	#N/A
651	1-4927449	1	#N/A	#N/A
652	1-4928336	1	#N/A	#N/A
653	1-4928353	1	#N/A	#N/A
654	1-4928354	1	#N/A	#N/A
655	1-4928359	1	#N/A	#N/A
656	1-4931137	1	#N/A	#N/A
657	1-4931139	1	#N/A	#N/A
658	1-4931150	1	#N/A	#N/A
659	1-4931184	1	#N/A	#N/A
660	1-4944501	1	#N/A	#N/A
661	1-4945786	1	#N/A	#N/A
662	1-4946946	1	#N/A	#N/A
663	1-4947485	1	#N/A	#N/A
664	1-4947868	1	#N/A	#N/A
665	1-4947869	1	#N/A	#N/A
666	1-4947870	1	#N/A	#N/A
667	1-4956130	1	#N/A	#N/A
668	1-4957232	1	#N/A	#N/A
669	1-4959142	1	#N/A	#N/A
670	1-4959717	1	#N/A	#N/A
671	1-4962938	1	#N/A	#N/A
672	1-4990538	1	#N/A	#N/A
673	1-536396	1	#N/A	#N/A
674	1-7628832	#N/A	1	#N/A
675	1-7772238	1	#N/A	#N/A
676	1-8996905	1	#N/A	#N/A
677	1-9258991	1	1	#N/A
678	1-9390892	1	#N/A	1
679	1-9391480	1	#N/A	#N/A
680	1-9550605	1	1	#N/A
681	1-9582170	#N/A	#N/A	1
682	2-10546460	#N/A	1	#N/A
683	2-10609682	#N/A	1	#N/A
684	2-10610105	#N/A	1	#N/A
685	2-10718202	#N/A	1	#N/A
686	2-10801112	1	#N/A	#N/A
687	2-12199639	#N/A	1	#N/A
688	2-12247585	1	#N/A	#N/A
689	2-12247611	1	#N/A	#N/A
690	2-12626114	1	#N/A	#N/A
691	2-12626115	1	#N/A	#N/A
692	2-14818565	1	#N/A	#N/A
693	2-15319811	1	#N/A	#N/A
694	2-1675520	1	#N/A	#N/A
695	2-18637696	#N/A	#N/A	1
696	2-192267	1	#N/A	#N/A
697	2-20102834	#N/A	1	#N/A
698	2-20119836	1	#N/A	#N/A
699	2-20132390	#N/A	1	#N/A
700	2-20132630	#N/A	1	#N/A
701	2-20139004	#N/A	1	#N/A
702	2-20139056	#N/A	#N/A	1
703	2-20139107	#N/A	1	#N/A
704	2-20140472	#N/A	1	#N/A
705	2-20141814	#N/A	1	#N/A
706	2-20142831	#N/A	1	#N/A
707	2-20143774	#N/A	1	#N/A
708	2-20153296	#N/A	1	#N/A
709	2-20160351	#N/A	1	#N/A
710	2-20162914	#N/A	1	#N/A
711	2-20163457	#N/A	#N/A	1
712	2-20163892	#N/A	1	#N/A
713	2-20163956	#N/A	1	#N/A
714	2-20163960	#N/A	1	#N/A
715	2-20164179	#N/A	1	#N/A
716	2-20164402	#N/A	1	#N/A
717	2-20164430	#N/A	1	#N/A
718	2-20166064	#N/A	1	#N/A
719	2-20166086	#N/A	1	#N/A
720	2-20298934	1	#N/A	#N/A
721	2-20411054	1	#N/A	#N/A
722	2-20411098	1	#N/A	#N/A
723	2-20500073	1	#N/A	#N/A
724	2-23209106	#N/A	#N/A	1
725	2-23479209	1	#N/A	#N/A
726	2-23480846	#N/A	1	#N/A
727	2-23486873	#N/A	1	#N/A
728	2-23488685	#N/A	1	#N/A
729	2-23497725	#N/A	1	#N/A
730	2-23497785	1	#N/A	1
731	2-23497867	1	#N/A	#N/A
732	2-23497968	1	#N/A	#N/A
733	2-23498131	#N/A	1	#N/A
734	2-23498228	#N/A	1	#N/A
735	2-23498332	1	1	#N/A
736	2-23500820	1	#N/A	#N/A
737	2-23502878	1	#N/A	#N/A
738	2-23502882	1	#N/A	#N/A
739	2-23503052	#N/A	1	#N/A
740	2-23506924	#N/A	1	#N/A
741	2-23507522	1	#N/A	1
742	2-23507539	#N/A	1	#N/A
743	2-23507837	1	#N/A	#N/A
744	2-23507934	1	#N/A	#N/A
745	2-23507953	1	1	#N/A
746	2-23509294	#N/A	1	1
747	2-23509654	1	#N/A	#N/A
748	2-23509657	1	#N/A	#N/A
749	2-23509671	#N/A	1	#N/A
750	2-23509789	#N/A	1	#N/A
751	2-23510751	1	1	#N/A
752	2-23510961	1	#N/A	#N/A
753	2-23513259	#N/A	#N/A	1
754	2-23513320	1	#N/A	#N/A
755	2-23513340	1	#N/A	1
756	2-23513620	#N/A	1	#N/A
757	2-23514454	1	#N/A	#N/A
758	2-23514806	1	#N/A	#N/A
759	2-23514892	1	#N/A	#N/A
760	2-23900276	#N/A	1	#N/A
761	2-23946784	#N/A	1	#N/A
762	2-24094343	#N/A	1	1
763	2-24280139	#N/A	1	#N/A
764	2-24280236	#N/A	1	#N/A
765	2-24282346	1	#N/A	#N/A
766	2-24283728	1	#N/A	#N/A
767	2-24284265	#N/A	1	#N/A
768	2-24463204	1	#N/A	#N/A
769	2-24735308	#N/A	1	#N/A
770	2-24934448	1	1	#N/A
771	2-24984318	#N/A	1	#N/A
772	2-25012680	#N/A	#N/A	1
773	2-25954528	1	#N/A	#N/A
774	2-2831808	#N/A	1	#N/A
775	2-2831965	1	#N/A	#N/A
776	2-28472158	#N/A	1	#N/A
777	2-2863794	1	#N/A	#N/A
778	2-2883853	1	#N/A	#N/A
779	2-28867439	1	#N/A	#N/A
780	2-2897664	1	#N/A	#N/A
781	2-2900547	1	#N/A	#N/A
782	2-2908396	1	#N/A	#N/A
783	2-2919769	1	#N/A	#N/A
784	2-2920628	1	#N/A	#N/A
785	2-2921028	1	#N/A	#N/A
786	2-2921123	1	#N/A	#N/A
787	2-2925357	1	#N/A	#N/A
788	2-2926132	1	#N/A	#N/A
789	2-2926731	1	#N/A	#N/A
790	2-32785037	1	#N/A	#N/A
791	2-32800916	1	#N/A	#N/A
792	2-32876236	1	1	#N/A
793	2-4136508	1	#N/A	#N/A
794	2-4136827	1	#N/A	#N/A
795	2-4138862	1	#N/A	#N/A
796	2-4145032	1	#N/A	#N/A
797	2-4149096	1	#N/A	#N/A
798	2-4149097	1	#N/A	#N/A
799	2-4151500	1	#N/A	#N/A
800	2-4175884	1	#N/A	#N/A
801	2-4180218	1	#N/A	#N/A
802	2-4181681	1	#N/A	#N/A
803	2-4181766	1	#N/A	#N/A
804	2-4182577	1	#N/A	#N/A
805	2-4182916	1	#N/A	#N/A
806	2-4183492	1	#N/A	#N/A
807	2-4184759	1	#N/A	#N/A
808	2-4185917	1	#N/A	#N/A
809	2-4186124	1	#N/A	#N/A
810	2-4186139	1	#N/A	#N/A
811	2-4186214	1	#N/A	#N/A
812	2-4186226	1	#N/A	#N/A
813	2-4186815	1	#N/A	#N/A
814	2-4187580	1	#N/A	#N/A
815	2-4187750	1	#N/A	#N/A
816	2-4187826	1	#N/A	#N/A
817	2-4189065	1	#N/A	#N/A
818	2-4191077	1	#N/A	#N/A
819	2-4191247	1	#N/A	#N/A
820	2-4191346	1	#N/A	#N/A
821	2-4191845	1	#N/A	#N/A
822	2-4192121	1	#N/A	#N/A
823	2-4192774	1	#N/A	#N/A
824	2-4193231	1	#N/A	#N/A
825	2-4193274	1	#N/A	#N/A
826	2-4193419	1	#N/A	#N/A
827	2-4194123	1	#N/A	#N/A
828	2-4194155	1	#N/A	#N/A
829	2-4194221	1	#N/A	#N/A
830	2-4194229	1	#N/A	#N/A
831	2-4194659	1	#N/A	#N/A
832	2-4194890	1	#N/A	#N/A
833	2-4194920	1	#N/A	#N/A
834	2-4194928	1	#N/A	#N/A
835	2-4195630	1	#N/A	#N/A
836	2-4195875	1	#N/A	#N/A
837	2-4196295	1	#N/A	#N/A
838	2-4196490	1	#N/A	#N/A
839	2-4196825	1	#N/A	#N/A
840	2-4200898	1	#N/A	#N/A
841	2-4201502	1	#N/A	#N/A
842	2-4201740	1	#N/A	#N/A
843	2-4201927	1	#N/A	#N/A
844	2-4204197	1	#N/A	#N/A
845	2-4204465	1	#N/A	#N/A
846	2-4204752	1	#N/A	#N/A
847	2-4207566	1	#N/A	#N/A
848	2-4207928	1	#N/A	#N/A
849	2-4208044	1	#N/A	#N/A
850	2-4208313	1	#N/A	#N/A
851	2-4208712	1	#N/A	#N/A
852	2-4208714	1	#N/A	#N/A
853	2-4208715	1	#N/A	#N/A
854	2-4209829	1	#N/A	#N/A
855	2-4210442	1	#N/A	#N/A
856	2-5311722	1	#N/A	#N/A
857	2-5366102	1	#N/A	#N/A
858	2-5385403	1	#N/A	#N/A
859	2-6284302	1	#N/A	#N/A
860	2-6284308	1	#N/A	#N/A
861	2-6291007	1	#N/A	#N/A
862	2-6291013	1	#N/A	#N/A
863	2-6291015	1	#N/A	#N/A
864	2-6310824	1	#N/A	#N/A
865	2-6375083	1	#N/A	#N/A
866	2-6375741	1	#N/A	#N/A
867	2-6856357	1	#N/A	#N/A
868	2-7241811	1	#N/A	#N/A
869	2-7269460	1	#N/A	#N/A
870	2-7399288	1	#N/A	#N/A
871	2-8057957	#N/A	1	#N/A
872	2-8582260	#N/A	1	#N/A
873	2-8587613	1	1	1
874	2-8587794	#N/A	1	1
875	2-8592221	1	#N/A	#N/A
876	3-10146699	#N/A	1	#N/A
877	3-10158918	#N/A	1	#N/A
878	3-10166272	#N/A	#N/A	1
879	3-10202700	1	#N/A	#N/A
880	3-10246197	#N/A	#N/A	1
881	3-10246773	#N/A	#N/A	1
882	3-10279826	#N/A	1	#N/A
883	3-10737034	1	#N/A	#N/A
884	3-11576763	1	#N/A	#N/A
885	3-12350311	1	#N/A	#N/A
886	3-13855789	1	#N/A	#N/A
887	3-1426453	#N/A	1	#N/A
888	3-1427948	#N/A	1	#N/A
889	3-1432131	#N/A	#N/A	1
890	3-14637656	1	#N/A	#N/A
891	3-14829046	1	#N/A	#N/A
892	3-14932622	1	1	#N/A
893	3-14933529	1	1	#N/A
894	3-14933649	1	1	1
895	3-14942610	1	#N/A	#N/A
896	3-14945841	1	1	1
897	3-14948067	1	1	1
898	3-14949405	1	1	1
899	3-14952969	1	#N/A	#N/A
900	3-14956335	1	1	#N/A
901	3-14956935	1	#N/A	#N/A
902	3-15920400	1	1	1
903	3-17357863	1	#N/A	#N/A
904	3-19481515	1	#N/A	#N/A
905	3-19610502	#N/A	1	#N/A
906	3-21442917	1	#N/A	#N/A
907	3-21496062	1	#N/A	#N/A
908	3-22523580	1	#N/A	#N/A
909	3-22531074	1	#N/A	#N/A
910	3-22838499	1	#N/A	#N/A
911	3-2287315	#N/A	1	#N/A
912	3-23044590	1	#N/A	#N/A
913	3-23044594	1	#N/A	#N/A
914	3-23236129	1	#N/A	#N/A
915	3-23290947	1	#N/A	#N/A
916	3-24470838	1	#N/A	#N/A
917	3-24486372	1	#N/A	#N/A
918	3-24491838	1	#N/A	#N/A
919	3-25057416	#N/A	#N/A	1
920	3-25349476	#N/A	1	#N/A
921	3-25879508	1	#N/A	#N/A
922	3-25887981	1	#N/A	#N/A
923	3-25910875	1	#N/A	#N/A
924	3-25913001	1	1	#N/A
925	3-25913685	1	#N/A	#N/A
926	3-25914730	1	#N/A	#N/A
927	3-25915051	1	#N/A	#N/A
928	3-25916270	1	1	#N/A
929	3-25916558	1	1	#N/A
930	3-25919327	1	#N/A	#N/A
931	3-25920601	1	#N/A	1
932	3-25920798	1	#N/A	#N/A
933	3-25924400	#N/A	1	#N/A
934	3-25925748	1	1	#N/A
935	3-25926177	1	#N/A	#N/A
936	3-25927000	#N/A	1	#N/A
937	3-25927476	1	#N/A	#N/A
938	3-25927575	1	#N/A	#N/A
939	3-25927679	1	1	#N/A
940	3-25927969	#N/A	1	#N/A
941	3-25929534	1	#N/A	#N/A
942	3-25930422	1	#N/A	#N/A
943	3-25932595	1	1	1
944	3-25933065	1	#N/A	#N/A
945	3-25933446	1	1	#N/A
946	3-25933933	1	#N/A	#N/A
947	3-25935904	1	#N/A	#N/A
948	3-25936013	1	#N/A	#N/A
949	3-26927235	#N/A	#N/A	1
950	3-27420273	1	1	1
951	3-27484985	#N/A	1	#N/A
952	3-27751973	#N/A	1	#N/A
953	3-27808084	#N/A	1	#N/A
954	3-27829825	#N/A	1	#N/A
955	3-27861316	#N/A	1	#N/A
956	3-27892264	#N/A	1	#N/A
957	3-28006727	#N/A	1	#N/A
958	3-28422842	1	1	1
959	3-28480455	#N/A	1	#N/A
960	3-2943952	#N/A	#N/A	1
961	3-30452470	1	#N/A	#N/A
962	3-31515550	1	1	#N/A
963	3-31878886	1	#N/A	#N/A
964	3-31894376	1	1	1
965	3-31903680	1	#N/A	#N/A
966	3-32858220	1	#N/A	#N/A
967	3-32887980	1	#N/A	#N/A
968	3-32921836	1	#N/A	#N/A
969	3-33480554	#N/A	1	#N/A
970	3-33512448	#N/A	1	#N/A
971	3-34075687	1	#N/A	#N/A
972	3-3478929	1	#N/A	#N/A
973	3-3555274	1	#N/A	#N/A
974	3-35574913	#N/A	1	#N/A
975	3-3891437	1	#N/A	#N/A
976	3-5795082	#N/A	1	#N/A
977	3-5801592	#N/A	1	#N/A
978	3-5885974	#N/A	1	#N/A
979	3-6254849	1	#N/A	#N/A
980	3-6847497	1	#N/A	#N/A
981	3-8080750	#N/A	1	#N/A
982	3-9162711	1	#N/A	#N/A
983	3-9206199	1	1	#N/A
984	3-9399560	1	#N/A	#N/A
985	3-9529070	1	#N/A	#N/A
986	3-9586447	1	#N/A	#N/A
987	3-9586457	1	#N/A	#N/A
988	3-9856541	#N/A	#N/A	1
989	4-1151855	1	1	#N/A
990	4-11808048	1	#N/A	#N/A
991	4-1200764	#N/A	1	#N/A
992	4-12023579	1	#N/A	#N/A
993	4-12023622	1	#N/A	#N/A
994	4-1210905	#N/A	1	#N/A
995	4-1213084	#N/A	1	#N/A
996	4-1217065	#N/A	1	#N/A
997	4-1218150	#N/A	1	#N/A
998	4-1218189	#N/A	1	#N/A
999	4-1218805	#N/A	1	#N/A
1000	4-1218813	#N/A	1	#N/A
1001	4-1218873	#N/A	1	#N/A
1002	4-1219305	#N/A	1	#N/A
1003	4-1225110	#N/A	1	#N/A
1004	4-1226125	1	1	#N/A
1005	4-1228735	#N/A	1	#N/A
1006	4-1229699	#N/A	1	#N/A
1007	4-1230747	#N/A	1	#N/A
1008	4-1231378	#N/A	1	#N/A
1009	4-1233901	#N/A	1	#N/A
1010	4-1259291	1	1	#N/A
1011	4-1259332	#N/A	1	#N/A
1012	4-1259367	1	1	1
1013	4-1259390	1	1	#N/A
1014	4-1259391	1	1	#N/A
1015	4-1259480	1	1	#N/A
1016	4-1259492	1	#N/A	#N/A
1017	4-1259528	1	1	#N/A
1018	4-1259536	1	#N/A	#N/A
1019	4-1259605	1	1	#N/A
1020	4-1260354	1	#N/A	#N/A
1021	4-1260513	1	1	#N/A
1022	4-1260866	1	#N/A	#N/A
1023	4-1260914	1	#N/A	#N/A
1024	4-1261100	#N/A	1	#N/A
1025	4-1283968	#N/A	1	#N/A
1026	4-12914079	1	#N/A	#N/A
1027	4-1296389	#N/A	1	#N/A
1028	4-13575560	#N/A	1	#N/A
1029	4-1413255	#N/A	1	#N/A
1030	4-14605794	#N/A	1	#N/A
1031	4-14623001	#N/A	1	#N/A
1032	4-14640552	#N/A	1	#N/A
1033	4-14640555	#N/A	1	#N/A
1034	4-14640692	#N/A	1	#N/A
1035	4-15437055	1	#N/A	#N/A
1036	4-17352746	#N/A	1	#N/A
1037	4-1816201	1	1	#N/A
1038	4-1826552	#N/A	1	#N/A
1039	4-1840690	#N/A	1	#N/A
1040	4-1841321	1	1	#N/A
1041	4-1853047	#N/A	1	#N/A
1042	4-1854277	#N/A	1	#N/A
1043	4-1855264	#N/A	1	1
1044	4-1866177	#N/A	1	#N/A
1045	4-19523196	#N/A	1	#N/A
1046	4-19827064	#N/A	#N/A	1
1047	4-20073942	#N/A	#N/A	1
1048	4-20106784	1	#N/A	#N/A
1049	4-22815556	1	1	#N/A
1050	4-23082574	1	#N/A	#N/A
1051	4-23486012	1	#N/A	#N/A
1052	4-24686731	1	#N/A	#N/A
1053	4-24856654	1	#N/A	#N/A
1054	4-24857126	1	#N/A	#N/A
1055	4-24857846	1	#N/A	#N/A
1056	4-24861450	1	#N/A	#N/A
1057	4-24861503	1	#N/A	#N/A
1058	4-24862628	1	#N/A	#N/A
1059	4-25774964	1	#N/A	#N/A
1060	4-25789166	1	#N/A	#N/A
1061	4-25807456	1	#N/A	#N/A
1062	4-29182477	1	#N/A	#N/A
1063	4-30729749	1	#N/A	#N/A
1064	4-31228671	#N/A	1	#N/A
1065	4-31232808	#N/A	1	#N/A
1066	4-31232934	#N/A	1	#N/A
1067	4-31239668	#N/A	1	#N/A
1068	4-31240137	#N/A	1	#N/A
1069	4-31312008	1	#N/A	#N/A
1070	4-31396585	1	#N/A	#N/A
1071	4-31429864	#N/A	#N/A	1
1072	4-31440039	1	#N/A	#N/A
1073	4-31440060	1	1	#N/A
1074	4-31440061	1	1	#N/A
1075	4-31440177	1	#N/A	#N/A
1076	4-31440229	1	1	#N/A
1077	4-31440276	1	#N/A	#N/A
1078	4-31440297	1	#N/A	1
1079	4-31440298	1	#N/A	#N/A
1080	4-31440300	1	#N/A	#N/A
1081	4-31440371	1	1	#N/A
1082	4-31440973	1	#N/A	#N/A
1083	4-31440977	1	#N/A	#N/A
1084	4-31441365	1	#N/A	#N/A
1085	4-31442839	1	#N/A	#N/A
1086	4-31442862	1	#N/A	1
1087	4-31442868	1	#N/A	#N/A
1088	4-31442880	1	1	1
1089	4-31443072	#N/A	1	#N/A
1090	4-31448950	1	1	#N/A
1091	4-31449168	#N/A	1	1
1092	4-31449503	1	1	#N/A
1093	4-31450239	#N/A	1	#N/A
1094	4-31450734	#N/A	1	#N/A
1095	4-31451952	1	#N/A	1
1096	4-31455545	#N/A	1	#N/A
1097	4-31524658	#N/A	1	#N/A
1098	4-31722472	#N/A	1	#N/A
1099	4-32244557	1	#N/A	#N/A
1100	4-32265292	1	#N/A	#N/A
1101	4-32299965	1	#N/A	#N/A
1102	4-32335001	#N/A	#N/A	1
1103	4-33208830	1	#N/A	#N/A
1104	4-33208833	1	#N/A	#N/A
1105	4-33212223	1	#N/A	#N/A
1106	4-33212478	1	#N/A	#N/A
1107	4-33213340	1	#N/A	#N/A
1108	4-33214004	1	#N/A	#N/A
1109	4-33214614	1	#N/A	#N/A
1110	4-33214782	1	#N/A	#N/A
1111	4-33215661	1	#N/A	#N/A
1112	4-33218137	1	#N/A	#N/A
1113	4-33223906	1	#N/A	#N/A
1114	4-33228391	1	#N/A	#N/A
1115	4-33230720	1	#N/A	#N/A
1116	4-33251815	1	#N/A	#N/A
1117	4-33253415	1	#N/A	#N/A
1118	4-33253587	1	#N/A	#N/A
1119	4-33254288	1	#N/A	#N/A
1120	4-33254941	1	#N/A	#N/A
1121	4-33258804	1	#N/A	#N/A
1122	4-33260622	1	#N/A	#N/A
1123	4-33264955	1	#N/A	#N/A
1124	4-33293980	1	#N/A	#N/A
1125	4-33294655	1	#N/A	#N/A
1126	4-33294904	1	#N/A	#N/A
1127	4-33295530	1	#N/A	#N/A
1128	4-33295542	1	#N/A	#N/A
1129	4-33296918	1	#N/A	#N/A
1130	4-33297026	1	#N/A	#N/A
1131	4-33297120	1	#N/A	#N/A
1132	4-33298009	1	#N/A	#N/A
1133	4-33298118	1	#N/A	#N/A
1134	4-33298179	1	#N/A	#N/A
1135	4-33299493	1	#N/A	#N/A
1136	4-33299834	1	#N/A	#N/A
1137	4-33302501	1	#N/A	#N/A
1138	4-33305205	1	#N/A	#N/A
1139	4-33305207	1	#N/A	#N/A
1140	4-33305431	1	#N/A	#N/A
1141	4-33305533	1	#N/A	#N/A
1142	4-33307933	1	#N/A	#N/A
1143	4-33308882	1	#N/A	#N/A
1144	4-33309787	1	#N/A	#N/A
1145	4-33310698	1	#N/A	#N/A
1146	4-33311093	1	#N/A	#N/A
1147	4-33311841	1	#N/A	#N/A
1148	4-33312861	1	#N/A	#N/A
1149	4-33314896	1	#N/A	#N/A
1150	4-33315664	1	#N/A	#N/A
1151	4-33317988	1	#N/A	#N/A
1152	4-33321912	1	#N/A	#N/A
1153	4-33322930	1	#N/A	#N/A
1154	4-33324832	1	#N/A	#N/A
1155	4-33324882	1	#N/A	#N/A
1156	4-33326907	1	#N/A	#N/A
1157	4-33327148	1	#N/A	#N/A
1158	4-33329071	1	#N/A	#N/A
1159	4-33329132	1	#N/A	#N/A
1160	4-33330306	1	#N/A	#N/A
1161	4-33330608	1	#N/A	#N/A
1162	4-33332883	1	#N/A	#N/A
1163	4-33333178	1	#N/A	#N/A
1164	4-33333671	1	#N/A	#N/A
1165	4-33335054	1	#N/A	#N/A
1166	4-33336063	1	#N/A	#N/A
1167	4-33336422	1	#N/A	#N/A
1168	4-33336467	1	#N/A	#N/A
1169	4-33336559	1	#N/A	#N/A
1170	4-33336634	1	#N/A	#N/A
1171	4-33336704	1	#N/A	#N/A
1172	4-33341439	1	#N/A	#N/A
1173	4-33342037	1	#N/A	#N/A
1174	4-33342322	1	#N/A	#N/A
1175	4-33342882	1	#N/A	#N/A
1176	4-33345655	1	#N/A	#N/A
1177	4-33346745	1	#N/A	#N/A
1178	4-33346756	1	#N/A	#N/A
1179	4-33346759	1	#N/A	#N/A
1180	4-33346783	1	#N/A	#N/A
1181	4-33346796	1	#N/A	#N/A
1182	4-33346831	1	#N/A	#N/A
1183	4-33347195	1	#N/A	#N/A
1184	4-33347334	1	#N/A	#N/A
1185	4-33347364	1	#N/A	#N/A
1186	4-33347466	1	#N/A	#N/A
1187	4-33347734	1	#N/A	#N/A
1188	4-33347773	1	#N/A	#N/A
1189	4-33348041	1	#N/A	#N/A
1190	4-33348273	#N/A	1	#N/A
1191	4-33348897	1	#N/A	#N/A
1192	4-33349236	1	#N/A	#N/A
1193	4-33349272	1	#N/A	#N/A
1194	4-33349274	1	#N/A	#N/A
1195	4-33349294	1	#N/A	#N/A
1196	4-33349343	1	#N/A	#N/A
1197	4-33349363	1	#N/A	#N/A
1198	4-33349446	1	#N/A	#N/A
1199	4-33349507	1	#N/A	#N/A
1200	4-33349635	1	#N/A	#N/A
1201	4-33349706	1	#N/A	#N/A
1202	4-33349985	1	#N/A	#N/A
1203	4-33349989	1	#N/A	#N/A
1204	4-33350275	1	#N/A	#N/A
1205	4-33350468	1	#N/A	#N/A
1206	4-33352613	1	#N/A	#N/A
1207	4-33352817	1	#N/A	#N/A
1208	4-33352823	1	#N/A	#N/A
1209	4-33358737	1	#N/A	#N/A
1210	4-33358791	1	#N/A	#N/A
1211	4-33359409	1	#N/A	#N/A
1212	4-33361120	1	#N/A	#N/A
1213	4-33361238	1	#N/A	#N/A
1214	4-33361258	1	#N/A	#N/A
1215	4-33361699	1	#N/A	#N/A
1216	4-33369527	1	#N/A	#N/A
1217	4-33369570	1	#N/A	#N/A
1218	4-33374232	1	#N/A	#N/A
1219	4-33377798	1	1	#N/A
1220	4-33377915	1	#N/A	#N/A
1221	4-33377920	1	#N/A	#N/A
1222	4-33377924	1	#N/A	#N/A
1223	4-33377942	1	#N/A	#N/A
1224	4-33377950	1	#N/A	#N/A
1225	4-33377953	1	#N/A	#N/A
1226	4-33377979	1	#N/A	#N/A
1227	4-33377981	1	#N/A	#N/A
1228	4-33377992	1	#N/A	#N/A
1229	4-33377997	1	#N/A	#N/A
1230	4-33378000	1	#N/A	#N/A
1231	4-33378037	1	#N/A	#N/A
1232	4-33378328	1	#N/A	#N/A
1233	4-33379212	1	#N/A	#N/A
1234	4-33379675	1	#N/A	#N/A
1235	4-33380001	1	#N/A	#N/A
1236	4-33955631	1	#N/A	#N/A
1237	4-34751430	1	#N/A	#N/A
1238	4-34760400	1	#N/A	#N/A
1239	4-34767370	1	#N/A	#N/A
1240	4-34767985	1	#N/A	#N/A
1241	4-34778738	1	#N/A	#N/A
1242	4-34805751	1	#N/A	#N/A
1243	4-34809065	1	#N/A	#N/A
1244	4-34809124	1	#N/A	#N/A
1245	4-34847004	1	#N/A	#N/A
1246	4-34940170	1	#N/A	#N/A
1247	4-34993441	#N/A	1	#N/A
1248	4-34995668	#N/A	1	#N/A
1249	4-35010501	#N/A	1	#N/A
1250	4-35030252	#N/A	1	#N/A
1251	4-35125956	1	1	#N/A
1252	4-35221347	1	#N/A	#N/A
1253	4-465739	#N/A	1	#N/A
1254	4-472884	#N/A	#N/A	1
1255	4-473438	#N/A	1	#N/A
1256	4-473451	#N/A	1	#N/A
1257	4-473549	1	1	#N/A
1258	4-488554	1	1	#N/A
1259	4-5089036	1	#N/A	#N/A
1260	4-5121181	1	#N/A	#N/A
1261	4-5126887	1	#N/A	#N/A
1262	4-5127017	1	#N/A	#N/A
1263	4-5128508	1	#N/A	#N/A
1264	4-5129059	1	#N/A	#N/A
1265	4-5129403	1	#N/A	#N/A
1266	4-5133326	1	#N/A	#N/A
1267	4-5133375	1	#N/A	#N/A
1268	4-5178467	1	#N/A	#N/A
1269	4-5272666	1	#N/A	#N/A
1270	4-5306421	1	#N/A	#N/A
1271	4-548496	1	#N/A	#N/A
1272	4-548499	1	#N/A	#N/A
1273	4-550839	1	#N/A	#N/A
1274	4-569243	1	#N/A	#N/A
1275	4-601473	#N/A	1	#N/A
1276	4-601487	#N/A	1	#N/A
1277	4-601968	#N/A	1	#N/A
1278	4-603079	#N/A	1	#N/A
1279	4-609087	#N/A	1	#N/A
1280	4-635466	#N/A	1	#N/A
1281	4-6436641	#N/A	1	#N/A
1282	4-6436666	#N/A	1	#N/A
1283	4-6437557	#N/A	1	#N/A
1284	4-742775	1	#N/A	#N/A
1285	5-15109970	1	#N/A	#N/A
1286	5-15110689	1	#N/A	#N/A
1287	5-15622814	#N/A	1	#N/A
1288	5-15661294	1	#N/A	#N/A
1289	5-1671733	#N/A	1	#N/A
1290	5-16725763	1	#N/A	#N/A
1291	5-16773048	1	#N/A	#N/A
1292	5-1677431	#N/A	1	#N/A
1293	5-16817619	1	#N/A	#N/A
1294	5-16825373	1	#N/A	#N/A
1295	5-16853388	1	#N/A	#N/A
1296	5-17220143	#N/A	1	#N/A
1297	5-17413038	1	#N/A	#N/A
1298	5-17426298	1	#N/A	#N/A
1299	5-18384825	1	#N/A	#N/A
1300	5-19380044	1	#N/A	#N/A
1301	5-19382833	1	#N/A	#N/A
1302	5-19587341	#N/A	#N/A	1
1303	5-19850254	1	#N/A	#N/A
1304	5-19850324	1	#N/A	#N/A
1305	5-19876368	1	#N/A	#N/A
1306	5-19877556	1	#N/A	#N/A
1307	5-19883160	1	#N/A	#N/A
1308	5-19892232	1	#N/A	#N/A
1309	5-20172921	1	#N/A	#N/A
1310	5-20457393	#N/A	1	#N/A
1311	5-20459078	1	1	#N/A
1312	5-20459223	#N/A	1	#N/A
1313	5-20462462	#N/A	1	#N/A
1314	5-20462591	#N/A	1	#N/A
1315	5-20463434	#N/A	#N/A	1
1316	5-20464209	1	1	1
1317	5-20464584	#N/A	1	#N/A
1318	5-20465772	1	1	#N/A
1319	5-21104555	1	#N/A	#N/A
1320	5-21106431	1	#N/A	#N/A
1321	5-21106433	1	#N/A	#N/A
1322	5-21292564	1	#N/A	#N/A
1323	5-22508900	1	#N/A	#N/A
1324	5-2269797	1	#N/A	#N/A
1325	5-22915742	1	#N/A	#N/A
1326	5-23272503	#N/A	#N/A	1
1327	5-23301442	1	#N/A	#N/A
1328	5-23312204	1	#N/A	#N/A
1329	5-23314866	1	#N/A	#N/A
1330	5-23350799	1	#N/A	#N/A
1331	5-23381718	1	#N/A	#N/A
1332	5-23466332	1	#N/A	#N/A
1333	5-25628523	1	#N/A	#N/A
1334	5-25705224	#N/A	#N/A	1
1335	5-25881531	1	#N/A	#N/A
1336	5-26076700	1	#N/A	#N/A
1337	5-26077118	1	#N/A	#N/A
1338	5-26077120	1	#N/A	#N/A
1339	5-26077141	1	#N/A	#N/A
1340	5-26185675	#N/A	#N/A	1
1341	5-26902891	1	#N/A	#N/A
1342	5-28380969	#N/A	1	#N/A
1343	5-28949034	1	#N/A	#N/A
1344	5-29464797	#N/A	1	#N/A
1345	5-29467386	#N/A	1	#N/A
1346	5-29511181	1	#N/A	#N/A
1347	5-3039953	#N/A	1	#N/A
1348	5-3167072	#N/A	#N/A	1
1349	5-3462267	1	#N/A	#N/A
1350	5-3469093	1	#N/A	#N/A
1351	5-3470829	1	#N/A	#N/A
1352	5-3481805	1	#N/A	#N/A
1353	5-3496951	1	#N/A	#N/A
1354	5-3496957	1	#N/A	#N/A
1355	5-3496976	1	#N/A	#N/A
1356	5-3497104	1	#N/A	#N/A
1357	5-3497970	1	#N/A	#N/A
1358	5-3502055	1	#N/A	#N/A
1359	5-3502964	1	#N/A	#N/A
1360	5-3503687	1	#N/A	#N/A
1361	5-3503750	1	#N/A	#N/A
1362	5-3504444	1	#N/A	#N/A
1363	5-3504514	1	#N/A	#N/A
1364	5-3506434	1	#N/A	#N/A
1365	5-3507774	1	#N/A	#N/A
1366	5-3541182	1	#N/A	#N/A
1367	5-3613540	1	#N/A	#N/A
1368	5-3613659	1	#N/A	#N/A
1369	5-3621100	1	#N/A	#N/A
1370	5-3664847	1	#N/A	#N/A
1371	5-3773572	1	#N/A	#N/A
1372	5-5514454	1	#N/A	#N/A
1373	5-5523655	1	#N/A	#N/A
1374	5-5523796	1	#N/A	#N/A
1375	5-5791591	#N/A	1	#N/A
1376	5-5824796	1	#N/A	#N/A
1377	5-5827539	1	1	#N/A
1378	5-5828799	1	1	1
1379	5-5829564	1	1	#N/A
1380	5-5831711	1	1	#N/A
1381	5-5832077	1	#N/A	#N/A
1382	5-5833872	1	1	#N/A
1383	5-5836388	#N/A	1	#N/A
1384	5-5837225	1	1	#N/A
1385	5-5838686	1	#N/A	#N/A
1386	5-5838925	1	1	#N/A
1387	5-5839379	#N/A	1	#N/A
1388	5-5840706	1	#N/A	#N/A
1389	5-5841187	1	#N/A	1
1390	5-5841290	1	#N/A	#N/A
1391	5-5842193	1	#N/A	#N/A
1392	5-5842234	1	#N/A	#N/A
1393	5-5842771	1	#N/A	#N/A
1394	5-5842802	1	#N/A	#N/A
1395	5-5843348	1	#N/A	#N/A
1396	5-5844237	1	#N/A	#N/A
1397	5-5844309	1	#N/A	#N/A
1398	5-5844869	1	1	#N/A
1399	5-5846654	1	#N/A	#N/A
1400	5-5846921	1	#N/A	#N/A
1401	5-5849205	1	1	#N/A
1402	5-5850432	1	#N/A	#N/A
1403	5-5851854	#N/A	1	#N/A
1404	5-5853011	1	#N/A	#N/A
1405	5-5853329	1	#N/A	1
1406	5-5853372	#N/A	1	#N/A
1407	5-5853374	1	#N/A	#N/A
1408	5-5853699	1	#N/A	#N/A
1409	5-5854058	1	1	#N/A
1410	5-5856776	#N/A	1	#N/A
1411	5-5857892	#N/A	1	#N/A
1412	5-5858098	1	1	#N/A
1413	5-5858885	1	#N/A	#N/A
1414	5-5858910	1	#N/A	#N/A
1415	5-6060649	1	#N/A	#N/A
1416	5-6561445	#N/A	1	#N/A
1417	5-6562088	#N/A	1	#N/A
1418	5-6640667	#N/A	1	#N/A
1419	5-6640862	#N/A	1	#N/A
1420	5-6793731	#N/A	1	#N/A
1421	5-6873211	1	#N/A	#N/A
1422	5-6956661	1	#N/A	#N/A
1423	5-6959946	1	#N/A	#N/A
1424	5-6961266	1	#N/A	#N/A
1425	5-6961967	1	#N/A	#N/A
1426	5-6962169	1	#N/A	#N/A
1427	5-6966606	1	#N/A	#N/A
1428	5-6966607	1	#N/A	#N/A
1429	5-6967227	1	#N/A	#N/A
1430	5-6967345	1	#N/A	#N/A
1431	5-6967361	1	#N/A	#N/A
1432	5-6969058	1	#N/A	#N/A
1433	5-6969961	1	#N/A	#N/A
1434	5-6970278	1	#N/A	#N/A
1435	5-6971234	1	#N/A	#N/A
1436	5-6971563	1	#N/A	#N/A
1437	5-6975133	1	#N/A	#N/A
1438	5-6976921	1	#N/A	#N/A
1439	5-6980568	1	#N/A	#N/A
1440	5-6980957	1	#N/A	#N/A
1441	5-6981047	1	#N/A	#N/A
1442	5-6981636	1	#N/A	#N/A
1443	5-6984465	1	#N/A	#N/A
1444	5-6996723	1	#N/A	#N/A
1445	5-7008194	1	#N/A	#N/A
1446	5-7049923	1	#N/A	#N/A
1447	5-7051993	1	1	#N/A
1448	5-7409356	1	#N/A	#N/A
1449	5-7414353	1	#N/A	#N/A
1450	5-7421486	1	#N/A	#N/A
1451	5-7425131	1	#N/A	#N/A
1452	5-7425312	1	#N/A	#N/A
1453	5-7425371	1	#N/A	#N/A
1454	5-7425470	1	#N/A	#N/A
1455	5-7438182	1	#N/A	#N/A
1456	5-7444391	1	#N/A	#N/A
1457	5-7453236	1	#N/A	#N/A
1458	5-7453889	1	#N/A	#N/A
1459	5-7453901	1	#N/A	#N/A
1460	5-7464042	1	1	#N/A
1461	5-7465007	1	#N/A	#N/A
1462	5-7878453	1	#N/A	#N/A
1463	5-9390532	1	#N/A	#N/A
1464	6-10100634	#N/A	1	#N/A
1465	6-10150906	1	1	#N/A
1466	6-10179134	#N/A	1	#N/A
1467	6-10180955	#N/A	#N/A	1
1468	6-10181902	#N/A	1	#N/A
1469	6-10187924	#N/A	#N/A	1
1470	6-10276165	#N/A	#N/A	1
1471	6-10285025	#N/A	1	#N/A
1472	6-10364657	1	#N/A	#N/A
1473	6-10364782	#N/A	#N/A	1
1474	6-10365451	1	#N/A	#N/A
1475	6-10365586	1	#N/A	#N/A
1476	6-10365664	1	#N/A	#N/A
1477	6-10365691	1	#N/A	#N/A
1478	6-10379233	#N/A	#N/A	1
1479	6-10683598	#N/A	#N/A	1
1480	6-10804540	#N/A	#N/A	1
1481	6-11000697	#N/A	1	#N/A
1482	6-11035469	#N/A	1	#N/A
1483	6-11111452	#N/A	1	#N/A
1484	6-11111699	#N/A	1	#N/A
1485	6-11255015	#N/A	1	#N/A
1486	6-1170873	1	#N/A	#N/A
1487	6-12402569	1	#N/A	#N/A
1488	6-12685101	1	#N/A	#N/A
1489	6-12912836	#N/A	1	#N/A
1490	6-12981976	1	#N/A	#N/A
1491	6-13548942	1	#N/A	#N/A
1492	6-1360617	1	#N/A	#N/A
1493	6-1518730	#N/A	#N/A	1
1494	6-1579910	1	#N/A	#N/A
1495	6-16924753	#N/A	1	#N/A
1496	6-17762607	1	#N/A	#N/A
1497	6-17782548	1	#N/A	#N/A
1498	6-18013616	1	#N/A	#N/A
1499	6-18099020	1	#N/A	#N/A
1500	6-18099072	1	#N/A	#N/A
1501	6-18519806	1	#N/A	#N/A
1502	6-18901395	1	#N/A	#N/A
1503	6-19248826	1	#N/A	#N/A
1504	6-19421597	1	#N/A	#N/A
1505	6-20079896	1	#N/A	#N/A
1506	6-20478924	#N/A	#N/A	1
1507	6-20526316	#N/A	1	#N/A
1508	6-20630154	1	#N/A	#N/A
1509	6-20702535	#N/A	1	#N/A
1510	6-21284514	1	#N/A	#N/A
1511	6-21284543	1	#N/A	#N/A
1512	6-2185582	1	#N/A	#N/A
1513	6-23027107	1	#N/A	#N/A
1514	6-23034170	1	#N/A	#N/A
1515	6-23034171	1	#N/A	#N/A
1516	6-23035419	1	#N/A	#N/A
1517	6-23094668	#N/A	1	#N/A
1518	6-23094704	#N/A	1	#N/A
1519	6-23094713	#N/A	1	#N/A
1520	6-23094818	#N/A	1	#N/A
1521	6-23107966	#N/A	1	#N/A
1522	6-23108529	#N/A	1	#N/A
1523	6-23109934	#N/A	1	#N/A
1524	6-23111127	#N/A	1	#N/A
1525	6-23785386	#N/A	1	#N/A
1526	6-24708134	1	1	1
1527	6-2514160	#N/A	1	#N/A
1528	6-26210343	1	#N/A	#N/A
1529	6-26952665	#N/A	1	#N/A
1530	6-27005898	1	#N/A	#N/A
1531	6-27156557	1	#N/A	#N/A
1532	6-27156560	1	#N/A	#N/A
1533	6-27288251	#N/A	#N/A	1
1534	6-27318569	1	#N/A	#N/A
1535	6-27533645	#N/A	#N/A	1
1536	6-27876287	1	#N/A	#N/A
1537	6-27918974	1	#N/A	#N/A
1538	6-28576133	#N/A	#N/A	1
1539	6-4682729	1	#N/A	#N/A
1540	6-5708542	#N/A	#N/A	1
1541	6-5709636	#N/A	1	#N/A
1542	6-5798991	#N/A	1	#N/A
1543	6-6355395	1	#N/A	#N/A
1544	6-6611003	#N/A	1	#N/A
1545	6-7596598	#N/A	#N/A	1
1546	6-7648594	#N/A	1	1
1547	6-7722123	#N/A	#N/A	1
1548	6-7778483	#N/A	1	#N/A
1549	6-919199	#N/A	#N/A	1
1550	7-10981089	1	#N/A	#N/A
1551	7-12549033	1	#N/A	#N/A
1552	7-1262096	1	#N/A	#N/A
1553	7-12884442	1	#N/A	#N/A
1554	7-12900189	1	#N/A	#N/A
1555	7-13485897	1	#N/A	#N/A
1556	7-1565793	#N/A	1	#N/A
1557	7-15759178	1	#N/A	#N/A
1558	7-15799048	1	#N/A	#N/A
1559	7-15847900	1	#N/A	#N/A
1560	7-15861208	1	1	#N/A
1561	7-15862877	1	#N/A	#N/A
1562	7-15965680	1	#N/A	#N/A
1563	7-15965766	1	#N/A	#N/A
1564	7-15965796	1	#N/A	#N/A
1565	7-15965816	1	#N/A	#N/A
1566	7-15966037	1	#N/A	#N/A
1567	7-15966350	1	#N/A	#N/A
1568	7-15966360	1	#N/A	#N/A
1569	7-15967372	1	#N/A	#N/A
1570	7-15967414	1	#N/A	#N/A
1571	7-15967427	1	#N/A	#N/A
1572	7-1712590	1	1	#N/A
1573	7-17360573	#N/A	#N/A	1
1574	7-1743566	#N/A	1	#N/A
1575	7-1744370	#N/A	1	#N/A
1576	7-1744514	#N/A	1	#N/A
1577	7-1744705	#N/A	1	#N/A
1578	7-19633171	1	#N/A	#N/A
1579	7-19633207	1	#N/A	#N/A
1580	7-19633260	1	#N/A	#N/A
1581	7-19635597	1	1	#N/A
1582	7-19640921	1	#N/A	#N/A
1583	7-19651534	1	#N/A	#N/A
1584	7-19651633	1	#N/A	#N/A
1585	7-19652208	1	#N/A	#N/A
1586	7-19652220	1	#N/A	#N/A
1587	7-19652232	1	#N/A	#N/A
1588	7-19652272	1	#N/A	#N/A
1589	7-19652851	1	#N/A	#N/A
1590	7-19652901	1	#N/A	#N/A
1591	7-19652958	1	#N/A	#N/A
1592	7-19653202	1	#N/A	#N/A
1593	7-19653686	1	#N/A	#N/A
1594	7-19653923	1	#N/A	#N/A
1595	7-19653966	1	#N/A	#N/A
1596	7-19654077	1	#N/A	#N/A
1597	7-19654188	1	#N/A	#N/A
1598	7-19654424	1	#N/A	#N/A
1599	7-19654845	1	#N/A	#N/A
1600	7-19657739	1	#N/A	#N/A
1601	7-19657857	1	#N/A	#N/A
1602	7-19658245	1	#N/A	#N/A
1603	7-19659145	1	#N/A	#N/A
1604	7-19662683	1	#N/A	#N/A
1605	7-19665072	1	#N/A	#N/A
1606	7-19665623	1	#N/A	#N/A
1607	7-19667034	1	#N/A	#N/A
1608	7-19668434	1	#N/A	#N/A
1609	7-19670638	1	#N/A	#N/A
1610	7-19671112	1	#N/A	#N/A
1611	7-19671586	1	#N/A	#N/A
1612	7-19671800	1	#N/A	#N/A
1613	7-19673147	1	#N/A	#N/A
1614	7-19673229	1	#N/A	#N/A
1615	7-19682953	1	#N/A	#N/A
1616	7-19684461	1	#N/A	#N/A
1617	7-19685807	1	#N/A	#N/A
1618	7-19685988	1	#N/A	#N/A
1619	7-19686055	1	#N/A	#N/A
1620	7-19686563	1	#N/A	#N/A
1621	7-19686612	1	#N/A	#N/A
1622	7-19686630	1	#N/A	#N/A
1623	7-19686763	1	#N/A	#N/A
1624	7-19686830	1	#N/A	#N/A
1625	7-19687107	1	#N/A	#N/A
1626	7-19687161	1	#N/A	#N/A
1627	7-19688277	1	#N/A	#N/A
1628	7-19689658	1	#N/A	#N/A
1629	7-19691542	1	#N/A	#N/A
1630	7-19691633	1	#N/A	#N/A
1631	7-19701913	1	#N/A	#N/A
1632	7-19732255	1	#N/A	#N/A
1633	7-19733202	1	#N/A	#N/A
1634	7-19733526	1	#N/A	#N/A
1635	7-19733893	1	#N/A	#N/A
1636	7-19734030	1	#N/A	#N/A
1637	7-19734438	1	#N/A	#N/A
1638	7-19734561	1	#N/A	#N/A
1639	7-19734598	1	#N/A	#N/A
1640	7-19734669	1	#N/A	#N/A
1641	7-19735377	1	#N/A	#N/A
1642	7-19735498	1	#N/A	#N/A
1643	7-19735591	1	#N/A	#N/A
1644	7-19735603	1	#N/A	#N/A
1645	7-19737490	1	#N/A	#N/A
1646	7-19737836	1	#N/A	#N/A
1647	7-19738372	1	#N/A	#N/A
1648	7-19739379	1	#N/A	#N/A
1649	7-19739965	1	#N/A	#N/A
1650	7-19742388	1	#N/A	#N/A
1651	7-19747332	1	#N/A	#N/A
1652	7-19753246	1	#N/A	#N/A
1653	7-19760083	1	#N/A	#N/A
1654	7-19760497	1	#N/A	#N/A
1655	7-19760950	1	#N/A	#N/A
1656	7-19761271	1	#N/A	#N/A
1657	7-19761381	1	#N/A	#N/A
1658	7-19761906	1	#N/A	#N/A
1659	7-19761950	1	#N/A	#N/A
1660	7-19762866	1	#N/A	#N/A
1661	7-19768003	1	#N/A	#N/A
1662	7-19768501	1	#N/A	#N/A
1663	7-19770475	1	#N/A	#N/A
1664	7-19772435	1	#N/A	#N/A
1665	7-19773208	1	#N/A	#N/A
1666	7-19774400	1	#N/A	#N/A
1667	7-19774557	1	#N/A	#N/A
1668	7-19776425	1	#N/A	#N/A
1669	7-19776554	1	#N/A	#N/A
1670	7-19777743	1	#N/A	#N/A
1671	7-19777787	1	#N/A	#N/A
1672	7-19778187	1	#N/A	#N/A
1673	7-19781358	1	#N/A	#N/A
1674	7-19786153	1	#N/A	#N/A
1675	7-19790423	1	#N/A	#N/A
1676	7-19791820	1	#N/A	#N/A
1677	7-19793707	1	#N/A	#N/A
1678	7-19794237	1	#N/A	#N/A
1679	7-19794507	1	#N/A	#N/A
1680	7-19795738	1	#N/A	#N/A
1681	7-19795921	1	#N/A	#N/A
1682	7-19832555	1	#N/A	#N/A
1683	7-19832665	1	#N/A	#N/A
1684	7-19845329	1	#N/A	#N/A
1685	7-19849016	1	#N/A	#N/A
1686	7-19853110	1	#N/A	#N/A
1687	7-19861744	1	#N/A	#N/A
1688	7-19862201	1	#N/A	#N/A
1689	7-19863344	1	#N/A	#N/A
1690	7-19864662	1	#N/A	#N/A
1691	7-19864986	1	#N/A	#N/A
1692	7-19865475	1	#N/A	#N/A
1693	7-19882184	1	#N/A	#N/A
1694	7-19883210	1	#N/A	#N/A
1695	7-19883401	1	#N/A	#N/A
1696	7-19886439	1	#N/A	#N/A
1697	7-19886670	1	#N/A	#N/A
1698	7-19887468	1	#N/A	#N/A
1699	7-19900810	1	#N/A	#N/A
1700	7-19917160	1	#N/A	#N/A
1701	7-19917161	1	#N/A	#N/A
1702	7-19917167	1	#N/A	#N/A
1703	7-19924232	1	#N/A	#N/A
1704	7-20118556	1	#N/A	#N/A
1705	7-2014107	1	#N/A	#N/A
1706	7-2054141	1	#N/A	#N/A
1707	7-2056202	1	#N/A	#N/A
1708	7-2056203	1	#N/A	#N/A
1709	7-20789699	#N/A	1	#N/A
1710	7-20824827	#N/A	1	#N/A
1711	7-20942159	#N/A	1	#N/A
1712	7-20954586	#N/A	1	#N/A
1713	7-20962056	#N/A	1	1
1714	7-20962241	#N/A	1	#N/A
1715	7-20962941	#N/A	#N/A	1
1716	7-20963097	#N/A	1	#N/A
1717	7-20964897	1	#N/A	1
1718	7-20964953	#N/A	1	#N/A
1719	7-20964958	#N/A	1	#N/A
1720	7-20965251	1	1	#N/A
1721	7-20965285	1	#N/A	#N/A
1722	7-20965321	#N/A	1	#N/A
1723	7-20965338	1	1	#N/A
1724	7-20965798	#N/A	1	1
1725	7-20966139	#N/A	1	#N/A
1726	7-20966158	#N/A	#N/A	1
1727	7-20967544	#N/A	1	#N/A
1728	7-20970792	#N/A	1	#N/A
1729	7-21095331	#N/A	1	#N/A
1730	7-21104616	#N/A	1	#N/A
1731	7-21144725	1	1	1
1732	7-21159874	#N/A	1	#N/A
1733	7-21159951	#N/A	1	#N/A
1734	7-21164943	#N/A	1	#N/A
1735	7-21169539	#N/A	1	#N/A
1736	7-21224576	#N/A	1	#N/A
1737	7-21348100	1	#N/A	1
1738	7-21348126	1	#N/A	1
1739	7-21348588	1	#N/A	1
1740	7-21351207	1	1	1
1741	7-21354013	1	1	#N/A
1742	7-21354470	1	#N/A	#N/A
1743	7-21354933	1	1	#N/A
1744	7-21355532	1	#N/A	1
1745	7-21355590	#N/A	1	#N/A
1746	7-21358882	1	#N/A	#N/A
1747	7-21367492	1	1	#N/A
1748	7-21374458	#N/A	#N/A	1
1749	7-21378301	1	#N/A	#N/A
1750	7-21409433	1	1	#N/A
1751	7-21410285	#N/A	1	#N/A
1752	7-21415594	#N/A	1	#N/A
1753	7-21431941	1	1	#N/A
1754	7-21431990	#N/A	1	#N/A
1755	7-21432006	#N/A	1	#N/A
1756	7-21432088	#N/A	1	#N/A
1757	7-21432401	1	1	#N/A
1758	7-21432420	1	#N/A	#N/A
1759	7-21432526	1	1	1
1760	7-21432529	1	#N/A	#N/A
1761	7-21432601	1	1	1
1762	7-21433168	1	#N/A	1
1763	7-21433338	1	#N/A	#N/A
1764	7-21433364	1	1	#N/A
1765	7-21433525	#N/A	1	#N/A
1766	7-21434958	1	#N/A	#N/A
1767	7-21435001	#N/A	1	#N/A
1768	7-21435082	1	1	#N/A
1769	7-21435357	#N/A	#N/A	1
1770	7-21435358	#N/A	#N/A	1
1771	7-21435449	1	1	#N/A
1772	7-21435661	#N/A	1	#N/A
1773	7-21435870	1	1	#N/A
1774	7-21435876	1	1	#N/A
1775	7-21435945	1	#N/A	#N/A
1776	7-21436019	#N/A	1	#N/A
1777	7-21436024	1	1	#N/A
1778	7-21436049	1	1	#N/A
1779	7-21436059	1	1	#N/A
1780	7-21436115	1	1	#N/A
1781	7-21436144	1	#N/A	#N/A
1782	7-21436150	1	#N/A	#N/A
1783	7-21436176	1	#N/A	#N/A
1784	7-21436271	1	1	#N/A
1785	7-21436304	1	1	1
1786	7-21436418	1	#N/A	#N/A
1787	7-21436419	1	#N/A	#N/A
1788	7-21436511	1	1	#N/A
1789	7-21436514	1	#N/A	#N/A
1790	7-21436536	1	1	#N/A
1791	7-21436572	1	#N/A	#N/A
1792	7-21436579	1	1	#N/A
1793	7-21436785	#N/A	1	#N/A
1794	7-21439465	1	1	1
1795	7-21439587	#N/A	1	#N/A
1796	7-21439589	1	1	#N/A
1797	7-21439740	#N/A	1	#N/A
1798	7-21439797	1	#N/A	#N/A
1799	7-21439856	1	1	#N/A
1800	7-21439926	1	#N/A	#N/A
1801	7-21445723	1	1	#N/A
1802	7-21453371	1	1	1
1803	7-21453954	1	1	1
1804	7-21456344	1	1	#N/A
1805	7-21464279	1	#N/A	#N/A
1806	7-21465070	#N/A	1	#N/A
1807	7-21465168	#N/A	#N/A	1
1808	7-21465343	1	#N/A	#N/A
1809	7-21465456	1	#N/A	#N/A
1810	7-21465504	1	#N/A	#N/A
1811	7-21466167	#N/A	1	#N/A
1812	7-21466247	#N/A	1	#N/A
1813	7-21466257	#N/A	1	#N/A
1814	7-21466311	#N/A	1	#N/A
1815	7-21466318	#N/A	1	#N/A
1816	7-21466360	#N/A	1	#N/A
1817	7-21466384	#N/A	1	#N/A
1818	7-21466399	#N/A	1	#N/A
1819	7-21468292	1	#N/A	#N/A
1820	7-21468954	#N/A	1	#N/A
1821	7-21469298	#N/A	1	#N/A
1822	7-21477991	#N/A	1	#N/A
1823	7-21483315	1	#N/A	1
1824	7-21517129	1	#N/A	#N/A
1825	7-21517843	1	1	1
1826	7-21573483	#N/A	1	#N/A
1827	7-21573518	#N/A	1	#N/A
1828	7-21575038	1	1	#N/A
1829	7-21575544	#N/A	1	#N/A
1830	7-21582311	1	#N/A	1
1831	7-21601407	#N/A	1	#N/A
1832	7-21601844	1	#N/A	#N/A
1833	7-21603490	1	#N/A	#N/A
1834	7-21604154	#N/A	1	1
1835	7-21606264	1	#N/A	#N/A
1836	7-21608259	1	1	#N/A
1837	7-21623105	1	#N/A	#N/A
1838	7-21627802	1	#N/A	1
1839	7-21628855	1	#N/A	#N/A
1840	7-21940798	1	#N/A	#N/A
1841	7-2231329	1	#N/A	#N/A
1842	7-22313885	1	#N/A	#N/A
1843	7-22708503	1	#N/A	#N/A
1844	7-22869769	#N/A	1	#N/A
1845	7-22876713	#N/A	1	#N/A
1846	7-23272476	1	#N/A	#N/A
1847	7-24329166	1	#N/A	#N/A
1848	7-24352124	1	#N/A	#N/A
1849	7-26052272	#N/A	#N/A	1
1850	7-26336360	1	#N/A	#N/A
1851	7-26429894	1	#N/A	#N/A
1852	7-27971375	1	#N/A	#N/A
1853	7-27974844	1	#N/A	#N/A
1854	7-27974850	1	#N/A	#N/A
1855	7-27980346	1	#N/A	#N/A
1856	7-27985450	1	#N/A	#N/A
1857	7-27985456	1	#N/A	#N/A
1858	7-27985462	1	#N/A	#N/A
1859	7-27989957	1	#N/A	#N/A
1860	7-27990140	1	#N/A	#N/A
1861	7-27997703	1	#N/A	#N/A
1862	7-27997969	1	#N/A	#N/A
1863	7-27999619	1	#N/A	#N/A
1864	7-28000065	1	#N/A	#N/A
1865	7-28000080	1	#N/A	#N/A
1866	7-28000670	1	#N/A	#N/A
1867	7-28000716	1	#N/A	#N/A
1868	7-28011809	1	#N/A	#N/A
1869	7-28097270	1	#N/A	#N/A
1870	7-28647455	1	#N/A	#N/A
1871	7-28713027	#N/A	1	#N/A
1872	7-29027718	1	1	#N/A
1873	7-2937746	#N/A	1	#N/A
1874	7-29492205	1	#N/A	#N/A
1875	7-29567493	1	#N/A	#N/A
1876	7-3110441	#N/A	1	#N/A
1877	7-3136365	#N/A	1	#N/A
1878	7-3162048	1	1	#N/A
1879	7-3164004	#N/A	1	#N/A
1880	7-3164581	#N/A	1	#N/A
1881	7-3166084	#N/A	1	#N/A
1882	7-3171615	#N/A	1	#N/A
1883	7-3171741	#N/A	1	#N/A
1884	7-3172704	#N/A	1	#N/A
1885	7-3173355	#N/A	1	#N/A
1886	7-3173389	#N/A	1	#N/A
1887	7-3174159	#N/A	1	#N/A
1888	7-3175082	#N/A	1	#N/A
1889	7-3175312	#N/A	1	#N/A
1890	7-3176901	#N/A	1	#N/A
1891	7-3176980	#N/A	1	#N/A
1892	7-3176996	#N/A	1	#N/A
1893	7-3177037	#N/A	1	#N/A
1894	7-3177788	#N/A	1	#N/A
1895	7-3177890	#N/A	1	#N/A
1896	7-3178058	#N/A	1	#N/A
1897	7-3178775	#N/A	1	#N/A
1898	7-3182444	#N/A	1	#N/A
1899	7-3255965	#N/A	1	#N/A
1900	7-3480862	#N/A	1	#N/A
1901	7-3717979	1	1	1
1902	7-4881662	#N/A	#N/A	1
1903	7-4906542	1	#N/A	#N/A
1904	7-5028797	1	#N/A	#N/A
1905	7-5028804	1	#N/A	#N/A
1906	7-5085509	1	#N/A	#N/A
1907	7-5239878	#N/A	#N/A	1
1908	7-5389309	#N/A	1	#N/A
1909	7-601341	1	#N/A	#N/A
1910	7-617882	1	#N/A	#N/A
1911	7-682966	1	#N/A	#N/A
1912	7-7403466	#N/A	1	#N/A
1913	7-7636489	1	1	#N/A
1914	7-7946057	1	#N/A	#N/A
1915	7-8184738	1	#N/A	#N/A
1916	7-8223407	1	#N/A	#N/A
1917	7-9114830	#N/A	#N/A	1
1918	8-11400888	1	#N/A	#N/A
1919	8-11492903	1	#N/A	#N/A
1920	8-11768597	1	1	#N/A
1921	8-13849842	1	#N/A	#N/A
1922	8-1485107	#N/A	1	#N/A
1923	8-1485294	#N/A	1	#N/A
1924	8-1485614	1	1	1
1925	8-1485615	#N/A	1	#N/A
1926	8-1503745	#N/A	1	#N/A
1927	8-16080315	1	#N/A	#N/A
1928	8-16633079	1	#N/A	#N/A
1929	8-17260873	1	#N/A	#N/A
1930	8-17387456	#N/A	#N/A	1
1931	8-17718652	#N/A	1	#N/A
1932	8-17728243	#N/A	#N/A	1
1933	8-17839797	#N/A	#N/A	1
1934	8-17896720	#N/A	#N/A	1
1935	8-17901436	#N/A	1	#N/A
1936	8-18007965	#N/A	1	#N/A
1937	8-18010173	#N/A	#N/A	1
1938	8-18015786	#N/A	1	#N/A
1939	8-18019095	#N/A	1	#N/A
1940	8-18056442	#N/A	1	#N/A
1941	8-18057442	#N/A	1	#N/A
1942	8-18072770	#N/A	1	#N/A
1943	8-18073337	#N/A	1	#N/A
1944	8-18075220	#N/A	1	#N/A
1945	8-18076613	#N/A	1	#N/A
1946	8-19232704	1	#N/A	#N/A
1947	8-19255453	1	#N/A	#N/A
1948	8-19950253	1	#N/A	#N/A
1949	8-2165546	#N/A	1	#N/A
1950	8-21683721	1	1	#N/A
1951	8-2352427	#N/A	1	#N/A
1952	8-2372322	1	#N/A	#N/A
1953	8-2482717	1	#N/A	#N/A
1954	8-25475541	1	#N/A	#N/A
1955	8-25885914	1	#N/A	#N/A
1956	8-25903824	1	#N/A	#N/A
1957	8-26123200	1	#N/A	#N/A
1958	8-26125029	1	#N/A	#N/A
1959	8-26126179	1	#N/A	#N/A
1960	8-26126221	1	#N/A	#N/A
1961	8-26736462	1	#N/A	#N/A
1962	8-26987122	1	#N/A	#N/A
1963	8-27117165	#N/A	#N/A	1
1964	8-27237232	1	#N/A	#N/A
1965	8-27468029	1	#N/A	#N/A
1966	8-27508101	#N/A	1	#N/A
1967	8-27509673	#N/A	#N/A	1
1968	8-27541586	1	#N/A	#N/A
1969	8-27541784	1	#N/A	#N/A
1970	8-27543881	1	#N/A	#N/A
1971	8-27543904	1	#N/A	#N/A
1972	8-27543913	1	#N/A	#N/A
1973	8-27544961	1	#N/A	#N/A
1974	8-27550698	1	#N/A	#N/A
1975	8-27563910	1	1	#N/A
1976	8-27569118	1	1	1
1977	8-27569249	#N/A	#N/A	1
1978	8-27577296	1	#N/A	#N/A
1979	8-27582900	1	#N/A	#N/A
1980	8-27598064	1	#N/A	#N/A
1981	8-27598134	1	#N/A	#N/A
1982	8-27720706	#N/A	#N/A	1
1983	8-27756927	#N/A	#N/A	1
1984	8-27971540	1	#N/A	#N/A
1985	8-28128800	1	#N/A	1
1986	8-2894408	1	#N/A	#N/A
1987	8-3970739	1	#N/A	#N/A
1988	8-4173699	1	1	#N/A
1989	8-4770920	1	#N/A	#N/A
1990	8-6075611	#N/A	1	#N/A
1991	8-6088244	1	#N/A	#N/A
1992	8-6837898	#N/A	1	#N/A
1993	8-6840149	1	#N/A	#N/A
1994	8-9032880	1	#N/A	#N/A
1995	8-9111503	1	#N/A	#N/A
1996	8-9111703	1	#N/A	#N/A
1997	8-9113079	1	#N/A	#N/A
1998	8-9113449	1	#N/A	#N/A
[truncated: 219 more rows]
