# Supplementary material for: Integrative genomic approaches to unravel genomic regions and candidate genes associated with flag leaf photosynthesis at the reproductive stage in rice
Source: Front Plant Sci. 2026 Apr 23;17:1752716. doi: 10.3389/fpls.2026.1752716 (PMC13149379; doi:10.3389/fpls.2026.1752716)
Supplement: Supplementary file 16 [file Table11.xlsx]

## Sheet: LOC_Os01g03750_hapSummary
S Table12 (a): Haplotype summary of selected candidate genes "LOC_Os01g03750" in selected rice acessions
Hap	1568130	1568573	1569575	1569649	1569858	1570015	1570322	1570409	1570666	1570864	1570896	1571431	Accession	freq
CHR	Chr1	Chr1	Chr1	Chr1	Chr1	Chr1	Chr1	Chr1	Chr1	Chr1	Chr1	Chr1		NA
POS	1568130	1568573	1569575	1569649	1569858	1570015	1570322	1570409	1570666	1570864	1570896	1571431		NA
INFO	NA	NA	NA	NA	NA	NA	NA	NA	NA	NA	NA	NA		NA
ALLELE	C/G	A/G	A/G	C/T	T/C	G/A	A/T	T/C	G/A	C/A	G/C	C/T		NA
H001	CC	AA	AA	CC	TT	GG	AA	TT	GG	CC	GG	CC	Nipponbara	1
H002	CC	AA	AA	CC	TT	GG	AA	TT	GG	CC	GG	TC	Cypress	1
H003	CC	GG	GG	CC	CC	GG	AA	TT	GG	AA	CC	TT	310080	1
H004	CC	GG	GG	CC	TT	GG	AA	TT	GG	AA	CC	TT	Zhe.733	1
H005	GG	GG	AA	TT	TT	AA	TT	CC	AA	AA	GG	TT	N22	1

## Sheet: LOC_Os01g04460_hapSummary
S Table12 (b): Haplotype summary of selected candidate genes "LOC_Os01g04460" in selected rice acessions
Hap	1982774	1982833	1982842	1982849	1982857	1982862	1982874	1982914	1982915	1982962	1982973	1982990	1983011	1983117	1983156	1983490	1983608	1983612	1983841	1983854	1983868	1983994	1984102	1984125	1984149	1984383	1984414	1984479	1984596	1984599	1984632	1984829	1984902	1984968	1984978	1984980	1984989	1984995	1985065	1985083	1985125	1985170	1985248	1985254	1985337	1985456	1985494	1985509	1985680
CHR	Chr1	Chr1	Chr1	Chr1	Chr1	Chr1	Chr1	Chr1	Chr1	Chr1	Chr1	Chr1	Chr1	Chr1	Chr1	Chr1	Chr1	Chr1	Chr1	Chr1	Chr1	Chr1	Chr1	Chr1	Chr1	Chr1	Chr1	Chr1	Chr1	Chr1	Chr1	Chr1	Chr1	Chr1	Chr1	Chr1	Chr1	Chr1	Chr1	Chr1	Chr1	Chr1	Chr1	Chr1	Chr1	Chr1	Chr1	Chr1	Chr1
POS	1982774	1982833	1982842	1982849	1982857	1982862	1982874	1982914	1982915	1982962	1982973	1982990	1983011	1983117	1983156	1983490	1983608	1983612	1983841	1983854	1983868	1983994	1984102	1984125	1984149	1984383	1984414	1984479	1984596	1984599	1984632	1984829	1984902	1984968	1984978	1984980	1984989	1984995	1985065	1985083	1985125	1985170	1985248	1985254	1985337	1985456	1985494	1985509	1985680
INFO	NA	NA	NA	NA	NA	NA	NA	NA	NA	NA	NA	NA	NA	NA	NA	NA	NA	NA	NA	NA	NA	NA	NA	NA	NA	NA	NA	NA	NA	NA	NA	NA	NA	NA	NA	NA	NA	NA	NA	NA	NA	NA	NA	NA	NA	NA	NA	NA	NA
ALLELE	C/T	T/A	T/C	G/A	A/T	A/G	C/A	T/C	A/G	A/T	C/T	A/C	A/C	G/A	C/A	T/A	T/G	T/G	A/T	T/G	G/A	A/C	T/G	A/G	G/A	C/T	G/A	T/C	T/C	T/C	G/A	A/C	T/C	G/A	G/T	A/G	A/C	G/A	C/G	A/G	G/T	A/G	A/G	C/T	A/G	C/T	G/A	C/T	A/G
H001	TT	AA	CC	AA	TT	GG	AA	CC	GG	TT	TT	CC	CC	AA	AA	AA	GG	GG	TT	GG	AA	CC	GG	GG	AA	TT	AA	CC	CC	CC	AA	CC	CC	AA	TT	GG	CC	AA	GG	GG	TT	GG	GG	TT	GG	TT	AA	TT	GG
H002	CC	AA	CC	AA	TT	GG	AA	CC	GG	TT	TT	CC	CC	AA	CC	AA	GG	GG	TT	GG	AA	CC	GG	GG	AA	TT	AA	CC	CC	CC	GG	CC	CC	AA	TT	GG	CC	AA	GG	GG	TT	GG	GG	TT	GG	TT	AA	TT	GG
H003	CC	TT	TT	GG	AA	AA	CC	TT	AA	AA	CC	AA	AA	GG	CC	TT	TT	TT	AA	TT	GG	AA	TT	AA	GG	CC	GG	TT	TT	TT	GG	AA	TT	GG	GG	AA	AA	GG	CC	AA	GG	AA	AA	CC	AA	CC	GG	CC	AA
H004	CC	TT	TT	GG	AA	AA	CC	TT	AA	AA	CC	AA	AA	GG	CC	TT	TT	TT	AA	TT	GG	AA	TT	AA	GG	CC	GG	TT	TT	TT	GG	AA	TT	GG	GG	AA	AA	GG	CC	AA	GG	AA	AA	CC	AA	CC	GG	CC	AA
[truncated: 24 more columns]

## Sheet: LOC_Os02g40030_hapSummary
S Table12 (c): Haplotype summary of selected candidate genes "LOC_Os02g40030"in selected rice acessions
Hap	24234175	24234208	24234275	24234284	24234285	24234398	24234451	24234482	24234634	24234704	24234871	24234882	24234902	24234903	24234925	24234945	24235048	24235096	24235159	24235221	24235237	24235274	24235373	24235382	24235397	24235623	24235628	24235918	24236100	24236221	24236356	24236728	24236972	24237140	24237399	24237599	24237883	24237963	24238539	24238542	24238625	24238639	24238640	24238763	24238895	24239086	24239271	24239372	24239569
CHR	Chr2	Chr2	Chr2	Chr2	Chr2	Chr2	Chr2	Chr2	Chr2	Chr2	Chr2	Chr2	Chr2	Chr2	Chr2	Chr2	Chr2	Chr2	Chr2	Chr2	Chr2	Chr2	Chr2	Chr2	Chr2	Chr2	Chr2	Chr2	Chr2	Chr2	Chr2	Chr2	Chr2	Chr2	Chr2	Chr2	Chr2	Chr2	Chr2	Chr2	Chr2	Chr2	Chr2	Chr2	Chr2	Chr2	Chr2	Chr2	Chr2
POS	24234175	24234208	24234275	24234284	24234285	24234398	24234451	24234482	24234634	24234704	24234871	24234882	24234902	24234903	24234925	24234945	24235048	24235096	24235159	24235221	24235237	24235274	24235373	24235382	24235397	24235623	24235628	24235918	24236100	24236221	24236356	24236728	24236972	24237140	24237399	24237599	24237883	24237963	24238539	24238542	24238625	24238639	24238640	24238763	24238895	24239086	24239271	24239372	24239569
INFO	NA	NA	NA	NA	NA	NA	NA	NA	NA	NA	NA	NA	NA	NA	NA	NA	NA	NA	NA	NA	NA	NA	NA	NA	NA	NA	NA	NA	NA	NA	NA	NA	NA	NA	NA	NA	NA	NA	NA	NA	NA	NA	NA	NA	NA	NA	NA	NA	NA
ALLELE	C/T	A/G	T/C	T/A	C/T	T/C	T/G	G/A	T/G	A/G	C/T	C/T	G/A	G/A	C/T	C/T	C/T	G/A	C/T	T/G	C/A	C/G	G/A	A/C	C/T	C/T	C/T	G/A	G/A	T/G	T/G	C/T	C/A	C/T	A/G	G/T	A/G	G/T	T/C	T/C	A/G	T/A	T/A	A/T	C/T	A/G	C/T	G/A	T/A
H001	CC	AA	CC	TT	CC	CC	TT	GG	TT	GG	TT	TT	AA	GG	CC	CC	CC	GG	TT	TT	CC	GG	GG	AA	TT	TT	CC	GG	GG	TT	GG	CC	CC	CC	GG	GG	AA	GG	TT	TT	GG	AA	AA	TT	CC	AA	CC	GG	TT
H002	CC	AA	TT	TT	CC	TT	TT	GG	TT	AA	CC	CC	GG	GG	CC	CC	CC	GG	CC	TT	CC	CC	GG	AA	CC	CC	CC	GG	GG	TT	TT	CC	CC	CC	AA	GG	AA	GG	TT	TT	AA	TT	TT	AA	CC	AA	CC	GG	TT
H003	CC	AA	TT	TT	CC	TT	TT	GG	TT	GG	TT	CC	GG	GG	CC	CC	CC	GG	TT	TT	CC	CC	GG	AA	TT	TT	CC	GG	GG	TT	TT	CC	AA	CC	GG	GG	GG	GG	TT	TT	AA	TT	TT	AA	CC	AA	CC	GG	TT
H004	CC	GG	TT	AA	TT	CC	GG	AA	GG	GG	TT	CC	GG	AA	TT	TT	TT	AA	TT	GG	AA	N	N	N	N	TT	TT	AA	AA	GG	TT	TT	AA	TT	GG	TT	N	TT	CC	CC	AA	TT	AA	AA	TT	GG	N	AA	AA
H005	N	AA	N	N	N	CC	TT	GG	TT	GG	TT	TT	AA	GG	CC	CC	CC	GG	TT	TT	CC	GG	GG	AA	TT	TT	CC	GG	GG	TT	GG	CC	CC	CC	GG	GG	AA	GG	TT	TT	GG	AA	AA	TT	CC	AA	CC	GG	TT
[truncated: 7 more columns]

## Sheet: LOC_Os04g58760_hapSummary
S Table12 (d): Haplotype summary of selected candidate genes "LOC_Os04g58760" in selected rice acessions
Hap	34949120	34949124	34949136	34949141	34949889	34949919	34949938	34950351	34950644	34951947	34951968	34951975	34952047	34952183	Accession	freq
CHR	Chr4	Chr4	Chr4	Chr4	Chr4	Chr4	Chr4	Chr4	Chr4	Chr4	Chr4	Chr4	Chr4	Chr4		NA
POS	34949120	34949124	34949136	34949141	34949889	34949919	34949938	34950351	34950644	34951947	34951968	34951975	34952047	34952183		NA
INFO	NA	NA	NA	NA	NA	NA	NA	NA	NA	NA	NA	NA	NA	NA		NA
ALLELE	G/A	T/A	T/A	T/A	G/A	C/G	G/A	A/G	G/T	C/T	T/C	C/T	A/G	C/T		NA
H001	GG	TT	TT	TT	GG	CC	GG	AA	GG	CC	TT	CC	AA	CC	Nipponbara;Cypress;310080	3
H002	AA	AA	AA	AA	GG	GG	GG	GG	TT	TT	TT	TT	GG	TT	N22	1
H003	N	N	N	N	AA	GG	AA	GG	GG	TT	CC	TT	GG	TT	Zhe733	1

## Sheet: LOC_Os06g45970_hapSummary_
S Table12 (e): Haplotype summary of selected candidate genes "LOC_Os06g45970"in selected rice acessions
Hap	27860755	27861065	27861597	27861860	27861888	27862460	27862571	27862958	Accession	freq
CHR	Chr6	Chr6	Chr6	Chr6	Chr6	Chr6	Chr6	Chr6		NA
POS	27860755	27861065	27861597	27861860	27861888	27862460	27862571	27862958		NA
INFO	NA	NA	NA	NA	NA	NA	NA	NA		NA
ALLELE	G/C	C/T	A/G	C/T	A/G	T/C	G/A	A/T		NA
H001	GG	CC	AA	CC	AA	TT	GG	AA	Nipponbara;Cypress;Zhe733;310080	4
H002	CC	TT	GG	TT	GG	CC	AA	TT	N22	1

## Sheet: LOC_Os09g15330_hapSummary
S Table12 (f): Haplotype summary of selected candidate genes "LOC_Os09g15330" in selected rice acessions
Hap	9365110	9365184	9366025	9366038	9366055	9366080	9366111	9366119	9366120	9366209	9366242	9366245	9366258	9366262	9366290	9366295	9366460	9367429	9367511	9367918	9368140	9368174	9368387	9369029	9369423	9369449	9370174	9370616	9370663	9370686	9370688	Accession	freq
CHR	Chr9	Chr9	Chr9	Chr9	Chr9	Chr9	Chr9	Chr9	Chr9	Chr9	Chr9	Chr9	Chr9	Chr9	Chr9	Chr9	Chr9	Chr9	Chr9	Chr9	Chr9	Chr9	Chr9	Chr9	Chr9	Chr9	Chr9	Chr9	Chr9	Chr9	Chr9		NA
POS	9365110	9365184	9366025	9366038	9366055	9366080	9366111	9366119	9366120	9366209	9366242	9366245	9366258	9366262	9366290	9366295	9366460	9367429	9367511	9367918	9368140	9368174	9368387	9369029	9369423	9369449	9370174	9370616	9370663	9370686	9370688		NA
INFO	NA	NA	NA	NA	NA	NA	NA	NA	NA	NA	NA	NA	NA	NA	NA	NA	NA	NA	NA	NA	NA	NA	NA	NA	NA	NA	NA	NA	NA	NA	NA		NA
ALLELE	G/A	G/A	A/G	G/A	G/A	G/A	G/A	A/G	G/A	A/G	T/A	A/G	G/A	G/A	G/T	T/A	C/T	A/G	C/T	G/T	C/T	T/A	T/C	C/A	C/A	G/T	A/G	G/A	C/T	C/A	C/T		NA
H001	AA	GG	AA	GG	GG	GG	GG	AA	GG	AA	TT	GG	GG	AA	GG	TT	TT	AA	CC	GG	CC	TT	CC	AA	AA	TT	GG	GG	TT	CC	CC	Cypress;310080	2
H002	AA	AA	AA	GG	N	N	N	N	N	N	N	N	N	N	N	N	CC	AA	TT	TT	TT	AA	CC	AA	CC	TT	AA	AA	CC	CC	TT	Zhe733	1
H003	AA	GG	GG	AA	GG	GG	GG	AA	GG	AA	TT	GG	GG	GG	TT	TT	TT	GG	CC	GG	CC	TT	N	CC	CC	GG	AA	GG	CC	AA	CC	N22	1
H004	GG	GG	AA	GG	GG	GG	GG	AA	GG	AA	TT	AA	GG	GG	GG	TT	CC	AA	CC	GG	CC	TT	TT	CC	CC	GG	AA	GG	CC	CC	CC	Nipponbara	1

## Sheet: LOC_Os11g36440_hapSummary
S Table12 (g): Haplotype summary of selected candidate genes "LOC_Os11g36440" in selected rice acessions
Hap	21485308	21485420	21485443	21485456	21485512	21485730	21485824	21485983	21486139	21486232	21486403	21486597	21486929	21487356	21487471	21488264	21488304	21488490	21489007	21489058	21489201	21489680	21490080	21490165	Accession	freq
CHR	Chr11	Chr11	Chr11	Chr11	Chr11	Chr11	Chr11	Chr11	Chr11	Chr11	Chr11	Chr11	Chr11	Chr11	Chr11	Chr11	Chr11	Chr11	Chr11	Chr11	Chr11	Chr11	Chr11	Chr11		NA
POS	21485308	21485420	21485443	21485456	21485512	21485730	21485824	21485983	21486139	21486232	21486403	21486597	21486929	21487356	21487471	21488264	21488304	21488490	21489007	21489058	21489201	21489680	21490080	21490165		NA
INFO	NA	NA	NA	NA	NA	NA	NA	NA	NA	NA	NA	NA	NA	NA	NA	NA	NA	NA	NA	NA	NA	NA	NA	NA		NA
ALLELE	A/C	G/C	G/A	T/A	C/T	T/C	C/A	A/G	G/A	G/A	G/A	T/A	G/A	C/A	A/G	T/C	A/G	G/A	G/A	C/T	T/G	C/T	T/A	G/A		NA
H001	AA	GG	GG	TT	CC	TT	CC	AA	AA	GG	GG	TT	GG	AA	AA	TT	GG	GG	GG	CC	TT	CC	AA	GG	Zhe733	1
H002	AA	GG	GG	TT	CC	TT	CC	AA	GG	GG	GG	TT	GG	CC	AA	TT	AA	GG	GG	CC	TT	CC	TT	GG	Nipponbare	1
H003	CC	CC	AA	TT	TT	CC	AA	GG	GG	AA	AA	TT	AA	CC	GG	TT	AA	GG	AA	CC	GG	TT	AA	GG	N22	1
H004	CC	GG	AA	AA	CC	TT	CC	GG	GG	GG	GG	AA	GG	CC	GG	CC	AA	AA	GG	CC	TT	CC	AA	AA	Cypress	1
H005	CC	GG	AA	AA	CC	TT	CC	GG	GG	GG	GG	AA	GG	CC	GG	CC	AA	AA	GG	N	TT	CC	AA	AA	310080	1
