# Supplementary material for: Integrative genomic approaches to unravel genomic regions and candidate genes associated with flag leaf photosynthesis at the reproductive stage in rice
Source: Front Plant Sci. 2026 Apr 23;17:1752716. doi: 10.3389/fpls.2026.1752716 (PMC13149379; doi:10.3389/fpls.2026.1752716)
Supplement: Supplementary file 17 [file Table12.xlsx]

## Sheet: LOC_Os01g03750
CHR	pos	REF	ALT	INFO	s_1	s_10	s_100	s_101	s_102	s_103	s_104	s_105	s_106	s_108	s_109	s_11	s_110	s_111	s_113	s_114	s_115	s_117	s_118	s_119	s_12	s_120	s_121	s_122	s_123	s_124	s_128	s_129	s_13	s_130	s_131	s_132	s_133	s_134	s_135	s_137	s_138	s_139	s_14	s_140	s_141	s_142	s_143	s_144	s_145
Chr1	1568130	C	G	NA	CC	CC	CC	CC	CC	CC	GG	CC	CC	CC	GG	CC	CC	CC	GG	GG	GG	GG	CC	CC	CC	CC	GG	CC	CC	GG	CC	CC	CC	CC	CC	CC	CC	CC	CC	CC	CC	CC	CC	CC	CC	GG	GG	GG	GG
Chr1	1568573	A	G	NA	AA	AA	AA	GG	GG	AA	GG	GG	AA	AA	GG	GG	AA	AA	GG	GG	GG	GG	GG	GG	AA	GG	GG	AA	GG	GG	GG	GG	AA	GG	GG	GG	GG	GG	GG	AA	GG	GG	AA	GG	GG	GG	GG	GG	GG
Chr1	1569049	T	C	NA	TT	TT	TT	TT	TT	CC	TT	TT	CC	TT	TT	TT	TT	CC	TT	TT	TT	TT	TT	TT	TT	TT	TT	TT	TT	TT	TT	TT	TT	TT	TT	TT	TT	TT	TT	TT	TT	TT	TT	TT	TT	NA	TT	TT	TT
Chr1	1569575	A	G	NA	AA	AA	AA	GG	GG	AA	AA	GG	AA	AA	AA	GG	AA	AA	AA	AA	AA	AA	GG	GG	AA	GG	AA	AA	GG	AA	GG	GG	AA	GG	GG	GG	GG	AA	GG	AA	GG	GG	AA	GG	GG	AA	AA	AA	AA
Chr1	1569649	C	T	NA	CC	CC	CC	CC	CC	CC	CT	CC	CC	CC	TT	CC	CC	CC	TT	TT	TT	TT	CC	CC	CC	CC	TT	CC	CC	TT	CC	CC	CC	CC	CC	CC	CC	CC	CC	CC	CC	CC	CC	NA	CC	TT	TT	TT	TT
Chr1	1569858	T	C	NA	TT	TT	TT	TT	TT	TT	TT	TT	TT	TT	TT	TT	TT	TT	TT	TT	TT	TT	TT	TT	TT	TT	TT	TT	TT	TT	TT	TT	TT	TT	TT	TT	TT	TT	TT	TT	TT	TT	TC	TT	TT	TT	TT	TT	TT
Chr1	1570015	G	A	NA	GG	GG	GG	GG	GG	GG	AA	GG	GG	GG	AA	GG	GG	GG	AA	AA	AA	AA	GG	GG	GG	GG	AA	GG	GG	AA	GG	GG	GG	GG	GG	GG	GG	GG	GG	GG	GG	GG	GG	GG	GG	AA	AA	AA	AA
Chr1	1570322	A	T	NA	AA	AA	AA	AA	AA	AA	NA	AA	AA	AA	TT	AA	AA	AA	TT	TT	TT	TT	AA	AA	AA	AA	TT	AA	AA	TT	AA	AA	AA	AA	AA	AA	AA	AA	AA	AA	AA	AA	AA	AA	AA	TT	TT	TT	TT
Chr1	1570409	T	C	NA	TT	TT	TT	TT	TT	TT	CC	TT	TT	TT	CC	TT	TT	TT	CC	CC	CC	CC	TT	TT	TT	TT	CC	TT	TT	CC	TT	TT	TT	TT	TT	TT	TT	TT	TT	TT	TT	TT	TT	TT	TT	CC	CC	CC	CC
Chr1	1570666	G	A	NA	GG	GG	GG	GG	GG	GG	AA	GG	GG	GG	AA	GG	GG	GG	AA	AA	AA	AA	GG	GG	GG	GG	AA	GG	GG	AA	GG	GG	GG	GG	GG	GG	GG	GG	GG	GG	GG	GG	GG	GG	GG	AA	AA	AA	AA
Chr1	1570864	C	A	NA	CC	CC	CC	AA	AA	CC	AA	AA	CC	AA	AA	AA	CC	NA	AA	AA	AA	AA	AA	AA	CC	AA	AA	CC	AA	AA	AA	AA	AA	AA	AA	AA	AA	AA	AA	CC	AA	AA	CC	AA	AA	AA	AA	AA	AA
Chr1	1570877	G	A	NA	GG	GG	GG	GG	GG	AA	GG	GG	AA	GG	GG	GG	GG	NA	GG	GG	GG	GG	GG	GG	GG	GG	GG	GG	GG	GG	GG	GG	GG	GG	GG	GG	GG	GG	GG	GG	GG	GG	GG	GG	GG	GG	GG	GG	GG
Chr1	1570896	G	C	NA	GG	GG	GG	CC	CC	CC	GG	CC	CC	GG	GG	CC	GG	CC	GG	GG	GG	GG	CC	CC	GG	CC	GG	GG	CC	GG	CC	CC	GG	CC	CC	CC	CC	GG	CC	GG	CC	CC	GG	CC	CC	GG	GG	GG	GG
Chr1	1571431	C	T	NA	CC	CC	CC	TT	TT	CC	TT	TT	CC	CC	TT	TT	CC	CC	TT	TT	TT	TT	TT	TT	CC	TT	TT	CC	TT	TT	TT	TT	CC	TT	TT	TT	TT	TT	TT	CC	TT	TT	CC	TT	TT	TT	TT	TT	TT
[truncated: 165 more columns]

## Sheet: LOC_Os01g03760
CHR	pos	REF	ALT	INFO	s_1	s_10	s_100	s_101	s_102	s_103	s_104	s_105	s_106	s_108	s_109	s_11	s_110	s_111	s_113	s_114	s_115	s_117	s_118	s_119	s_12	s_120	s_121	s_122	s_123	s_124	s_128	s_129	s_13	s_130	s_131	s_132	s_133	s_134	s_135	s_137	s_138	s_139	s_14	s_140	s_141	s_142	s_143	s_144	s_145
Chr1	1570015	G	A	NA	GG	GG	GG	GG	GG	GG	AA	GG	GG	GG	AA	GG	GG	GG	AA	AA	AA	AA	GG	GG	GG	GG	AA	GG	GG	AA	GG	GG	GG	GG	GG	GG	GG	GG	GG	GG	GG	GG	GG	GG	GG	AA	AA	AA	AA
Chr1	1570322	A	T	NA	AA	AA	AA	AA	AA	AA	NA	AA	AA	AA	TT	AA	AA	AA	TT	TT	TT	TT	AA	AA	AA	AA	TT	AA	AA	TT	AA	AA	AA	AA	AA	AA	AA	AA	AA	AA	AA	AA	AA	AA	AA	TT	TT	TT	TT
Chr1	1570409	T	C	NA	TT	TT	TT	TT	TT	TT	CC	TT	TT	TT	CC	TT	TT	TT	CC	CC	CC	CC	TT	TT	TT	TT	CC	TT	TT	CC	TT	TT	TT	TT	TT	TT	TT	TT	TT	TT	TT	TT	TT	TT	TT	CC	CC	CC	CC
Chr1	1570666	G	A	NA	GG	GG	GG	GG	GG	GG	AA	GG	GG	GG	AA	GG	GG	GG	AA	AA	AA	AA	GG	GG	GG	GG	AA	GG	GG	AA	GG	GG	GG	GG	GG	GG	GG	GG	GG	GG	GG	GG	GG	GG	GG	AA	AA	AA	AA
Chr1	1570864	C	A	NA	CC	CC	CC	AA	AA	CC	AA	AA	CC	AA	AA	AA	CC	NA	AA	AA	AA	AA	AA	AA	CC	AA	AA	CC	AA	AA	AA	AA	AA	AA	AA	AA	AA	AA	AA	CC	AA	AA	CC	AA	AA	AA	AA	AA	AA
Chr1	1570877	G	A	NA	GG	GG	GG	GG	GG	AA	GG	GG	AA	GG	GG	GG	GG	NA	GG	GG	GG	GG	GG	GG	GG	GG	GG	GG	GG	GG	GG	GG	GG	GG	GG	GG	GG	GG	GG	GG	GG	GG	GG	GG	GG	GG	GG	GG	GG
Chr1	1570896	G	C	NA	GG	GG	GG	CC	CC	CC	GG	CC	CC	GG	GG	CC	GG	CC	GG	GG	GG	GG	CC	CC	GG	CC	GG	GG	CC	GG	CC	CC	GG	CC	CC	CC	CC	GG	CC	GG	CC	CC	GG	CC	CC	GG	GG	GG	GG
Chr1	1571431	C	T	NA	CC	CC	CC	TT	TT	CC	TT	TT	CC	CC	TT	TT	CC	CC	TT	TT	TT	TT	TT	TT	CC	TT	TT	CC	TT	TT	TT	TT	CC	TT	TT	TT	TT	TT	TT	CC	TT	TT	CC	TT	TT	TT	TT	TT	TT
Chr1	1571612	T	A	NA	TT	TT	TT	TT	TT	AA	TT	TT	AA	TT	TT	TT	TT	AA	TT	TT	TT	TT	TT	TT	TT	TT	TT	TT	TT	TT	TT	TT	TT	TT	TT	TT	TT	TT	TT	TT	TT	TT	TT	TT	TT	TT	TT	NA	TT
Chr1	1571613	G	A	NA	GG	GG	GG	GG	GG	AA	GG	GG	AA	GG	GG	GG	GG	AA	GG	GG	GG	GG	GG	GG	GG	GG	GG	GG	GG	GG	GG	GG	GG	GG	GG	GG	GG	GG	GG	GG	GG	GG	GG	GG	GG	GG	GG	NA	GG
Chr1	1571744	C	T	NA	CC	CC	CC	TT	TT	TT	TT	TT	TT	TT	TT	TT	CC	TT	TT	TT	TT	TT	TT	TT	CC	TT	TT	CC	TT	TT	TT	TT	TT	TT	TT	TT	TT	TT	TT	CC	TT	TT	CC	TT	TT	TT	TT	TT	TT
Chr1	1572002	C	G	NA	CC	CC	CC	CC	CC	CC	GG	CC	CC	CC	GG	CC	CC	CC	GG	GG	GG	GG	CC	CC	CC	CC	GG	CC	CC	GG	CC	CC	CC	CC	CC	CC	CC	CC	CC	CC	CC	CC	CC	CC	CC	GG	GG	GG	GG
Chr1	1572314	G	A	NA	GG	GG	GG	AA	AA	AA	AA	AA	AA	AA	AA	AA	GG	AA	AA	AA	AA	AA	AA	AA	GG	AA	AA	GG	AA	AA	AA	AA	AA	AA	AA	AA	AA	AA	AA	GG	AA	AA	GG	AA	AA	AA	AA	AA	AA
Chr1	1572379	C	T	NA	CC	CC	CC	CC	CC	CC	TT	CC	CC	CC	TT	CC	CC	CC	TT	TT	TT	TT	CC	CC	CC	CC	TT	CC	CC	TT	CC	CC	CC	CC	CC	CC	CC	CC	CC	CC	CC	CC	CC	CC	CC	TT	TT	TT	TT
Chr1	1572841	A	T	NA	AA	AA	AA	AA	AA	AA	TT	AA	AA	AA	TT	AA	AA	AA	TT	TT	TT	TT	AA	AA	AA	AA	TT	AA	AA	TT	AA	AA	AA	AA	AA	AA	AA	AA	AA	AA	AA	AA	AA	AA	AA	TT	TT	TT	TT
Chr1	1573116	G	A	NA	GG	GG	GG	AA	AA	GG	GG	AA	GG	GG	GG	AA	GG	GG	GG	GG	GG	GG	AA	AA	GG	AA	GG	GG	AA	GG	AA	AA	GG	AA	AA	AA	AA	GG	AA	GG	AA	AA	GG	AA	AA	GG	GG	GG	GG
Chr1	1573147	T	C	NA	TT	TT	TT	CC	CC	CC	CC	CC	CC	CC	CC	CC	TT	CC	CC	CC	CC	CC	CC	CC	TT	CC	CC	TT	CC	CC	CC	CC	CC	CC	CC	CC	CC	CC	CC	TT	CC	CC	TT	CC	CC	CC	CC	CC	CC
Chr1	1573310	C	T	NA	CC	CC	CC	TT	TT	TT	TC	TT	TT	TT	TT	TT	CC	TT	TT	TT	TT	TT	TT	TT	CC	TT	TT	CC	TT	TT	NA	TT	TT	TT	TT	TT	TT	TT	TT	CC	TT	TT	CC	TT	TT	TT	TT	TT	TT
Chr1	1573311	A	C	NA	AA	AA	AA	CC	CC	AA	AA	CC	AA	AA	AA	CC	AA	AA	AA	AA	AA	AA	CC	CC	AA	CC	AA	AA	CC	AA	NA	CC	AA	CC	CC	CC	CC	AA	CC	AA	CC	CC	AA	CC	CC	AA	AA	AA	AA
Chr1	1573338	G	A	NA	GG	GG	GG	GG	GG	GG	GA	GG	GG	GG	AA	GG	GG	GG	AA	AA	AA	AA	GG	GG	GG	GG	AA	GG	GG	AA	NA	GG	GG	GG	GG	GG	GG	GG	GG	GG	GG	GG	GG	GG	GG	AA	AA	AA	AA
Chr1	1573777	C	A	NA	CC	CC	CC	CC	CC	CC	AA	NA	CC	CC	AA	CC	CC	CC	AA	AA	AA	AA	CC	CC	CC	CC	AA	CC	CC	AA	CC	CC	CC	CC	CC	CC	CC	CC	CC	CC	CC	CC	CC	CC	CC	AA	AA	AA	AA
Chr1	1574479	G	C	NA	GG	GG	GG	CC	CC	GG	GG	CC	GG	GG	GG	CC	GG	GG	GG	GG	GG	GG	CC	CC	GG	CC	GG	GG	CC	GG	CC	CC	GG	CC	CC	CC	CC	GG	CC	GG	CC	CC	GG	CC	CC	GG	GG	GG	GG
Chr1	1574947	C	A	NA	NA	NA	NA	CC	CC	AA	CC	CC	AA	CC	CC	CC	NA	AA	CC	CC	CC	CC	CC	CC	NA	CC	CC	NA	CC	CC	CC	CC	CC	CC	CC	CC	CC	CC	CC	NA	CC	CC	NA	CC	CC	CC	CC	CC	CC
Chr1	1575119	A	G	NA	AA	AA	AA	AA	AA	AA	GG	AA	AA	AA	GG	AA	AA	AA	GG	GG	GG	GG	AA	AA	NA	AA	GG	AA	AA	GG	AA	AA	AA	AA	AA	AA	AA	AA	AA	AA	AA	AA	AA	AA	AA	GG	GG	GG	GG
Chr1	1575467	C	T	NA	CC	CC	CC	CC	CC	CC	CC	CC	CC	CC	CC	CC	CC	CC	CC	CC	CC	CC	CC	CC	CC	CC	CC	CC	CC	CC	CC	CC	CC	CC	CC	CC	CC	CC	CC	NA	CC	CC	NA	CC	CC	CC	CC	CC	CC
Chr1	1575470	T	A	NA	TT	TT	TT	AA	AA	AA	AA	AA	AA	AA	AA	AA	TT	AA	AA	AA	AA	AA	AA	AA	TT	AA	AA	TT	AA	AA	AA	AA	AA	AA	AA	AA	AA	AA	AA	NA	AA	AA	NA	AA	AA	AA	AA	AA	AA
Chr1	1575488	G	A	NA	GG	GG	GG	AA	AA	GG	AA	AA	GG	GG	AA	AA	GG	GG	AA	AA	AA	AA	AA	AA	GG	AA	AA	GG	AA	AA	AA	AA	GG	AA	AA	AA	AA	GG	AA	GG	AA	AA	GG	AA	AA	AA	AA	AA	AA
Chr1	1575547	A	G	NA	AA	AA	AA	AA	AA	AA	GG	AA	AA	AA	GG	AA	AA	AA	GG	GG	GG	GG	AA	AA	AA	AA	GG	AA	AA	GG	AA	AA	AA	AA	AA	AA	AA	AA	AA	AA	AA	AA	NA	AA	AA	GG	GG	GG	GG
Chr1	1575630	G	C	NA	GG	GG	GG	GG	GG	GG	CC	GG	GG	GG	CC	GG	GG	GG	CC	CC	CC	CC	GG	GG	GG	GG	CC	GG	GG	CC	GG	GG	GG	GG	GG	GG	GG	GG	GG	GG	GG	GG	GG	GG	GG	CC	CC	CC	CC
Chr1	1575742	G	A	NA	GG	GG	GG	AA	AA	GG	GG	AA	GG	GG	GG	AA	GG	GG	GG	GG	GG	GG	AA	AA	GG	AA	GG	GG	AA	GG	AA	AA	GG	AA	AA	AA	AA	GG	AA	GG	AA	AA	GG	AA	AA	GG	GG	GG	GG
Chr1	1575806	A	T	NA	AA	AA	AA	TT	TT	TT	TT	TT	TT	TT	TT	TT	AA	TT	TT	TT	TT	TT	TT	TT	AA	TT	TT	AA	TT	TT	TT	TT	TT	TT	TT	TT	TT	TT	TT	AA	TT	TT	AA	TT	TT	TT	TT	TT	TT
Chr1	1576016	C	T	NA	CC	CC	CC	CC	CC	CC	TT	CC	CC	CC	TT	CC	CC	CC	TT	TT	TT	TT	CC	CC	CC	CC	TT	CC	CC	TT	CC	CC	CC	CC	CC	CC	CC	CC	CC	CC	CC	CC	CC	CC	CC	TT	TT	TT	TT
Chr1	1576046	C	A	NA	CC	CC	CC	AA	AA	CC	CC	AA	CC	CC	CC	AA	CC	CC	CC	CC	CC	CC	AA	AA	CC	AA	CC	CC	AA	CC	AA	AA	CC	AA	AA	AA	AA	CC	AA	CC	AA	AA	CC	AA	AA	CC	CC	CC	CC
Chr1	1576121	C	A	NA	CC	CC	CC	CC	CC	CC	AA	CC	CC	CC	AA	CC	CC	CC	AA	AA	AA	AA	CC	CC	CC	CC	AA	CC	CC	AA	CC	CC	CC	CC	CC	NA	CC	CC	CC	NA	CC	CC	CC	CC	CC	AA	AA	AA	NA
Chr1	1576213	G	T	NA	GG	GG	GG	TT	TT	GG	TT	TT	GG	GG	TT	TT	GG	GG	TT	TT	TT	TT	TT	TT	GG	TT	TT	GG	TT	TT	TT	TT	GG	TT	TT	TT	TT	GG	TT	GG	TT	TT	GG	TT	TT	TT	TT	TT	TT
Chr1	1576214	A	C	NA	AA	AA	AA	CC	CC	AA	CC	CC	AA	AA	CC	CC	AA	AA	CC	CC	CC	CC	CC	CC	AA	CC	CC	AA	CC	CC	CC	CC	AA	CC	CC	CC	CC	AA	CC	AA	CC	CC	AA	CC	CC	CC	CC	CC	CC
Chr1	1576542	G	A	NA	GG	GG	GG	AA	AA	GG	AA	AA	GG	GG	AA	AA	GG	GG	AA	AA	AA	AA	AA	AA	GG	AA	AA	GG	AA	AA	AA	AA	GG	AA	AA	AA	AA	GG	AA	GG	AA	AA	GG	AA	AA	AA	AA	AA	AA
Chr1	1576748	C	T	NA	CC	CC	CC	TT	TT	TT	TT	TT	TT	TT	TT	TT	CC	TT	TT	TT	TT	TT	TT	TT	CC	TT	TT	CC	TT	TT	TT	TT	TT	TT	TT	TT	TT	TT	TT	CC	TT	TT	CC	TT	TT	TT	TT	TT	TT
Chr1	1576982	C	T	NA	CC	CC	CC	CC	CC	CC	CC	CC	CC	CC	CC	CC	CC	CC	CC	CC	CC	CC	CC	CC	CC	CC	CC	CC	CC	CC	CC	CC	CC	CC	CC	CC	CC	CC	CC	CC	CC	CC	CC	CC	CC	CC	CC	CC	CC
Chr1	1577028	A	G	NA	AA	AA	AA	AA	AA	AA	GG	AA	AA	AA	GG	AA	AA	AA	GG	GG	GG	GG	AA	AA	AA	AA	GG	AA	AA	GG	AA	AA	AA	AA	AA	AA	AA	AA	AA	AA	AA	AA	AA	AA	AA	GG	GG	GG	GG
Chr1	1577061	C	T	NA	CC	CC	CC	CC	CC	TT	CC	CC	TT	CC	CC	CC	CC	TT	CC	CC	CC	CC	CC	CC	CC	CC	CC	CC	CC	CC	CC	CC	CC	CC	CC	CC	CC	CC	CC	CC	CC	CC	CC	CC	CC	CC	CC	CC	CC
Chr1	1577133	C	T	NA	CC	CC	CC	CC	CC	CC	TT	CC	CC	CC	TT	CC	CC	CC	TT	TT	TT	TT	CC	CC	CC	CC	TT	CC	CC	TT	CC	CC	CC	CC	CC	CC	CC	CC	CC	CC	CC	CC	CC	CC	CC	TT	TT	TT	TT
Chr1	1577139	G	A	NA	GG	GG	GG	GG	GG	GG	AA	GG	GG	GG	AA	GG	GG	GG	AA	AA	AA	AA	GG	GG	GG	GG	AA	GG	GG	AA	GG	GG	GG	GG	GG	GG	GG	GG	GG	GG	GG	GG	GG	GG	GG	AA	AA	AA	AA
Chr1	1577146	C	T	NA	CC	CC	CC	CC	CC	CC	CC	CC	CC	CC	CC	CC	CC	CC	CC	CC	CC	CC	CC	CC	CC	CC	CC	CC	CC	CC	CC	CC	CC	CC	CC	CC	CC	CC	CC	CC	CC	CC	CC	CC	CC	CC	CC	CC	CC
Chr1	1577148	C	T	NA	CC	CC	CC	CC	CC	CC	CC	CC	CC	CC	CC	CC	CC	CC	CC	CC	CC	CC	CC	CC	CC	CC	CC	CC	CC	CC	CC	CC	CC	CC	CC	CC	CC	TT	CC	CC	CC	CC	CC	CC	CC	CC	CC	CC	CC
Chr1	1577239	G	A	NA	GG	GG	GG	GG	GG	GG	GG	GG	GG	GG	GG	GG	GG	GG	GG	GG	GG	GG	GG	GG	GG	GG	GG	GG	GG	GG	GG	GG	GG	GG	GG	GG	GG	AA	GG	GG	GG	GG	GG	GG	GG	GG	GG	GG	GG
Chr1	1577242	C	A	NA	CC	CC	CC	AA	AA	AA	AA	AA	AA	AA	AA	AA	CC	AA	AA	AA	AA	AA	AA	AA	CC	AA	AA	CC	AA	AA	AA	AA	AA	AA	AA	AA	AA	AA	AA	CC	AA	AA	CC	AA	AA	AA	AA	AA	AA
Chr1	1577244	T	C	NA	TT	TT	TT	TT	TT	TT	CC	TT	TT	TT	CC	TT	TT	TT	CC	CC	CC	CC	TT	TT	TT	TT	CC	TT	TT	CC	TT	TT	TT	TT	TT	TT	TT	TT	TT	TT	TT	TT	TT	TT	TT	CC	CC	CC	CC
Chr1	1577249	T	C	NA	TT	TT	TT	CC	CC	TT	CC	CC	TT	TT	CC	CC	TT	TT	CC	CC	CC	CC	CC	CC	TT	CC	CC	TT	CC	CC	CC	CC	TT	CC	CC	CC	CC	CC	CC	TT	CC	CC	TT	CC	CC	CC	CC	CC	CC
[truncated: 165 more columns]

## Sheet: LOC_Os01g03770
CHR	pos	REF	ALT	INFO	s_1	s_10	s_100	s_101	s_102	s_103	s_104	s_105	s_106	s_108	s_109	s_11	s_110	s_111	s_113	s_114	s_115	s_117	s_118	s_119	s_12	s_120	s_121	s_122	s_123	s_124	s_128	s_129	s_13	s_130	s_131	s_132	s_133	s_134	s_135	s_137	s_138	s_139	s_14	s_140	s_141	s_142	s_143	s_144	s_145
Chr1	1579361	A	G	NA	AA	AA	AA	GG	GG	AA	GG	AA	AA	AA	GG	GG	AA	AA	GG	GG	GG	GG	GG	GG	AA	AA	GG	AA	GG	GG	GG	GG	AA	GG	GG	GA	NA	AA	AA	AA	GG	GG	AA	GG	GG	GG	GG	GG	GG
Chr1	1579800	C	T	NA	CC	CC	CC	CC	CC	CC	CC	CC	CC	CC	CC	CC	CC	CC	CC	CC	CC	CC	CC	CC	CC	CC	CC	CC	CC	NA	CC	CC	CC	CC	CC	CC	CC	CC	CC	CC	CC	CC	CC	CC	CC	CC	CC	CC	CC
Chr1	1579819	A	G	NA	AA	AA	AA	AA	AA	AA	GG	AA	AA	AA	GG	AA	AA	AA	GG	GG	GG	GG	AA	AA	AA	AA	GG	AA	AA	GG	AA	AA	AA	AA	AA	AG	GG	AA	AA	AA	AA	AA	AA	AA	AA	GG	GG	GG	GG
Chr1	1579842	G	A	NA	GG	GG	NA	GG	GG	GG	GG	GG	GG	GG	GG	GG	GG	GG	GG	GG	GG	GG	GG	GG	GG	GG	GG	GG	GG	GG	GG	GG	GG	GG	GG	GG	GG	GG	GG	GG	GG	GG	GG	GG	NA	GG	GG	GG	GG
Chr1	1579850	A	G	NA	AA	AA	NA	AA	AA	GG	AA	GG	GG	GG	AA	AA	AA	GG	AA	AA	AA	AA	AA	AA	AA	NA	AA	AA	AA	AA	AA	AA	GG	AA	AA	AG	AA	AA	GG	AA	AA	AA	NA	AA	NA	AA	AA	AA	AA
[truncated: 165 more columns]

## Sheet: LOC_Os01g04000
CHR	pos	REF	ALT	INFO	s_1	s_10	s_100	s_101	s_102	s_103	s_104	s_105	s_106	s_108	s_109	s_11	s_110	s_111	s_113	s_114	s_115	s_117	s_118	s_119	s_12	s_120	s_121	s_122	s_123	s_124	s_128	s_129	s_13	s_130	s_131	s_132	s_133	s_134	s_135	s_137	s_138	s_139	s_14	s_140	s_141	s_142	s_143	s_144	s_145
Chr1	1730328	G	T	NA	GG	GG	GG	GG	TT	TT	TT	TT	TT	GG	GG	GG	GG	TT	GG	GG	TT	TT	NA	GG	GG	TT	GG	GG	TT	TT	GG	GG	GG	GG	GG	GT	GG	NA	TT	GG	TT	GG	GG	GG	GG	TT	GG	GG	GG
Chr1	1730380	T	C	NA	TT	TT	TT	CC	CC	CC	CC	CC	CC	TT	CC	CC	TT	CC	TT	TT	CC	CC	CC	TT	TT	CC	CC	TT	CC	CC	CC	CC	TT	CC	CC	CC	CC	NA	CC	TT	CC	CC	TT	CC	CC	CC	CC	CC	CC
Chr1	1730429	T	C	NA	TT	TT	TT	CC	TT	TT	TT	TT	TT	TT	TT	CC	TT	TT	TT	TT	TT	TT	CC	TT	TT	TT	CC	TT	TT	TT	CC	CC	TT	TT	CC	CT	CC	TT	TT	TT	TT	CC	TT	CC	CC	TT	TT	TT	NA
Chr1	1730463	T	G	NA	TT	TT	TT	TT	TT	TT	TT	TT	TT	TT	TT	TT	TT	TT	TT	TT	TT	TT	TT	TT	TT	TT	TT	TT	TT	TT	TT	TT	TT	GG	TT	TT	TT	TT	TT	TT	TT	TT	TT	TT	TT	TT	TT	TT	NA
Chr1	1730611	G	C	NA	GG	GG	GG	CC	GG	GG	GG	GG	GG	GG	GG	CC	GG	GG	GG	GG	GG	GG	CC	GG	GG	GG	CC	GG	GG	GG	CC	CC	GG	CC	CC	CG	CC	GG	GG	GG	GG	CC	GG	CC	CC	GG	GG	NA	GG
Chr1	1730913	T	C	NA	TT	TT	TT	CC	TT	TT	TT	TT	TT	TT	TT	CC	TT	TT	TT	TT	TT	TT	CC	TT	TT	TT	TT	TT	TT	TT	CC	CC	TT	TT	CC	CT	CC	TT	TT	TT	TT	CC	TT	CC	CC	TT	TT	TT	TT
Chr1	1730922	T	C	NA	TT	TT	TT	CC	TT	TT	TT	TT	TT	TT	TT	CC	TT	TT	TT	TT	TT	TT	CC	TT	TT	TT	CC	TT	TT	TT	CC	CC	TT	TT	CC	CT	CC	TT	TT	TT	TT	CC	TT	CC	CC	TT	TT	TT	TT
Chr1	1730970	T	C	NA	TT	TT	TT	CC	TT	TT	TT	TT	TT	TT	TT	CC	TT	TT	TT	TT	TT	TT	CC	TT	TT	TT	CC	TT	TT	TT	CC	CC	TT	TT	CC	CT	CC	TT	TT	TT	TT	CC	TT	CC	CT	TT	TT	TT	TT
Chr1	1731046	G	A	NA	GG	GG	GG	AA	GG	GG	GG	GG	GG	AG	GG	AA	GG	GG	GG	GG	GG	GG	AA	NA	GG	GG	AA	GG	GG	GG	AA	AA	GG	GG	AA	AG	AA	GG	GG	GG	GG	AA	GG	AA	AA	GG	GG	GG	GG
Chr1	1731123	A	G	NA	AA	AA	AA	GG	AA	AA	AA	AA	AA	AA	AA	GG	AA	AA	AA	AA	AA	AA	GG	AA	AA	AA	GG	AA	AA	AA	GG	GG	AA	AA	GG	GA	GG	AA	AA	GA	AA	GG	AA	GG	GG	AA	AA	AA	AA
Chr1	1731129	A	G	NA	AA	AA	AA	GG	AA	AA	AA	AA	AA	AA	AA	GG	AA	AA	AA	AA	AA	AA	GG	AA	AA	AA	GG	AA	AA	AA	GG	GG	AA	AA	GG	GA	GG	AA	AA	AA	AA	GG	AA	GG	GG	AA	AA	AA	AA
Chr1	1731132	A	G	NA	AA	AA	AA	GG	AA	AA	AA	AA	AA	AA	GG	GG	AA	AA	AA	AA	AA	AA	GG	AA	AA	AA	GG	AA	AA	AA	GG	GG	AA	AA	GG	GA	GG	AA	AA	AA	AA	GG	AA	GG	GG	AA	AA	AA	AA
Chr1	1731155	G	A	NA	GG	GG	GG	AA	GG	GG	GG	GG	GG	GG	GG	AA	GG	GG	GG	GG	GG	GG	AA	GG	GG	GG	AA	GG	GG	GG	AA	AA	GG	GG	AA	AG	AA	GG	GG	GG	GG	AA	GG	AA	AA	GG	GG	GG	GG
Chr1	1731200	A	G	NA	AA	AA	AA	GG	AA	AA	AA	AA	AA	AA	AA	GG	AA	AA	AA	AA	AA	AA	GG	AA	AA	AA	GG	AA	AA	AA	GG	GG	AA	AA	GG	GA	GG	AA	AA	AA	AA	GG	AA	GG	GG	AA	AA	AA	AA
Chr1	1731217	A	G	NA	AA	AA	AA	GG	AA	AA	AA	AA	AA	AA	GG	GG	AA	AA	AA	AA	AA	AA	GG	AA	AA	AA	GG	AA	AA	AA	GG	GG	AA	AA	GG	GA	GG	AA	AA	AA	AA	GG	AA	GG	GG	AA	AA	AA	AA
Chr1	1731231	C	T	NA	CC	CC	CC	TT	CC	CC	CC	CC	CC	CC	CC	TT	CC	CC	CC	CC	CC	CC	TT	CC	CC	CC	TT	CC	CC	CC	TT	TT	CC	CC	TT	TC	TT	CC	CC	CC	CC	TT	CC	TT	TT	CC	CC	CC	CC
Chr1	1731237	A	G	NA	AA	AA	AA	GG	AA	AA	AA	AA	AA	AA	GG	GG	AA	AA	AA	AA	AA	AA	GG	AA	AA	AA	GG	AA	AA	AA	GG	GG	AA	AA	GG	GA	GG	AA	AA	AA	AA	GG	AA	GG	GG	AA	AA	AA	AA
Chr1	1731271	G	A	NA	GG	GG	GG	AA	GG	GG	GG	GG	GG	GG	AA	AA	GG	GG	GG	GG	GG	GG	AA	GG	GG	GG	AA	GG	GG	GG	AA	AA	GG	GG	AA	AG	AA	GG	GG	GG	GG	AA	GG	AA	AA	GG	GG	GG	GG
Chr1	1731296	T	C	NA	TT	TT	TT	TT	TT	TT	TT	TT	TT	TT	CC	TT	TT	TT	TT	TT	TT	TT	TT	TT	TT	TT	TT	TT	TT	TT	TT	TT	TT	CC	TT	TT	TT	TT	TT	TT	TT	TT	TT	TT	TT	TT	TT	TT	TT
Chr1	1731307	A	G	NA	AA	AA	AA	GG	GG	GG	GG	GG	GG	AA	GG	GG	AA	GG	AA	AA	GG	GG	GG	AA	AA	GG	GG	AA	GG	GG	GG	GG	AA	GG	GG	GG	GG	GG	GG	AA	GG	GG	AA	GG	GG	GG	GG	GG	GG
Chr1	1731349	G	A	NA	GG	GG	GG	AA	GG	GG	GG	GG	GG	GG	GG	AA	GG	GG	GG	GG	GG	GG	AA	GG	GG	GG	AA	GG	GG	GG	AA	AA	GG	GG	AA	AG	AA	GG	GG	GG	GG	AA	GG	AA	AA	GG	GG	GG	GG
Chr1	1731354	T	C	NA	TT	TT	TT	CC	TT	TT	TT	TT	TT	TT	CC	CC	TT	TT	TT	TT	TT	TT	CC	TT	TT	TT	CC	TT	TT	TT	CC	CC	TT	TT	CC	CT	CC	TT	TT	TT	TT	CC	TT	CC	CC	TT	TT	TT	TT
Chr1	1731357	G	A	NA	GG	GG	GG	GG	GG	GG	GG	GG	GG	GG	GG	GG	GG	GG	GG	GG	GG	GG	GG	GG	GG	GG	GG	GG	GG	GG	GG	GG	GG	GG	GG	GG	GG	GG	GG	GG	GG	GG	GG	GG	GG	GG	GG	GG	GG
Chr1	1731422	A	G	NA	AA	AA	AA	GG	AA	AA	AA	AA	AA	AA	AA	GG	AA	AA	AA	AA	AA	AA	GG	AA	AA	AA	GG	AA	AA	AA	GG	GG	AA	AA	GG	GA	GG	AA	AA	AA	AA	GG	AA	GG	GG	AA	AA	AA	AA
Chr1	1731498	C	T	NA	CC	CC	CC	TT	CC	CC	CC	CC	CC	CC	CC	TT	CC	CC	CC	CC	CC	CC	TT	CC	CC	NA	TT	CC	CC	CC	TT	TT	CC	CC	TT	TC	TT	CC	NA	CC	CC	TT	NA	TT	TT	CC	CC	CC	CC
Chr1	1731522	C	T	NA	CC	CC	CC	TT	CC	CC	CC	CC	CC	CC	CC	TT	CC	CC	CC	CC	CC	CC	TT	CC	CC	NA	TT	CC	CC	CC	TT	TT	CC	CC	TT	TC	TT	CC	CC	CC	CC	TT	NA	TT	TT	CC	CC	CC	CC
Chr1	1731548	T	C	NA	TT	TT	TT	CC	TT	TT	TT	NA	TT	TT	CC	CC	TT	TT	TT	TT	TT	TT	CC	TT	TT	TT	CC	TT	TT	TT	CC	CC	TT	TT	CC	CT	CC	TT	TT	TT	TT	CC	NA	CC	CC	TT	TT	TT	TT
Chr1	1731555	G	A	NA	GG	GG	GG	AA	GG	GG	GG	NA	GG	GG	GG	AA	GG	GG	GG	GG	GG	GG	AA	GG	GG	GG	AA	GG	GG	GG	AA	AA	GG	GG	AA	AG	AA	GG	NA	GG	GG	AA	NA	AA	AA	GG	GG	GG	GG
Chr1	1731558	T	C	NA	TT	TT	TT	CC	TT	TT	TT	NA	TT	TT	CC	CC	TT	TT	TT	TT	TT	TT	CC	TT	TT	TT	CC	TT	TT	TT	CC	CC	TT	CC	CC	CT	CC	TT	TT	TT	TT	CC	TT	CC	CC	TT	TT	TT	TT
Chr1	1731606	C	T	NA	CC	CC	CC	TT	CC	CC	CC	CC	CC	CC	CC	TT	CC	CC	CC	CC	CC	CC	TT	CC	CC	CC	TT	CC	CC	CC	TT	TT	CC	CC	TT	TC	TT	CC	CC	CC	CC	TT	CC	TT	TT	CC	CC	CC	CC
Chr1	1731619	T	C	NA	TT	TT	TT	CC	TT	TT	TT	TT	TT	TT	TT	CC	TT	TT	TT	TT	TT	TT	CC	TT	TT	TT	CC	TT	TT	TT	CC	CC	TT	TT	CC	CT	CC	TT	TT	TT	TT	CC	TT	CC	CC	TT	TT	TT	TT
Chr1	1731637	A	G	NA	AA	AA	AA	GG	AA	AA	AA	AA	AA	AA	GG	GG	AA	AA	AA	AA	AA	AA	GG	AA	AA	AA	GG	AA	AA	AA	GG	GG	AA	AA	GG	GA	GG	AA	AA	AA	AA	GG	AA	GG	GG	AA	AA	AA	AA
Chr1	1731709	T	C	NA	TT	TT	TT	CC	TT	TT	TT	TT	TT	TT	TT	CC	TT	TT	TT	TT	TT	TT	CC	TT	TT	TT	CC	TT	TT	TT	CC	CC	TT	TT	CC	CT	CC	TT	TT	TT	TT	CC	TT	CC	CC	TT	TT	TT	TT
Chr1	1731748	T	C	NA	TT	TT	TT	CC	TT	TT	TT	TT	TT	TT	CC	CC	TT	TT	TT	TT	TT	TT	CC	TT	TT	TT	CC	TT	TT	TT	CC	CC	TT	TT	CC	CT	CC	TT	TT	TT	TT	CC	TT	CC	CC	TT	TT	TT	TT
Chr1	1731752	G	A	NA	GG	GG	GG	AA	GG	GG	GG	GG	GG	GG	GG	AA	GG	GG	GG	GG	GG	GG	AA	GG	GG	GG	AA	GG	GG	GG	AA	AA	GG	GG	AA	AG	AA	GG	GG	GG	GG	AA	AG	AA	AA	GG	GG	GG	GG
Chr1	1731802	A	G	NA	AA	AA	AA	GG	AA	AA	AA	AA	AA	AA	GG	GG	AA	AA	AA	AA	AA	AA	GG	AA	AA	AA	GG	AA	AA	AA	GG	GG	AA	GG	GG	GA	GG	AA	AA	AA	AA	GG	AA	GG	GG	AA	GG	GG	GG
Chr1	1731814	G	A	NA	GG	GG	GG	AA	GG	GG	GG	GG	GG	GG	GG	AA	GG	GG	GG	GG	GG	GG	AA	GG	GG	GG	AA	GG	GG	GG	AA	AA	GG	GG	AA	AG	AA	GG	GG	GG	GG	AA	GG	AA	AA	GG	GG	GG	GG
Chr1	1731872	T	C	NA	TT	TT	TT	CC	TT	TT	TT	TT	TT	TT	CC	CC	TT	TT	TT	TT	TT	TT	CC	TT	TT	TT	CC	TT	TT	TT	CC	CC	TT	TT	CC	CT	CC	TT	TT	TT	TT	CC	TT	CC	CC	TT	TT	TT	TT
Chr1	1731882	T	C	NA	TT	TT	TT	CC	TT	TT	TT	TT	TT	TT	TT	CC	TT	TT	TT	TT	TT	TT	CC	TT	TT	TT	CC	TT	TT	TT	CC	CC	TT	TT	CC	CT	CC	TT	TT	TT	TT	CC	TT	CC	CC	TT	TT	TT	TT
Chr1	1731905	G	A	NA	GG	GG	GG	AA	GG	GG	GG	NA	GG	GG	GG	AA	GG	GG	GG	GG	GG	GG	AA	GG	GG	GG	AA	GG	GG	GG	AA	AA	GG	GG	AA	AG	AA	GG	GG	GG	GG	AA	GG	AA	AA	GG	GG	GG	GG
Chr1	1731947	A	G	NA	AA	AA	AA	GG	AA	AA	AA	AA	AA	AA	GG	GG	AA	AA	AA	AA	AA	AA	GG	AA	AA	AA	GG	AA	AA	AA	GG	GG	AA	GG	GG	GA	GG	AA	AA	AA	AA	GG	AA	GG	GG	AA	AA	AA	AA
Chr1	1731962	T	C	NA	TT	TT	TT	CC	TT	TT	TT	TT	TT	TT	CC	CC	TT	TT	TT	TT	TT	TT	CC	TT	TT	TT	CC	TT	TT	TT	CC	CC	TT	CC	CC	CT	CC	TT	TT	TT	TT	CC	TT	CC	CC	TT	TT	TT	TT
Chr1	1732019	G	A	NA	GG	GG	GG	AA	GG	GG	AG	GG	GG	GG	GG	AA	GG	GG	GG	GG	GG	GG	AA	GG	GG	GG	AA	GG	GG	GG	AA	AA	GG	GG	AA	AG	AA	GG	GG	GG	GG	AA	GG	AA	AA	GG	GG	GG	GG
Chr1	1732062	G	A	NA	GG	GG	GG	GG	AA	AA	AA	AA	AA	GG	AA	GG	GG	AA	GG	GG	AA	AA	GG	GG	GG	AA	GG	GG	AA	AA	GG	GG	GG	GG	GG	GA	GG	AA	AA	GG	AA	GG	GG	GG	GG	AA	GG	GG	GG
Chr1	1732113	G	A	NA	GG	GG	GG	AA	GG	GG	GG	GG	GG	GG	GG	AA	GG	GG	GG	GG	GG	GG	AA	GG	GG	GG	AA	GG	GG	GG	AA	AA	GG	GG	AA	AG	AA	GG	GG	GG	GG	AA	GG	AA	AA	GG	GG	GG	GG
Chr1	1732127	T	C	NA	TT	TT	TT	CC	TT	TT	TT	TT	TT	TT	TT	CC	TT	TT	TT	TT	TT	TT	CC	TT	TT	TT	CC	TT	TT	TT	CC	CC	TT	TT	CC	CT	CC	TT	TT	TT	TT	CC	TT	CC	CC	TT	TT	TT	TT
Chr1	1732161	C	T	NA	CC	CC	CC	TT	CC	CC	CC	CC	CC	CC	CC	TT	CC	CC	CC	CC	CC	CC	TT	CC	CC	CC	TT	CC	CC	CC	TT	TT	CC	CC	TT	TC	TT	CC	CC	CC	CC	TT	CC	TT	TT	CC	CC	CC	CC
Chr1	1732184	A	G	NA	AA	AA	AA	GG	AA	AA	AA	AA	AA	AA	GG	GG	AA	AA	AA	AA	AA	AA	GG	AA	AA	AA	GG	AA	AA	AA	GG	GG	AA	GG	GG	GA	GG	AA	AA	AA	AA	GG	AA	GG	GG	AA	AA	AA	AA
Chr1	1732214	G	A	NA	GG	GG	GG	AA	GG	GG	GG	GG	GG	GG	GG	AA	GG	GG	GG	GG	GG	GG	AA	GG	GG	GG	GG	GG	GG	GG	AA	AA	GG	GG	AA	AG	AA	GG	GG	GG	GG	AA	GG	AA	GG	GG	GG	GG	GG
Chr1	1732215	A	G	NA	AA	AA	AA	GG	AA	AA	AA	AA	AA	AA	GG	GG	AA	AA	AA	AA	AA	AA	GG	AA	AA	AA	GG	AA	AA	AA	GG	GG	AA	GG	GG	GA	GG	AA	AA	AA	AA	GG	AA	GG	GG	AA	GG	GG	GG
Chr1	1732218	A	T	NA	AA	AA	AA	TT	AA	AA	AA	AA	AA	AA	AA	TT	AA	AA	AA	AA	AA	AA	TT	AA	AA	AA	TT	AA	AA	AA	TT	TT	AA	AA	TT	TA	TT	AA	AA	AA	AA	TT	AA	TT	TT	AA	AA	AA	AA
Chr1	1732264	G	A	NA	GG	GG	GG	GG	AA	AA	AA	AA	AA	GG	GG	GG	GG	AA	GG	GG	AA	AA	GG	GG	GG	AA	GG	GG	AA	AA	GG	GG	GG	GG	GG	GA	GG	AA	AA	GG	AA	GG	GG	GG	GG	AA	GG	GG	GG
Chr1	1732313	A	G	NA	AA	AA	AA	GG	AA	AA	AA	AA	AA	AA	AA	GG	AA	AA	AA	AA	AA	AA	GG	AA	AA	AA	GG	AA	AA	AA	GG	NA	AA	AA	GG	GA	GG	AA	AA	AA	AA	GG	AA	GG	GG	AA	AA	AA	AA
Chr1	1732345	T	C	NA	TT	TT	TT	CC	CC	CC	CC	CC	CC	TT	CC	CC	TT	CC	TT	TT	CC	CC	CC	TT	TT	CC	CC	TT	CC	CC	CC	NA	TT	CC	CC	CC	CC	CC	CC	TT	CC	CC	TT	CC	CC	CC	CC	CC	CC
Chr1	1732347	G	T	NA	GG	GG	GG	TT	GG	GG	GG	GG	GG	GG	GG	TT	GG	GG	GG	GG	GG	GG	TT	GG	GG	GG	TT	GG	GG	GG	TT	NA	GG	GG	TT	TG	TT	GG	GG	GG	GG	TT	GG	TT	TT	GG	GG	GG	GG
Chr1	1732387	A	T	NA	AA	AA	AA	TT	AA	AA	AA	AA	AA	AA	TT	TT	AA	AA	AA	AA	AA	AA	TT	AA	AA	AA	TT	AA	AA	AA	TT	NA	AA	AA	TT	TA	TT	AA	AA	AA	AA	TT	AA	TT	TT	AA	AA	AA	AA
Chr1	1732392	G	A	NA	GG	GG	GG	GG	GG	GG	GG	GG	GG	GG	GG	GG	GG	GG	GG	GG	GG	GG	GG	GG	GG	GG	GG	GG	GG	GG	GG	NA	GG	GG	GG	GG	GG	GG	GG	GG	GG	GG	GG	GG	GG	GG	GG	GG	GG
Chr1	1732400	A	C	NA	AA	AA	AA	CC	AA	AA	AA	AA	AA	AA	CC	CC	AA	AA	AA	AA	AA	AA	CC	AA	AA	AA	CC	AA	AA	AA	CC	NA	AA	CC	CC	CA	CC	AA	AA	AA	AA	CC	AA	CC	CC	AA	AA	AA	AA
[truncated: 165 more columns]

## Sheet: LOC_Os01g04324
CHR	pos	REF	ALT	INFO	s_1	s_10	s_100	s_101	s_102	s_103	s_104	s_105	s_106	s_108	s_109	s_11	s_110	s_111	s_113	s_114	s_115	s_117	s_118	s_119	s_12	s_120	s_121	s_122	s_123	s_124	s_128	s_129	s_13	s_130	s_131	s_132	s_133	s_134	s_135	s_137	s_138	s_139	s_14	s_140	s_141	s_142	s_143	s_144	s_145
Chr1	1926946	G	T	NA	GG	GG	TT	TT	NA	GG	NA	NA	GG	GG	GG	TT	GG	GG	GG	GG	NA	NA	TT	GG	GG	GG	GG	GG	GG	NA	TT	TT	GG	NA	TT	GG	GG	GG	GG	GG	NA	TT	GG	TT	TT	NA	GG	GG	GG
Chr1	1927389	A	C	NA	AA	AA	CC	CC	NA	AA	NA	AA	AA	AA	CC	CC	AA	AA	AA	AA	NA	NA	CC	AA	AA	AA	CC	AA	AA	NA	CC	CC	AA	NA	CC	AA	AA	AA	NA	AA	NA	CC	AA	CC	CC	NA	CC	CC	CC
Chr1	1927411	T	G	NA	TT	TT	GG	GG	NA	TT	NA	TT	TT	TT	TT	GG	TT	TT	TT	TT	NA	NA	GG	TT	TT	TT	TT	TT	TT	NA	GG	GG	TT	NA	GG	TT	TT	TT	TT	TT	NA	GG	TT	GG	GG	NA	TT	TT	TT
Chr1	1927501	A	C	NA	AA	AA	CC	CC	NA	AA	NA	AA	AA	NA	CC	CC	AA	AA	AA	AA	NA	NA	CC	AA	AA	AA	AA	AA	AA	NA	CC	CC	AA	NA	CC	AA	AA	AA	AA	AA	NA	CC	AA	CC	CC	NA	AA	AA	AA
Chr1	1927588	C	G	NA	CC	CC	GG	GG	NA	CC	NA	CC	CC	CC	CC	GG	CC	CC	CC	CC	NA	NA	GG	CC	CC	CC	CC	CC	CC	NA	GG	GG	CC	NA	GG	CC	CC	CC	CC	CC	NA	GG	CC	GG	GG	NA	CC	CC	CC
Chr1	1927606	G	A	NA	GG	GG	AA	AA	NA	GG	NA	GG	GG	GG	GG	AA	GG	GG	GG	GG	NA	NA	AA	GG	GG	GG	GG	GG	GG	NA	AA	AA	GG	NA	AA	GG	GG	GG	GG	GG	NA	AA	GG	AA	AA	NA	GG	GG	GG
Chr1	1927613	C	T	NA	CC	CC	CC	CC	NA	CC	NA	CC	CC	CC	CC	TT	CC	CC	CC	CC	NA	NA	CC	CC	CC	CC	CC	CC	CC	NA	TT	TT	NA	NA	TT	CC	CC	CC	CC	CC	NA	CC	CC	CC	TT	NA	CC	CC	CC
Chr1	1927627	C	T	NA	CC	CC	TT	TT	NA	CC	NA	CC	CC	CC	CC	TT	CC	CC	CC	CC	NA	NA	TT	CC	CC	CC	CC	CC	CC	NA	TT	TT	NA	NA	TT	CC	CC	CC	CC	CC	NA	TT	CC	TT	TT	NA	TT	TT	TT
Chr1	1927631	G	A	NA	GG	GG	AA	GG	NA	GG	NA	GG	GG	GG	GG	GG	GG	GG	GG	GG	NA	NA	GG	GG	GG	GG	GG	GG	GG	NA	GG	GG	NA	NA	GG	GG	GG	GG	GG	GG	NA	AA	GG	AA	GG	NA	GG	GG	GG
Chr1	1927643	T	C	NA	TT	TT	TT	TT	NA	TT	NA	TT	TT	TT	CC	TT	TT	TT	TT	TT	NA	NA	TT	TT	TT	TT	CC	TT	TT	NA	TT	TT	TT	NA	TT	TT	TT	TT	TT	TT	NA	TT	TT	TT	TT	NA	CC	CC	CC
Chr1	1927644	A	G	NA	AA	AA	GG	GG	NA	AA	NA	AA	AA	AA	GG	GG	AA	AA	AA	AA	NA	NA	GG	AA	AA	AA	GG	AA	AA	NA	GG	GG	AA	NA	GG	AA	AA	AA	AA	AA	NA	GG	AA	GG	GG	NA	GG	GG	GG
Chr1	1927663	A	G	NA	AA	AA	AA	AA	NA	AA	NA	AA	AA	AA	GG	AA	AA	AA	AA	AA	NA	NA	AA	AA	AA	AA	GG	AA	AA	NA	AA	AA	AA	NA	AA	AA	AA	AA	AA	AA	NA	AA	AA	AA	AA	NA	AA	AA	AA
Chr1	1927686	C	T	NA	CC	CC	CC	CC	NA	CC	NA	CC	CC	CC	TT	CC	CC	CC	CC	CC	NA	NA	CC	CC	CC	CC	CC	CC	CC	NA	CC	CC	CC	NA	CC	CC	CC	CC	CC	CC	NA	CC	CC	CC	CC	NA	CC	CC	CC
Chr1	1927690	T	C	NA	TT	TT	CC	CC	NA	TT	NA	TT	TT	TT	TT	CC	TT	TT	TT	TT	NA	NA	CC	TT	TT	TT	TT	TT	TT	NA	CC	CC	TT	NA	CC	TT	TT	TT	TT	TT	NA	CC	TT	CC	CC	NA	TT	TT	TT
Chr1	1927694	G	T	NA	GG	GG	TT	TT	NA	GG	NA	GG	GG	GG	GG	TT	GG	GG	GG	GG	NA	NA	TT	GG	GG	GG	GG	GG	GG	NA	TT	TT	GG	NA	TT	GG	GG	GG	GG	GG	NA	TT	GG	TT	TT	NA	GG	GG	GG
Chr1	1927709	G	A	NA	GG	GG	GG	GG	AA	GG	NA	GG	GG	GG	GG	GG	GG	GG	GA	GG	NA	NA	GG	GG	GG	GG	GA	GG	NA	NA	GG	GG	GG	NA	GG	GG	GG	GG	GG	GG	NA	GG	GG	GG	GG	NA	GA	GG	GG
Chr1	1927771	T	A	NA	TT	TT	TT	TT	TT	TT	NA	TT	TT	TT	AA	TT	TT	TT	TT	TT	TT	TT	TT	TT	TT	TT	TT	TT	NA	NA	TT	TT	TT	NA	TT	TT	TT	TT	TT	TT	NA	TT	TT	TT	TT	NA	TT	TT	TT
Chr1	1927796	T	A	NA	TT	TT	TT	TT	NA	TT	NA	TT	TT	TT	AA	TT	TT	TT	TT	TT	NA	NA	TT	TT	TT	TT	TT	TT	TT	NA	TT	TT	TT	NA	TT	TT	TT	NA	TT	TT	NA	TT	TT	TT	TT	NA	TT	TT	TT
Chr1	1927904	G	A	NA	GG	GG	GG	GG	NA	GG	NA	GG	GG	GG	AA	GG	GG	GG	GG	GG	NA	NA	GG	GG	GG	GG	GG	GG	GG	NA	GG	GG	GG	NA	GG	GG	GG	GG	GG	GG	NA	GG	GG	GG	GG	NA	GG	GG	GG
Chr1	1927925	C	T	NA	CC	CC	CC	CC	NA	CC	NA	CC	CC	CC	CC	CC	CC	CC	CC	CC	NA	NA	CC	CC	CC	CC	CC	CC	CC	NA	CC	CC	CC	NA	CC	CC	CC	CC	CC	CC	NA	CC	CC	CC	CC	NA	CC	CC	CC
Chr1	1927929	C	T	NA	CC	CC	TT	CC	NA	CC	NA	CC	CC	CC	CC	TT	CC	CC	CC	CC	NA	NA	TT	CC	CC	CC	CC	CC	CC	NA	TT	TT	CC	NA	TT	CC	CC	CC	CC	CC	NA	TT	CC	TT	TT	NA	CC	CC	CC
Chr1	1927936	C	T	NA	CC	CC	CC	CC	NA	CC	NA	CC	CC	CC	TT	CC	CC	CC	CC	CC	NA	NA	CC	CC	CC	CC	CC	CC	CC	NA	CC	CC	CC	NA	CC	CC	CC	CC	CC	CC	NA	CC	CC	CC	CC	NA	TT	TT	TT
Chr1	1927952	C	T	NA	CC	CC	CC	CC	NA	CC	NA	CC	CC	CC	TT	CC	CC	CC	CC	CC	NA	NA	CC	CC	CC	NA	CC	CC	CC	NA	CC	CC	CC	NA	CC	CC	CC	CC	CC	CC	NA	CC	CC	CC	CC	NA	CC	CC	CC
Chr1	1927992	A	G	NA	AA	AA	GG	GG	NA	AA	NA	AA	AA	AA	GG	GG	AA	AA	AA	AA	NA	NA	GG	AA	AA	AA	AA	AA	AA	NA	GG	GG	NA	NA	GG	AA	AA	AA	AA	AA	NA	GG	AA	GG	GG	NA	AA	NA	NA
Chr1	1927997	G	A	NA	GG	GG	GG	GG	NA	GG	NA	GG	GG	GG	AA	GG	GG	GG	GG	GG	NA	NA	GG	GG	GG	GG	GG	GG	GG	NA	GG	GG	GG	NA	GG	GG	GG	GG	GG	GG	NA	GG	GG	GG	GG	NA	GG	GG	GG
Chr1	1928039	T	A	NA	TT	TT	AA	AA	NA	TT	NA	TT	TT	TT	TT	AA	TT	TT	TT	TT	NA	NA	AA	TT	TT	TT	TT	TT	TT	NA	AA	AA	TT	NA	AA	TT	TT	TT	TT	TT	NA	AA	NA	AA	AA	NA	TT	TT	TT
Chr1	1928044	C	T	NA	CC	CC	CC	CC	NA	CC	NA	CC	CC	CC	TT	CC	CC	CC	CC	CC	NA	NA	CC	CC	CC	CC	CC	CC	CC	NA	CC	CC	CC	NA	CC	CC	CC	CC	CC	CC	NA	CC	NA	CC	CC	NA	CC	CC	CC
Chr1	1928045	G	A	NA	GG	GG	GG	GG	NA	GG	NA	GG	GG	GG	AA	GG	GG	GG	GG	GG	NA	NA	GG	GG	GG	GG	GG	GG	GG	NA	GG	GG	GG	NA	GG	GG	GG	GG	GG	GG	NA	GG	NA	GG	GG	NA	GG	GG	GG
Chr1	1928048	A	T	NA	AA	AA	TT	AA	NA	AA	NA	AA	AA	AA	AA	TT	AA	AA	AA	AA	NA	NA	TT	AA	AA	AA	AA	AA	AA	NA	TT	TT	AA	NA	TT	AA	AA	AA	AA	AA	NA	TT	NA	TT	TT	NA	AA	AA	AA
Chr1	1928050	C	T	NA	CC	CC	TT	TT	NA	CC	NA	CC	CC	CC	CC	TT	CC	CC	CC	CC	NA	NA	TT	CC	CC	CC	CC	CC	CC	NA	TT	TT	CC	NA	TT	CC	CC	CC	CC	CC	NA	TT	NA	TT	TT	NA	CC	CC	CC
Chr1	1928201	A	G	NA	AA	AA	GG	NA	NA	AA	NA	AA	AA	AA	AA	GG	AA	AA	AA	AA	NA	NA	GG	AA	AA	AA	AA	AA	AA	NA	GG	GG	AA	NA	GG	AA	AA	AA	AA	AA	NA	GG	AA	GG	GG	NA	AA	AA	AA
Chr1	1928270	A	C	NA	AA	AA	CC	CC	NA	AA	NA	NA	AA	AA	CC	CC	AA	AA	AA	AA	NA	NA	CC	AA	AA	AA	CC	AA	AA	NA	CC	CC	AA	NA	CC	AA	AA	AA	AA	AA	NA	CC	AA	CC	CC	NA	AA	AA	AA
Chr1	1928278	G	A	NA	GG	GG	AA	AA	NA	GG	NA	NA	GG	GG	GG	AA	GG	GG	GG	GG	NA	NA	AA	GG	GG	GG	GG	GG	GG	NA	AA	AA	GG	NA	AA	GG	GG	GG	GG	GG	NA	AA	GG	AA	AA	NA	GG	GG	GG
Chr1	1928285	T	C	NA	TT	TT	CC	NA	NA	TT	NA	NA	TT	TT	TT	CC	TT	TT	TT	TT	NA	NA	CC	TT	TT	TT	TT	TT	TT	NA	CC	CC	TT	NA	CC	TT	TT	TT	TT	TT	NA	CC	TT	CC	CC	NA	TT	TT	TT
Chr1	1928458	G	A	NA	GG	GG	AA	AA	NA	GG	NA	GG	GG	GG	GG	AA	GG	GG	GG	GG	NA	NA	AA	GG	GG	GG	GG	GG	GG	NA	AA	AA	GG	NA	AA	GG	GG	GG	GG	GG	NA	AA	GG	AA	AA	NA	GG	GG	GG
Chr1	1928482	G	A	NA	GG	GG	AA	AA	NA	GG	NA	GG	GG	GG	GG	AA	GG	GG	GG	GG	NA	NA	AA	GG	GG	GG	GG	GG	GG	NA	AA	AA	GG	NA	AA	GG	GG	GG	GG	GG	NA	AA	GG	AA	AA	NA	GG	GG	GG
Chr1	1928519	C	T	NA	CC	CC	CC	NA	NA	CC	NA	NA	CC	CC	TT	CC	CC	CC	CC	CC	NA	NA	CC	CC	CC	CC	CC	CC	CC	NA	CC	CC	CC	NA	CC	CC	CC	CC	CC	CC	NA	CC	CC	CC	CC	NA	CC	CC	CC
Chr1	1928525	A	G	NA	AA	AA	GG	NA	NA	AA	NA	NA	AA	AA	AA	GG	AA	AA	AA	AA	NA	NA	GG	AA	AA	AA	AA	AA	AA	NA	GG	GG	AA	NA	GG	AA	AA	AA	AA	AA	NA	GG	AA	GG	GG	NA	AA	AA	AA
Chr1	1928550	A	G	NA	AA	AA	GG	NA	NA	AA	NA	NA	AA	AA	AA	GG	AA	AA	AA	AA	NA	NA	GG	AA	AA	AA	AA	AA	AA	NA	GG	GG	AA	NA	GG	AA	AA	AA	AA	AA	NA	GG	AA	GG	GG	NA	AA	AA	AA
Chr1	1928577	T	C	NA	TT	TT	CC	NA	NA	TT	NA	NA	TT	TT	TT	CC	TT	TT	TT	TT	NA	NA	CC	TT	TT	TT	TT	TT	TT	NA	CC	CC	TT	NA	CC	TT	TT	TT	TT	TT	NA	CC	TT	CC	CC	NA	TT	TT	TT
Chr1	1928663	G	A	NA	GG	GG	AA	AA	NA	GG	NA	GG	GG	GG	GG	AA	GG	GG	GG	GG	NA	NA	AA	GG	GG	GG	GG	GG	GG	NA	AA	AA	GG	NA	AA	GG	GG	GG	GG	GG	NA	AA	GG	AA	AA	NA	GG	GG	GG
Chr1	1928669	G	A	NA	GG	GG	AA	AA	NA	GG	NA	GG	GG	GG	GG	AA	GG	GG	GG	GG	NA	NA	AA	GG	GG	GG	GG	GG	GG	NA	AA	AA	GG	NA	AA	GG	GG	GG	GG	GG	NA	AA	GG	AA	AA	NA	GG	GG	GG
Chr1	1928672	G	A	NA	GG	GG	AA	AA	NA	GG	NA	GG	GG	GG	GG	AA	GG	GG	GG	GG	NA	NA	AA	GG	GG	GG	GG	GG	GG	NA	AA	AA	GG	NA	AA	GG	GG	GG	GG	GG	NA	AA	GG	AA	AA	NA	GG	GG	GG
Chr1	1928711	A	G	NA	AA	AA	GG	GG	NA	AA	NA	AA	AA	AA	GG	GG	AA	AA	AA	AA	NA	NA	GG	AA	AA	AA	AA	AA	AA	NA	GG	GG	AA	NA	GG	AA	AA	AA	AA	AA	NA	GG	AA	GG	GG	NA	AA	AA	AA
Chr1	1928756	C	T	NA	CC	CC	TT	TT	NA	CC	NA	CC	CC	CC	CC	TT	CC	CC	CC	CC	NA	NA	TT	CC	CC	CC	CC	CC	CC	NA	TT	TT	CC	NA	TT	CC	CC	CC	CC	CC	NA	TT	CC	TT	TT	NA	CC	CC	CC
Chr1	1928821	C	T	NA	CC	CC	CC	NA	NA	CC	NA	CC	CC	CC	TT	CC	CC	CC	CC	CC	NA	NA	CC	CC	CC	CC	CC	CC	CC	NA	CC	CC	CC	NA	CC	CC	CC	CC	CC	CC	NA	CC	CC	CC	CC	NA	CC	CC	CC
Chr1	1928855	A	C	NA	AA	AA	CC	NA	NA	AA	NA	AA	AA	AA	CC	CC	AA	AA	AA	AA	NA	NA	CC	AA	AA	AA	AA	AA	AA	NA	CC	CC	AA	NA	CC	AA	AA	AA	AA	AA	NA	CC	AA	CC	CC	NA	AA	AA	AA
Chr1	1928960	A	G	NA	AA	AA	AA	AA	NA	AA	NA	AA	AA	AA	GG	AA	AA	AA	AA	AA	NA	NA	AA	AA	AA	AA	GG	AA	AA	NA	AA	AA	AA	NA	AA	AA	AA	AA	AA	AA	NA	AA	AA	AA	AA	NA	AA	AA	AA
Chr1	1928978	T	G	NA	TT	TT	GG	GG	NA	TT	NA	TT	TT	TT	GG	GG	NA	TT	TT	TT	NA	NA	GG	TT	TT	TT	TT	TT	TT	NA	GG	GG	TT	NA	GG	TT	TT	TT	TT	TT	NA	GG	TT	GG	GG	NA	TT	TT	TT
Chr1	1929008	A	G	NA	AA	AA	GG	GG	NA	AA	NA	AA	AA	AA	AA	GG	AA	AA	AA	AA	NA	NA	GG	AA	AA	AA	AA	AA	AA	NA	GG	GG	AA	NA	GG	AA	AA	AA	AA	AA	NA	GG	AA	GG	GG	NA	AA	AA	AA
Chr1	1929151	A	G	NA	AA	AA	GG	GG	NA	AA	NA	AA	AA	AA	GG	GG	AA	AA	AA	AA	NA	NA	GG	AA	AA	AA	GG	AA	AA	NA	GG	GG	AA	NA	GG	AA	AA	AA	AA	NA	NA	GG	AA	GG	GG	NA	AA	AA	AA
Chr1	1929247	C	T	NA	CC	CC	TT	TT	NA	CC	NA	CC	CC	CC	CC	TT	CC	CC	CC	CC	NA	NA	TT	TC	CC	CC	CC	CC	CC	NA	TT	TT	CC	NA	TT	CC	CC	CC	CC	CC	NA	TT	CC	TT	TT	NA	CC	CC	CC
Chr1	1929389	C	A	NA	CC	CC	CC	CC	NA	CC	NA	CC	CC	CC	AA	CC	CC	CC	CC	CC	NA	NA	CC	CC	CC	CC	CC	CC	CC	NA	CC	CC	CC	NA	CC	CC	CC	CC	CC	CC	NA	CC	CC	CC	CC	NA	CC	CC	CC
Chr1	1929406	T	C	NA	TT	TT	CC	CC	NA	TT	NA	TT	TT	TT	TT	CC	TT	TT	TT	TT	NA	NA	CC	CT	TT	TT	TT	TT	TT	NA	CC	CC	TT	NA	CC	TT	TT	TT	TT	TT	NA	CC	TT	CC	CC	NA	TT	TT	TT
Chr1	1929433	G	A	NA	GG	GG	AA	AA	NA	GG	NA	GG	GG	GG	AA	AA	GG	GG	GG	GG	NA	NA	AA	GG	GG	GG	GG	GG	GG	NA	AA	AA	GG	NA	AA	GG	GG	GG	GG	GG	NA	AA	GG	AA	AA	NA	GG	GG	GG
Chr1	1929480	A	G	NA	AA	AA	GG	GG	NA	AA	NA	AA	AA	AA	AA	GG	AA	AA	AA	AA	NA	NA	GG	GA	AA	AA	AA	AA	AA	NA	GG	GG	AA	NA	GG	AA	AA	AA	AA	AA	NA	GG	AA	GG	GG	NA	AA	AA	AA
Chr1	1929492	C	G	NA	CC	CC	GG	GG	NA	CC	NA	CC	CC	CC	CC	GG	CC	CC	CC	CC	NA	NA	GG	CC	CC	CC	CC	CC	CC	NA	GG	GG	CC	NA	GG	CC	CC	CC	CC	CC	NA	GG	CC	GG	GG	NA	CC	CC	CC
Chr1	1929494	C	T	NA	CC	CC	CC	CC	NA	CC	NA	CC	CC	CC	TT	CC	CC	CC	CC	CC	NA	NA	CC	CC	CC	CC	CC	CC	CC	NA	CC	CC	CC	NA	CC	CC	CC	CC	CC	CC	NA	CC	CC	CC	CC	NA	CC	CC	CC
Chr1	1929587	T	C	NA	TT	TT	TT	TT	CC	TT	CC	NA	TT	TT	NA	TT	TT	TT	TT	TT	CC	CC	TT	TT	TT	TT	TT	TT	TT	CC	TT	TT	TT	CC	TT	TT	TT	TT	TT	TT	CC	TT	TT	TT	TT	CC	TT	TT	TT
Chr1	1929592	C	T	NA	CC	CC	CC	CC	TT	CC	TT	CC	CC	CC	NA	CC	CC	CC	CC	CC	TT	TT	CC	CC	CC	CC	CC	CC	CC	TT	CC	CC	CC	CC	CC	CC	CC	CC	CC	CC	TT	CC	CC	CC	CC	TT	CC	CC	CC
Chr1	1929626	T	C	NA	TT	TT	TT	TT	CC	TT	CC	NA	TT	TT	NA	TT	TT	TT	TT	TT	CC	CC	TT	TT	TT	TT	TT	TT	TT	CC	TT	TT	TT	CC	TT	TT	TT	TT	TT	TT	CC	TT	TT	TT	TT	CC	TT	TT	TT
Chr1	1929659	T	G	NA	TT	TT	TT	TT	GG	TT	GG	NA	TT	TT	NA	TT	TT	TT	TT	TT	GG	GG	TT	TT	TT	TT	TT	TT	TT	GG	TT	TT	TT	GG	TT	TT	TT	TT	TT	TT	GG	TT	TT	TT	TT	GG	TT	TT	TT
Chr1	1929671	C	T	NA	CC	CC	TT	TT	CC	CC	CC	NA	CC	CC	NA	TT	CC	CC	CC	CC	CC	CC	TT	CC	CC	CC	CC	CC	CC	CC	TT	TT	CC	CC	TT	CC	CC	CC	CC	CC	CC	TT	CC	TT	TT	CC	CC	CC	CC
Chr1	1929830	C	A	NA	CC	CC	CC	CC	AA	CC	AA	NA	CC	CC	NA	CC	CC	CC	CC	CC	AA	AA	CC	CC	CC	CC	CC	CC	CC	AA	CC	CC	CC	AA	CC	CC	CC	CC	CC	NA	AA	CC	CC	CC	CC	AA	CC	CC	CC
Chr1	1929832	C	A	NA	CC	CC	CC	CC	AA	CC	AA	NA	CC	CC	NA	CC	CC	CC	CC	CC	AA	AA	CC	CC	CC	CC	CC	CC	CC	AA	CC	CC	CC	AA	CC	CC	CC	CC	CC	NA	AA	CC	CC	CC	CC	AA	CC	CC	CC
Chr1	1929833	T	C	NA	TT	TT	TT	TT	CC	TT	CC	NA	TT	TT	NA	TT	TT	TT	TT	TT	CC	CC	TT	TT	TT	TT	TT	TT	TT	CC	TT	TT	TT	CC	TT	TT	TT	TT	TT	NA	CC	TT	TT	TT	TT	CC	TT	TT	TT
Chr1	1929875	A	T	NA	AA	AA	AA	AA	AA	AA	AA	NA	AA	AA	TT	AA	AA	AA	AA	AA	AA	AA	AA	AA	AA	AA	AA	AA	AA	AA	AA	AA	NA	AA	AA	NA	AA	NA	AA	NA	AA	AA	AA	AA	AA	AA	AA	AA	AA
Chr1	1929948	G	A	NA	GG	GG	GG	GG	AA	GG	AA	GG	GG	NA	GG	GG	GG	NA	NA	GG	AA	AA	GG	NA	NA	GG	NA	GG	GG	AA	GG	GG	GG	GG	GG	GG	GG	NA	NA	NA	AA	GG	GG	GG	GG	AA	GG	NA	GG
Chr1	1930009	T	C	NA	TT	TT	CC	CC	TT	TT	TT	TT	TT	TT	TT	CC	TT	NA	TT	TT	TT	TT	CC	TT	TT	TT	NA	TT	TT	TT	CC	CC	TT	TT	CC	TT	TT	TT	NA	NA	TT	CC	TT	CC	CC	TT	TT	TT	TT
Chr1	1930041	T	A	NA	TT	TT	AA	AA	TT	TT	TT	TT	TT	TT	TT	AA	TT	NA	TT	TT	TT	TT	AA	TT	TT	TT	NA	TT	TT	TT	AA	AA	TT	TT	AA	TT	TT	TT	NA	NA	TT	AA	TT	AA	AA	TT	TT	TT	TT
Chr1	1930042	T	A	NA	TT	TT	TT	TT	AA	TT	AA	TT	TT	TT	TT	TT	TT	NA	TT	TT	AA	AA	TT	TT	NA	TT	NA	TT	TT	AA	TT	TT	TT	AA	TT	TT	TT	TT	NA	NA	AA	TT	TT	TT	TT	AA	TT	TT	TT
Chr1	1930074	A	G	NA	AA	AA	GG	GG	AA	AA	AA	AA	AA	AA	AA	GG	AA	NA	AA	AA	AA	AA	GG	AA	AA	AA	NA	AA	AA	AA	GG	GG	AA	AA	GG	AA	AA	AA	NA	NA	AA	GG	AA	GG	GG	AA	AA	AA	AA
Chr1	1930103	G	C	NA	GG	GG	GG	GG	CC	GG	CC	GG	GG	GG	GG	GG	GG	GG	GG	GG	CC	CC	GG	GG	GG	GG	NA	GG	GG	CC	GG	GG	GG	CC	GG	GG	GG	GG	NA	NA	CC	GG	GG	GG	GG	CC	GG	GG	GG
Chr1	1930183	C	A	NA	CC	CC	CC	CC	AA	CC	AA	CC	CC	CC	CC	CC	CC	CC	CC	CC	AA	AA	CC	CC	CC	CC	NA	CC	CC	AA	CC	CC	CC	CC	CC	CC	CC	CC	NA	NA	AA	CC	CC	CC	CC	AA	CC	CC	CC
Chr1	1930186	A	T	NA	AA	AA	AA	AA	TT	AA	TT	AA	AA	AA	AA	AA	AA	AA	AA	AA	TT	TT	AA	AA	AA	AA	NA	AA	AA	TT	AA	AA	AA	TT	AA	AA	AA	AA	NA	NA	TT	AA	AA	AA	AA	TT	AA	AA	AA
Chr1	1930271	A	C	NA	AA	AA	AA	AA	CC	AA	CC	AA	AA	AA	AA	AA	AA	AA	AA	AA	CC	CC	AA	AA	AA	AA	NA	AA	AA	CC	AA	AA	AA	CC	AA	AA	AA	AA	NA	AA	CC	AA	AA	AA	AA	CC	AA	AA	AA
Chr1	1930297	G	T	NA	GG	GG	GG	GG	GG	TT	GG	TT	TT	TT	GG	GG	GG	TT	TT	TT	GG	GG	GG	GG	GG	TT	NA	GG	TT	GG	GG	GG	TT	GG	GG	TT	TT	TT	TT	GG	GG	GG	GG	GG	GG	GG	GG	GG	GG
Chr1	1930314	C	A	NA	CC	CC	CC	CC	AA	CC	AA	CC	CC	CC	CC	CC	CC	CC	CC	CC	AA	AA	CC	CC	CC	CC	NA	CC	CC	AA	CC	CC	CC	AA	CC	CC	CC	CC	CC	CC	AA	CC	CC	CC	CC	AA	CC	CC	CC
Chr1	1930436	A	T	NA	AA	AA	AA	AA	TT	AA	TT	AA	AA	AA	AA	AA	AA	AA	AA	AA	TT	TT	AA	AA	AA	AA	NA	AA	AA	TT	AA	AA	AA	TT	AA	AA	AA	AA	AA	AA	TT	AA	AA	AA	AA	TT	AA	AA	AA
Chr1	1930458	G	A	NA	GG	GG	GG	GG	AA	GG	AA	GG	GG	GG	GG	GG	GG	GG	GG	GG	AA	AA	GG	GG	GG	GG	NA	GG	GG	AA	GG	GG	GG	AA	GG	GG	GG	GG	GG	GG	AA	GG	GG	GG	GG	AA	GG	GG	GG
Chr1	1930497	C	T	NA	CC	CC	CC	CC	NA	CC	NA	CC	CC	CC	CC	CC	CC	CC	CC	CC	TT	TT	CC	CC	CC	CC	NA	CC	CC	TT	CC	CC	CC	TT	CC	CC	CC	CC	CC	CC	TT	CC	CC	CC	CC	TT	CC	CC	CC
Chr1	1930498	A	G	NA	AA	AA	AA	AA	NA	AA	NA	AA	AA	AA	AA	AA	AA	AA	AA	AA	GG	GG	AA	AA	AA	AA	NA	AA	AA	GG	AA	AA	AA	GG	AA	AA	AA	AA	AA	AA	GG	AA	AA	AA	AA	GG	AA	AA	AA
Chr1	1930521	T	C	NA	TT	TT	TT	TT	CC	TT	NA	TT	TT	TT	TT	TT	TT	TT	TT	TT	CC	CC	TT	TT	TT	TT	NA	TT	TT	CC	TT	TT	TT	CC	TT	TT	TT	TT	TT	TT	CC	TT	TT	TT	TT	CC	TT	TT	TT
Chr1	1930610	G	A	NA	GG	GG	GG	GG	AA	GG	AA	GG	GG	GG	GG	GG	GG	GG	GG	GG	AA	AA	GG	GG	GG	GG	GG	GG	GG	AA	GG	GG	GG	GG	GG	GG	GG	GG	GG	GG	AA	GG	GG	GG	GG	AA	AA	AA	AA
Chr1	1930642	A	G	NA	AA	AA	AA	AA	NA	AA	GG	AA	AA	AA	AA	AA	AA	AA	AA	AA	NA	GG	AA	AA	AA	AA	AA	AA	AA	GG	AA	AA	AA	GG	AA	AA	AA	AA	AA	AA	GG	AA	AA	AA	AA	NA	AA	AA	AA
Chr1	1930643	C	A	NA	CC	CC	CC	CC	NA	CC	AA	CC	CC	CC	CC	CC	CC	CC	CC	CC	NA	AA	CC	CC	CC	CC	CC	CC	CC	AA	CC	CC	CC	AA	CC	CC	CC	CC	CC	CC	AA	CC	CC	CC	CC	NA	CC	CC	CC
Chr1	1930683	A	T	NA	AA	AA	AA	AA	NA	AA	NA	AA	AA	AA	TT	AA	AA	AA	AA	AA	NA	NA	AA	AA	AA	AA	AA	AA	AA	NA	AA	AA	AA	NA	AA	AA	AA	AA	AA	AA	NA	AA	AA	AA	AA	NA	AA	AA	AA
Chr1	1930707	C	T	NA	CC	CC	CC	CC	NA	CC	NA	CC	CC	CC	TT	CC	CC	CC	CC	CC	NA	NA	CC	CC	CC	CC	CC	CC	CC	NA	CC	CC	CC	NA	CC	CC	CC	CC	CC	CC	NA	CC	CC	CC	NA	NA	CC	CC	CC
Chr1	1930726	C	A	NA	CC	CC	AA	AA	NA	CC	NA	CC	CC	CC	CC	AA	CC	AC	CC	CC	NA	NA	AA	CC	CC	CC	CC	CC	CC	NA	AA	AA	CC	NA	AA	CC	CC	AC	CC	AC	NA	AA	CC	AA	AA	NA	CC	CC	CC
Chr1	1930773	A	G	NA	AA	AA	GG	GG	NA	AA	NA	AA	AA	AA	AA	GG	AA	GA	AA	AA	NA	NA	GG	AA	AA	AA	AA	AA	AA	NA	GG	GG	AA	NA	GG	AA	AA	AA	AA	GA	NA	GG	AA	GG	GG	NA	AA	AA	AA
[truncated: 165 more columns]

## Sheet: LOC_Os01g04460
CHR	pos	REF	ALT	INFO	s_1	s_10	s_100	s_101	s_102	s_103	s_104	s_105	s_106	s_108	s_109	s_11	s_110	s_111	s_113	s_114	s_115	s_117	s_118	s_119	s_12	s_120	s_121	s_122	s_123	s_124	s_128	s_129	s_13	s_130	s_131	s_132	s_133	s_134	s_135	s_137	s_138	s_139	s_14	s_140	s_141	s_142	s_143	s_144	s_145
Chr1	1982774	C	T	NA	CC	CC	CC	CC	TT	CC	TT	CC	CC	CC	TT	CC	CC	CC	CC	CC	TT	TT	CC	CC	CC	CC	TT	CC	CC	TT	CC	CC	CC	CC	CC	TT	TT	CC	TT	CC	TT	CC	CC	CC	CC	TT	TT	TT	TT
Chr1	1982833	T	A	NA	TT	TT	AA	AA	AA	TT	AA	TT	TT	TT	AA	AA	TT	TT	TT	TT	AA	AA	AA	TT	TT	TT	AA	TT	TT	AA	AA	AA	TT	AA	AA	AA	AA	TT	AA	TT	AA	AA	TT	AA	AA	AA	AA	AA	AA
Chr1	1982842	T	C	NA	TT	TT	CC	CC	CC	TT	CC	TT	TT	TT	CC	CC	TT	TT	TT	TT	CC	CC	CC	TT	TT	TT	CC	TT	TT	CC	CC	CC	TT	CC	CC	CC	CC	TT	CC	TT	CC	CC	TT	CC	CC	CC	CC	CC	CC
Chr1	1982849	G	A	NA	GG	GG	AA	AA	AA	GG	AA	GG	GG	GG	AA	AA	GG	GG	GG	GG	AA	AA	AA	GG	GG	GG	AA	GG	GG	AA	AA	AA	GG	AA	AA	AA	AA	GG	AA	GG	AA	AA	GG	AA	AA	AA	AA	AA	AA
Chr1	1982857	A	T	NA	AA	AA	TT	TT	TT	AA	TT	AA	AA	AA	TT	TT	AA	AA	AA	AA	TT	TT	TT	AA	AA	AA	TT	AA	AA	TT	TT	TT	AA	TT	TT	TT	TT	AA	TT	AA	TT	TT	AA	TT	TT	TT	TT	TT	TT
Chr1	1982862	A	G	NA	AA	AA	GG	GG	GG	AA	GG	AA	AA	AA	GG	GG	AA	AA	AA	AA	GG	GG	GG	AA	AA	AA	GG	AA	AA	GG	GG	GG	AA	GG	GG	GG	GG	AA	GG	AA	GG	GG	AA	GG	GG	GG	GG	GG	GG
Chr1	1982874	C	A	NA	CC	CC	AA	AA	AA	CC	AA	CC	CC	CC	AA	AA	CC	CC	CC	CC	AA	AA	AA	CC	CC	CC	AA	NA	CC	AA	AA	AA	CC	AA	AA	AA	AA	CC	AA	CC	AA	AA	CC	AA	AA	AA	AA	AA	AA
Chr1	1982914	T	C	NA	TT	TT	CC	CC	CC	TT	CC	TT	TT	TT	CC	CC	TT	TT	TT	TT	CC	CC	CC	TT	TT	TT	CC	TT	TT	CC	CC	CC	TT	CC	CC	CC	CC	TT	CC	TT	CC	CC	TT	CC	CC	CC	CC	NA	CC
Chr1	1982915	A	G	NA	AA	AA	GG	GG	GG	AA	GG	AA	AA	AA	GG	GG	AA	AA	AA	AA	GG	GG	GG	AA	AA	AA	GG	AA	AA	GG	GG	GG	AA	GG	GG	GG	GG	AA	GG	AA	GG	GG	AA	GG	GG	GG	GG	NA	GG
Chr1	1982962	A	T	NA	AA	AA	TT	TT	TT	AA	TT	AA	AA	AA	TT	TT	AA	AA	AA	AA	TT	TT	TT	AA	AA	AA	TT	NA	AA	TT	TT	TT	AA	TT	TT	TT	TT	AA	TT	AA	TT	TT	AA	TT	TT	TT	TT	NA	TT
Chr1	1982973	C	T	NA	CC	CC	TT	TT	TT	CC	TT	CC	CC	CC	TT	TT	CC	CC	CC	CC	TT	TT	TT	CC	CC	CC	TT	CC	CC	TT	TT	TT	CC	TT	TT	TT	TT	CC	TT	CC	TT	TT	CC	TT	TT	TT	TT	NA	TT
Chr1	1982990	A	C	NA	AA	AA	CC	CC	CC	AA	CC	AA	AA	AA	CC	CC	AA	AA	AA	AA	CC	CC	CC	AA	AA	AA	AA	AA	AA	CC	CC	CC	AA	CC	CC	CC	CC	AA	CC	AA	CC	CC	AA	CC	CC	CC	CC	CC	CC
Chr1	1983011	A	C	NA	AA	AA	CC	CC	CC	AA	CC	AA	AA	AA	CC	CC	AA	AA	AA	AA	CC	CC	CC	AA	AA	AA	CC	AA	AA	CC	CC	CC	AA	CC	CC	CC	CC	AA	CC	AA	CC	CC	AA	CC	CC	CC	CC	CC	CC
Chr1	1983117	G	A	NA	GG	GG	AA	AA	AA	GG	AA	GG	GG	GG	AA	AA	GG	GG	GG	GG	AA	AA	AA	GG	GG	GG	AA	GG	GG	AA	AA	AA	GG	AA	AA	AA	AA	GG	AA	GG	AA	AA	GG	AA	NA	AA	AA	AA	AA
Chr1	1983156	C	A	NA	CC	CC	CC	CC	AA	CC	AA	CC	CC	CC	CC	CC	CC	CC	CC	CC	AA	AA	CC	CC	CC	CC	CC	CC	CC	AA	CC	CC	CC	CC	CC	CC	CC	CC	CC	CC	AA	CC	CC	CC	NA	AA	CC	CC	CC
Chr1	1983490	T	A	NA	TT	TT	AA	AA	AA	TT	AA	TT	TT	TT	AA	AA	TT	TT	TT	TT	AA	AA	AA	TT	TT	TT	AA	TT	TT	AA	AA	AA	TT	AA	AA	AA	AA	TT	AA	TT	AA	AA	TT	AA	AA	AA	AA	AA	AA
Chr1	1983608	T	G	NA	TT	TT	GG	GG	GG	TT	GG	TT	TT	TT	GG	GG	TT	TT	TT	TT	GG	GG	GG	TT	TT	TT	GG	TT	TT	GG	GG	GG	TT	GG	GG	GG	GG	TT	GG	TT	GG	GG	TT	GG	GG	GG	GG	GG	GG
Chr1	1983612	T	G	NA	TT	TT	GG	GG	GG	TT	GG	TT	TT	TT	GG	GG	TT	TT	TT	TT	GG	GG	GG	TT	TT	TT	GG	TT	TT	GG	GG	GG	TT	GG	GG	GG	GG	TT	GG	TT	GG	GG	TT	GG	GG	GG	GG	GG	GG
Chr1	1983841	A	T	NA	AA	AA	TT	TT	TT	AA	TT	AA	AA	AA	TT	TT	AA	AA	AA	AA	TT	TT	TT	AA	AA	AA	TT	AA	AA	TT	TT	TT	AA	TT	TT	TT	TT	AA	TT	AA	TT	TT	AA	TT	TT	TT	TT	TT	TT
Chr1	1983854	T	G	NA	TT	TT	GG	GG	GG	TT	GG	TT	TT	TT	GG	GG	TT	TT	TT	TT	GG	GG	GG	TT	TT	TT	GG	TT	TT	GG	GG	GG	TT	GG	GG	GG	GG	TT	GG	TT	GG	GG	TT	GG	GG	GG	GG	GG	GG
Chr1	1983868	G	A	NA	GG	GG	AA	AA	AA	GG	AA	GG	GG	GG	AA	AA	GG	GG	GG	GG	AA	AA	AA	GG	GG	GG	AA	GG	GG	AA	AA	AA	GG	AA	AA	AA	AA	GG	AA	GG	AA	AA	GG	AA	AA	AA	AA	AA	AA
Chr1	1983994	A	C	NA	AA	AA	CC	CC	CC	AA	CC	AA	AA	CA	CC	CC	AA	AA	AA	AA	CC	CC	CC	AA	AA	AA	CC	AA	AA	CC	CC	CC	AA	CC	CC	CC	CC	AA	CC	AA	CC	CC	AA	CC	CC	CC	CC	CC	CC
Chr1	1984102	T	G	NA	TT	TT	GG	GT	GG	TT	NA	NA	TT	TT	GG	GG	TT	TT	TT	TT	GG	GG	GG	TT	TT	TT	GG	TT	TT	GG	GG	GG	TT	GG	GG	GG	GG	TT	GG	TT	GG	GG	TT	GG	GG	GG	GG	GG	GG
Chr1	1984125	A	G	NA	AA	AA	GG	GG	GG	AA	NA	NA	AA	AA	GG	GG	AA	AA	AA	AA	GG	GG	GG	AA	AA	AA	GG	AA	AA	GG	GG	GG	AA	GG	GG	GG	GG	AA	GG	AA	GG	GG	AA	GG	GG	GG	GG	GG	GG
Chr1	1984149	G	A	NA	GG	GG	AA	AA	AA	GG	AA	NA	GG	GG	AA	AA	GG	GG	GG	GG	AA	AA	AA	GG	GG	GG	AA	GG	GG	AA	AA	AA	GG	AA	AA	AA	AA	GG	AA	GG	AA	AA	GG	AA	AA	AA	AA	AA	AA
Chr1	1984362	G	A	NA	GG	GG	GG	GG	GG	GG	GG	GG	GG	GG	AA	GG	GG	GG	GG	GG	GG	GG	GG	GG	GG	GG	GG	NA	GG	GG	GG	GG	GG	GG	GG	AA	AA	GG	AA	GG	GG	GG	GG	GG	GA	GG	GG	AA	GG
Chr1	1984383	C	T	NA	CC	CC	TT	TT	TT	CC	TT	CC	CC	CC	TT	TT	CC	CC	CC	CC	TT	TT	TT	CC	CC	CC	TT	CC	CC	TT	TT	TT	CC	TT	TT	TT	TT	CC	TT	CC	TT	TT	CC	TT	TT	TT	TC	TT	TT
Chr1	1984414	G	A	NA	GG	GG	AA	AA	AA	GG	AA	GG	GG	GG	AA	AA	GG	GG	GG	GG	AA	AA	AA	GG	GG	GG	AA	GG	GG	AA	AA	AA	GG	AA	AA	AA	AA	GG	AA	GG	AA	AA	GG	AA	AA	AA	AA	AA	AA
Chr1	1984445	G	A	NA	GG	GG	GG	AA	GG	GG	GG	GG	GG	GG	GG	AA	GG	GG	GG	GG	GG	GG	AA	GG	GG	GG	GG	GG	GG	GG	AA	AA	GG	GG	AA	GG	GG	GG	GG	GG	GG	GG	GG	GG	GG	GG	GG	GG	GG
Chr1	1984479	T	C	NA	TT	TT	CC	CC	CC	TT	CC	TT	TT	TT	CC	CC	TT	TT	TT	TT	CC	CC	CC	TT	TT	TT	CC	TT	TT	CC	CC	CC	TT	CC	CC	CC	CC	TT	CC	TT	CC	CC	TT	CC	CC	CC	CC	CC	CC
Chr1	1984596	T	C	NA	TT	TT	CC	CC	CC	TT	CC	TT	TT	TT	CC	CC	TT	TT	TT	TT	CC	CC	CC	TT	TT	TT	CC	TT	TT	CC	CC	CC	TT	CC	CC	CC	CC	TT	CC	TT	CC	CC	TT	CC	CC	CC	CC	CC	CC
Chr1	1984599	T	C	NA	TT	TT	CC	CC	CC	TT	CC	TT	TT	TT	CC	CC	TT	TT	TT	TT	CC	CC	CC	TT	TT	TT	CC	TT	TT	CC	CC	CC	TT	CC	CC	CC	CC	TT	CC	TT	CC	CC	TT	CC	CC	CC	CC	CC	CC
Chr1	1984632	G	A	NA	GG	GG	GG	GG	AA	GG	AA	GG	GG	GG	GG	GG	GG	GG	GG	GG	AA	AA	GG	GG	GG	GG	GG	GG	GG	AA	GG	GG	GG	GG	GG	GG	GG	GG	GG	GG	AA	GG	GG	GG	GG	AA	GG	GG	GG
Chr1	1984829	A	C	NA	AA	AA	CC	CC	CC	AA	CC	AA	AA	AA	CC	CC	AA	AA	AA	AA	CC	CC	CC	AA	AA	AA	CC	AA	AA	CC	CC	CC	AA	CC	CC	CC	CC	AA	CC	AA	CC	CC	AA	CC	CC	CC	CC	CC	CC
Chr1	1984902	T	C	NA	TT	TT	CC	CC	CC	TT	CC	TT	TT	TT	CC	CC	TT	TT	TT	TT	CC	CC	CC	TT	TT	TT	CC	TT	TT	CC	CC	CC	TT	CC	CC	CC	CC	TT	CC	TT	CC	CC	TT	CC	CC	CC	CC	NA	CC
Chr1	1984968	G	A	NA	GG	GG	AA	AA	AA	GG	AA	GG	GG	GG	AA	AA	GG	GG	GG	GG	AA	AA	AA	GG	GG	GG	AA	GG	GG	AA	AA	AA	GG	AA	AA	AA	AA	GG	AA	GG	AA	AA	GG	AA	AA	AA	AA	AA	AA
Chr1	1984978	G	T	NA	GG	GG	TT	TT	TT	GG	TT	GG	GG	GG	TT	TT	GG	GG	GG	GG	TT	TT	TT	GG	GG	GG	TT	GG	GG	TT	TT	TT	GG	TT	TT	TT	TT	GG	TT	GG	TT	TT	GG	TT	TT	TT	TT	TT	TT
Chr1	1984980	A	G	NA	AA	AA	GG	GG	GG	AA	GG	AA	AA	AA	GG	GG	AA	AA	AA	AA	GG	GG	GG	AA	AA	AA	GG	AA	AA	GG	GG	GG	AA	GG	GG	GG	GG	AA	GG	AA	GG	GG	AA	GG	GG	GG	GG	GG	GG
Chr1	1984989	A	C	NA	AA	AA	CC	CC	CC	AA	CC	AA	AA	AA	CC	CC	AA	AA	AA	AA	CC	CC	CC	AA	AA	AA	CC	AA	AA	CC	CC	CC	AA	CC	CC	CC	CC	AA	CC	AA	CC	CC	AA	CC	CC	CC	CC	CC	CC
Chr1	1984995	G	A	NA	GG	GG	AA	AA	AA	GG	AA	GG	GG	GG	AA	AA	GG	GG	GG	GG	AA	AA	AA	GG	GG	GG	AA	GG	GG	AA	AA	AA	GG	AA	AA	AA	AA	GG	AA	GG	AA	AA	GG	AA	AA	AA	AA	AA	AA
Chr1	1985065	C	G	NA	CC	CC	GG	GG	GG	CC	GG	CC	CC	CC	GG	GG	CC	CC	CC	CC	GG	GG	GG	CC	CC	CC	GG	CC	CC	GG	GG	GG	CC	GG	GG	GG	NA	CC	GG	CC	GG	GG	CC	GG	GG	GG	GG	NA	GG
Chr1	1985083	A	G	NA	AA	AA	NA	GG	GG	AA	GG	GA	AA	AA	GG	GG	AA	AA	AA	AA	GG	GG	GG	AA	AA	AA	GG	AA	AA	GG	GG	GG	AA	GG	GG	GG	NA	AA	GG	AA	GG	GG	AA	GG	GG	GG	GG	GG	GG
Chr1	1985125	G	T	NA	GG	GG	NA	NA	TT	GG	TT	GG	GG	GG	TT	TT	GG	GG	GG	GG	TT	TT	TT	GG	GG	GG	TT	GG	GG	TT	TT	TT	GG	TT	TT	TT	NA	GG	TT	GG	TT	TT	GG	TT	TT	TT	TT	TT	TT
Chr1	1985170	A	G	NA	AA	AA	NA	NA	GG	AA	GG	AA	AA	AA	GG	GG	AA	AA	AA	AA	GG	GG	GG	AA	AA	AA	GG	AA	AA	GG	GG	GG	AA	GG	GG	GG	NA	AA	GG	AA	GG	GG	AA	GG	GG	GG	GG	GG	GG
Chr1	1985248	A	G	NA	AA	AA	GG	NA	GG	AA	GG	AA	AA	AA	GG	GG	AA	AA	AA	AA	GG	GG	GG	AA	AA	AA	GG	AA	AA	GG	GG	GG	AA	GG	GG	GG	GG	AA	GG	AA	GG	GG	AA	GG	GG	GG	GG	GG	GG
Chr1	1985254	C	T	NA	CC	CC	TT	NA	TT	CC	TT	CC	CC	CC	TT	TT	CC	CC	CC	CC	TT	TT	TT	CC	CC	CC	TT	CC	CC	TT	TT	TT	CC	TT	TT	TT	TT	CC	TT	CC	TT	TT	CC	TT	TT	TT	TT	TT	TT
Chr1	1985337	A	G	NA	AA	AA	GG	NA	GG	AA	GG	GA	AA	AA	GG	GG	AA	AA	AA	AA	GG	GG	GG	AA	AA	AA	GG	AA	AA	GG	GG	GG	AA	GG	GG	GG	GG	AA	GG	AA	GG	GG	AA	GG	GG	GG	GG	GG	GG
Chr1	1985456	C	T	NA	CC	CC	TT	TT	TT	CC	TT	CC	CC	CC	TT	TT	CC	CC	CC	CC	TT	TT	TT	CC	CC	CC	TT	CC	CC	TT	TT	TT	CC	TT	TT	TT	TT	CC	TT	CC	TT	TT	CC	TT	TT	TT	NA	TT	TT
Chr1	1985494	G	A	NA	GG	GG	AA	AA	AA	GG	AA	GG	GG	GG	AA	AA	GG	GG	GG	GG	AA	AA	AA	GG	GG	GG	AA	GG	GG	AA	AA	AA	GG	AA	AA	AA	AA	GG	AA	GG	AA	AA	GG	AA	AA	AA	AA	AA	AA
Chr1	1985509	C	T	NA	CC	CC	TT	TT	TT	CC	TT	CC	CC	CC	TT	TT	CC	CC	CC	CC	TT	TT	TT	CC	CC	CC	TT	CC	CC	TT	TT	TT	CC	TT	TT	TT	TT	CC	TT	CC	TT	TT	CC	TT	TT	TT	TT	TT	TT
Chr1	1985680	A	G	NA	AA	AA	GG	NA	GG	AA	GG	AA	AA	AA	GG	GG	AA	AA	AA	AA	GG	GG	GG	AA	AA	AA	GG	AA	AA	GG	GG	GG	AA	GG	GG	GG	GG	AA	GG	AA	GG	GG	AA	GG	GG	GG	GG	GG	GG
Chr1	1985778	C	T	NA	CC	CC	TT	TT	TT	CC	TT	CC	CC	CC	TT	TT	CC	CC	CC	CC	TT	TT	TT	CC	CC	CC	TT	CC	CC	TT	TT	TT	CC	TT	TT	TT	TT	CC	TT	CC	TT	TT	CC	TT	TT	TT	TT	TT	TT
Chr1	1985826	T	C	NA	TT	TT	CC	CC	CC	TT	CC	TT	TT	TT	CC	CC	TT	TT	TT	TT	CC	CC	CC	TT	TT	TT	CC	TT	TT	CC	CC	CC	TT	CC	CC	NA	CC	TT	CC	TT	CC	CC	TT	CC	CC	CC	CC	CC	CC
Chr1	1985860	T	C	NA	TT	TT	CC	CC	CC	TT	CC	TT	TT	TT	CC	CC	TT	TT	TT	TT	CC	CC	CC	TT	TT	TT	CC	TT	TT	CC	CC	CC	TT	CC	CC	CC	CC	TT	CC	TT	CC	CC	TT	CC	CC	CC	CC	CC	CC
Chr1	1986010	C	T	NA	CC	CC	TT	TT	TT	CC	TT	CC	CC	CC	TT	TT	CC	CC	CC	CC	TT	TT	TT	CC	CC	CC	TT	CC	CC	TT	TT	TT	CC	TT	TT	TT	TT	CC	TT	CC	TT	TT	CC	TT	TT	NA	TT	TT	TT
Chr1	1986040	T	C	NA	TT	TT	CC	CC	CC	TT	CC	TT	TT	TT	CC	CC	TT	TT	TT	TT	CC	CC	CC	TT	TT	TT	CC	TT	TT	CC	CC	CC	TT	CC	CC	CC	CC	TT	CC	TT	CC	CC	TT	CC	CC	CC	CC	CC	CC
Chr1	1986087	T	G	NA	TT	TT	GG	GG	GG	TT	GG	TT	TT	TT	GG	GG	TT	TT	TT	TT	GG	GG	GG	TT	TT	TT	GG	TT	TT	GG	GG	GG	TT	GG	GG	GG	GG	TT	GG	TT	GG	GG	TT	GG	GG	GG	GG	GG	GG
Chr1	1986091	C	T	NA	CC	CC	TT	TT	TT	CC	TT	CC	CC	CC	TT	TT	CC	CC	CC	CC	TT	TT	TT	CC	CC	CC	TT	CC	CC	TT	TT	TT	CC	TT	TT	TT	TT	CC	TT	CC	TT	TT	CC	TT	TT	TT	TT	TT	TT
Chr1	1986137	C	A	NA	CC	CC	AA	AA	AA	CC	AA	CC	CC	CC	AA	AA	CC	CC	CC	CC	AA	AA	AA	CC	CC	CC	AA	CC	CC	AA	AA	AA	CC	AA	AA	AA	AA	CC	AA	CC	AA	AA	CC	AA	AA	AA	AA	AA	AA
Chr1	1986138	A	G	NA	AA	AA	GG	GG	GG	AA	GG	AA	AA	AA	GG	GG	AA	AA	AA	AA	GG	GG	GG	AA	AA	AA	GG	AA	AA	GG	GG	GG	AA	GG	GG	GG	GG	AA	GG	AA	GG	GG	AA	GG	GG	GG	GG	GG	GG
Chr1	1986158	C	T	NA	CC	CC	TT	TT	TT	CC	TT	CC	CC	CC	TT	TT	CC	CC	CC	CC	TT	TT	TT	CC	CC	CC	TT	CC	CC	TT	TT	TT	CC	TT	TT	TT	TT	CC	TT	CC	TT	TT	CC	TT	TT	TT	TT	TT	TT
Chr1	1986199	A	G	NA	AA	AA	GG	GG	GG	AA	GG	AA	AA	AA	GG	GG	AA	AA	AA	AA	GG	GG	GG	AA	AA	AA	GG	AA	AA	GG	GG	GG	AA	GG	GG	GG	GG	AA	GG	AA	GG	GG	AA	GG	GG	GG	GG	GG	GG
Chr1	1986215	T	C	NA	TT	TT	CC	CC	CC	TT	CC	TT	TT	TT	CC	CC	TT	TT	TT	TT	CC	CC	CC	TT	TT	TT	CC	TT	TT	CC	CC	CC	TT	CC	CC	CC	CC	TT	CC	TT	CC	CC	TT	CC	CC	CC	CC	CC	CC
Chr1	1986359	G	A	NA	GG	GG	AA	AA	AA	GG	AA	NA	GG	GG	AA	AA	GG	GG	GG	GG	AA	AA	AA	GG	GG	GG	NA	GG	GG	AA	AA	AA	NA	AA	AA	AA	AA	GG	AA	GG	AA	AA	GG	AA	AA	AA	AA	AA	AA
Chr1	1986404	G	A	NA	GG	GG	AA	AA	AA	GG	AA	GG	GG	GG	AA	AA	GG	GG	GG	GG	AA	AA	AA	GG	NA	GG	NA	GG	GG	AA	AA	AA	NA	AA	AA	AA	AA	NA	AA	GG	AA	AA	GG	AA	AA	AA	AA	AA	AA
Chr1	1986437	A	G	NA	AA	AA	GG	GG	GG	AA	GG	NA	AA	AA	GG	GG	AA	AA	AA	AA	GG	GG	GG	AA	NA	NA	NA	AA	AA	GG	GG	GG	NA	GG	GG	GG	GG	NA	GG	AA	GG	GG	NA	GG	GG	GG	GG	GG	GG
Chr1	1986492	A	T	NA	NA	NA	AA	AA	AA	TT	AA	NA	NA	TT	AA	AA	TT	NA	NA	TT	AA	AA	AA	NA	NA	NA	AA	NA	TT	AA	AA	AA	NA	AA	AA	AA	AA	TT	AA	TT	AA	AA	TT	AA	AA	AA	AA	AA	AA
Chr1	1986531	G	T	NA	NA	NA	GG	GG	GG	TT	GG	NA	TT	TT	GG	GG	TT	NA	NA	TT	GG	GG	GG	NA	TT	TT	GG	TT	TT	GG	GG	GG	NA	GG	GG	GG	GG	TT	GG	TT	GG	GG	TT	GG	GG	GG	GG	GG	GG
Chr1	1986534	A	C	NA	NA	AA	CC	CC	CC	AA	CC	NA	AA	AA	CC	CC	AA	NA	NA	AA	CC	CC	CC	NA	AA	AA	CC	AA	AA	CC	CC	CC	NA	CC	CC	CC	CC	AA	CC	AA	CC	CC	AA	CC	CC	CC	CC	CC	CC
Chr1	1986622	G	A	NA	NA	NA	GG	GG	GG	AA	GG	NA	AA	NA	GG	GG	AA	NA	NA	NA	GG	GG	GG	AA	NA	NA	GG	AA	NA	GG	GG	GG	NA	GG	GG	GG	GG	AA	GG	NA	GG	GG	AA	GG	GG	GG	GG	GG	GG
Chr1	1986751	G	A	NA	GG	GG	AA	AA	AA	GG	AA	GG	GG	GG	AA	AA	NA	NA	GG	GG	AA	AA	AA	GG	GG	GG	AA	GG	GG	AA	AA	AA	GG	AA	AA	AA	AA	GG	AA	GG	AA	AA	NA	AA	AA	AA	AA	AA	AA
Chr1	1986812	G	A	NA	GG	GG	AA	AA	AA	GG	AA	GG	GG	GG	AA	AA	GG	GG	GG	GG	AA	AA	AA	GG	GG	GG	AA	GG	GG	AA	AA	AA	GG	AA	AA	AA	AA	GG	AA	GG	AA	AA	NA	AA	AA	AA	AA	AA	AA
Chr1	1986814	G	A	NA	GG	GG	AA	AA	AA	GG	AA	GG	GG	GG	AA	AA	GG	GG	GG	GG	AA	AA	AA	GG	GG	GG	AA	GG	GG	AA	AA	AA	GG	AA	AA	AA	AA	GG	AA	GG	AA	AA	NA	AA	AA	AA	AA	AA	AA
[truncated: 165 more columns]

## Sheet: LOC_Os01g04500
CHR	pos	REF	ALT	INFO	s_1	s_10	s_100	s_101	s_102	s_103	s_104	s_105	s_106	s_108	s_109	s_11	s_110	s_111	s_113	s_114	s_115	s_117	s_118	s_119	s_12	s_120	s_121	s_122	s_123	s_124	s_128	s_129	s_13	s_130	s_131	s_132	s_133	s_134	s_135	s_137	s_138	s_139	s_14	s_140	s_141	s_142	s_143	s_144	s_145
Chr1	2001721	C	A	NA	CC	CC	AA	CC	AA	CC	AA	CC	CC	CC	CC	AA	CC	CC	CC	CC	NA	AA	AA	CC	CC	CC	CC	CC	CC	AA	AA	AA	CC	CC	AA	CC	CC	CC	CC	CC	CC	CC	CC	CC	NA	CC	CC	CC	CC
Chr1	2001911	G	C	NA	GG	GG	CC	CC	CC	NA	CC	GG	GG	GG	GG	CC	GG	GG	GG	GG	CC	CC	CC	GG	GG	GG	GG	GG	NA	CC	CC	CC	GG	GG	CC	GG	GG	GG	GG	GG	NA	GG	GG	GG	GG	GG	GG	GG	GG
Chr1	2001945	C	A	NA	CC	CC	CC	CC	CC	NA	CC	CC	CC	CC	CC	CC	CC	CC	CC	CC	CC	CC	CC	CC	CC	CC	CC	CC	CC	CC	CC	CC	CC	AA	CC	CC	CC	CC	CC	CC	NA	AA	CC	AA	AA	CC	CC	CC	CC
Chr1	2002249	T	A	NA	TT	TT	AA	TT	AA	NA	AA	TT	TT	TT	TT	AA	TT	TT	TT	TT	AA	AA	AA	TT	TT	TT	TT	TT	TT	AA	AA	AA	TT	TT	AA	TT	TT	TT	TT	TT	TT	TT	TT	TT	NA	TT	TT	TT	TT
Chr1	2002462	T	C	NA	TT	TT	CC	CC	CC	NA	CC	TT	TT	TT	CC	CC	TT	TT	TT	TT	CC	CC	CC	TT	TT	TT	TT	TT	NA	CC	CC	CC	TT	TT	CC	CC	CC	TT	NA	TT	TT	TT	TT	TT	TT	TT	CC	CC	CC
Chr1	2003061	C	T	NA	CC	CC	TT	TT	TT	NA	TT	CC	CC	CC	NA	TT	CC	CC	CC	CC	TT	TT	TT	CC	CC	CC	CC	CC	CC	TT	TT	TT	CC	CC	TT	NA	NA	CC	NA	CC	CC	CC	CC	CC	CC	CC	NA	NA	CC
Chr1	2003108	C	T	NA	CC	CC	TT	TT	TT	CC	TT	CC	CC	CC	NA	TT	CC	CC	CC	CC	TT	TT	TT	CC	CC	CC	CC	CC	CC	TT	TT	TT	CC	CC	TT	NA	NA	CC	NA	CC	CC	CC	CC	CC	CC	CC	NA	NA	CC
[truncated: 165 more columns]

## Sheet: LOC_Os01g04550
CHR	pos	REF	ALT	INFO	s_1	s_10	s_100	s_101	s_102	s_103	s_104	s_105	s_106	s_108	s_109	s_11	s_110	s_111	s_113	s_114	s_115	s_117	s_118	s_119	s_12	s_120	s_121	s_122	s_123	s_124	s_128	s_129	s_13	s_130	s_131	s_132	s_133	s_134	s_135	s_137	s_138	s_139	s_14	s_140	s_141	s_142	s_143	s_144	s_145
Chr1	2037659	G	A	NA	NA	GG	AA	AA	AA	GG	AA	NA	GG	GG	AA	AA	GG	NA	GG	NA	AA	AA	AA	NA	GG	NA	NA	GG	GG	AA	AA	AA	NA	NA	AA	AA	AA	NA	NA	NA	GG	GG	GG	NA	GG	GG	AA	AA	GG
Chr1	2037752	T	C	NA	TT	TT	CC	CC	CC	TT	CC	CT	TT	TT	CC	CC	TT	TT	TT	TT	CC	CC	CC	NA	TT	TT	TT	TT	TT	CC	CC	CC	TT	NA	CC	CC	CC	NA	CC	TT	TT	TT	TT	TT	TT	TT	CC	CC	TT
Chr1	2037767	C	T	NA	CC	CC	TT	TT	TT	CC	TT	TC	CC	CC	TT	TT	CC	CC	CC	CC	TT	TT	TT	NA	CC	CC	CC	CC	CC	TT	TT	TT	NA	NA	TT	TT	TT	NA	TT	CC	CC	CC	CC	CC	CC	NA	TT	TT	CC
Chr1	2037771	G	T	NA	GG	GG	TT	TT	TT	GG	TT	TG	GG	GG	TT	TT	GG	GG	GG	GG	TT	TT	TT	NA	GG	GG	GG	GG	GG	TT	TT	TT	NA	NA	TT	TT	TT	NA	TT	GG	GG	GG	GG	GG	GG	NA	TT	TT	GG
Chr1	2037794	C	G	NA	CC	CC	GG	GG	GG	CC	GG	GC	CC	CC	GG	GG	CC	CC	CC	CC	GG	GG	GG	NA	CC	CC	CC	CC	CC	GG	GG	GG	CC	CC	GG	GG	GG	CC	GG	CC	CC	CC	NA	CC	CC	CC	GG	GG	CC
Chr1	2037799	A	G	NA	AA	AA	GG	GG	GG	AA	GG	GA	AA	AA	GG	GG	AA	AA	AA	AA	GG	GG	GG	NA	AA	AA	AA	AA	AA	GG	GG	GG	AA	AA	GG	GG	GG	AA	GG	AA	AA	AA	NA	AA	AA	AA	GG	GG	AA
Chr1	2037830	T	C	NA	TT	TT	CC	CC	CC	TT	CC	CT	TT	TT	CC	CC	TT	TT	TT	TT	CC	CC	CC	NA	TT	TT	TT	TT	TT	CC	CC	CC	TT	TT	CC	CC	CC	TT	CC	TT	TT	TT	NA	TT	TT	TT	CC	NA	TT
Chr1	2037834	C	T	NA	CC	CC	TT	TT	TT	CC	TT	TC	CC	CC	TT	TT	CC	CC	CC	CC	TT	TT	TT	NA	CC	CC	CC	CC	CC	TT	TT	TT	CC	CC	TT	TT	TT	CC	TT	CC	CC	CC	NA	CC	CC	CC	TT	NA	CC
Chr1	2037842	C	T	NA	CC	CC	TT	TT	TT	CC	TT	TC	CC	CC	TT	TT	CC	NA	CC	CC	TT	TT	TT	NA	CC	CC	CC	CC	CC	TT	TT	TT	CC	CC	TT	TT	TT	CC	TT	CC	CC	CC	NA	CC	CC	CC	TT	TT	CC
Chr1	2037862	C	A	NA	CC	CC	AA	AA	AA	CC	AA	NA	CC	CC	AA	AA	CC	NA	NA	NA	AA	AA	AA	NA	NA	CC	CC	NA	CC	AA	AA	AA	CC	CC	AA	AA	AA	CC	AA	CC	CC	CC	NA	CC	NA	NA	AA	AA	CC
Chr1	2037863	A	G	NA	AA	AA	GG	GG	GG	AA	GG	NA	AA	AA	GG	GG	AA	NA	NA	NA	GG	GG	GG	NA	NA	AA	AA	NA	AA	GG	GG	GG	AA	AA	GG	GG	GG	AA	GG	AA	AA	AA	NA	AA	NA	NA	GG	GG	AA
Chr1	2037868	A	C	NA	AA	AA	CC	CC	CC	AA	CC	NA	AA	AA	CC	CC	AA	NA	NA	AA	CC	CC	CC	NA	NA	AA	AA	NA	AA	CC	CC	CC	AA	AA	CC	CC	NA	AA	CC	AA	AA	AA	NA	AA	AA	NA	CC	CC	AA
Chr1	2037873	A	G	NA	AA	AA	GG	GG	GG	AA	GG	NA	AA	AA	GG	GG	AA	NA	NA	AA	GG	GG	GG	NA	NA	AA	AA	NA	AA	GG	GG	GG	AA	AA	GG	GG	NA	AA	GG	AA	AA	AA	NA	AA	AA	NA	GG	GG	AA
Chr1	2037885	T	G	NA	TT	TT	GG	GG	GG	TT	GG	TT	TT	TT	GG	GG	TT	TT	TT	TT	GG	GG	GG	NA	TT	TT	TT	TT	TT	GG	GG	GG	TT	TT	GG	GG	NA	TT	GG	TT	TT	TT	NA	TT	TT	NA	GG	GG	TT
Chr1	2037902	A	G	NA	AA	AA	GG	GG	GG	AA	GG	AA	AA	AA	GG	GG	AA	AA	AA	AA	GG	GG	GG	AA	AA	AA	AA	AA	AA	GG	GG	GG	AA	AA	GG	GG	GG	AA	GG	AA	AA	AA	AA	AA	AA	AA	GG	GG	AA
Chr1	2037911	G	A	NA	GG	GG	AA	AA	AA	GG	AA	GG	GG	GG	AA	AA	GG	GG	GG	GG	AA	AA	AA	GG	GG	GG	GG	GG	GG	AA	AA	AA	GG	GG	AA	AA	AA	GG	AA	GG	GG	GG	GG	GG	GG	GG	AA	AA	GG
Chr1	2037942	C	A	NA	CC	CC	AA	AA	AA	CC	AA	CC	CC	CC	AA	AA	CC	CC	CC	CC	AA	AA	AA	CC	CC	CC	CC	CC	CC	AA	AA	AA	CC	CC	AA	AA	AA	CC	AA	CC	CC	CC	CC	CC	CC	CC	AA	AA	CC
Chr1	2037945	T	C	NA	TT	TT	CC	CC	CC	TT	CC	TT	TT	TT	CC	CC	TT	TT	TT	TT	CC	CC	CC	TT	TT	TT	TT	TT	TT	CC	CC	CC	TT	TT	CC	CC	CC	TT	CC	TT	TT	TT	TT	TT	TT	TT	CC	CC	TT
Chr1	2037964	C	T	NA	CC	CC	TT	TT	TT	CC	TT	CC	CC	CC	TT	TT	CC	CC	CC	CC	TT	TT	TT	CC	CC	CC	CC	CC	CC	TT	TT	TT	CC	CC	TT	TT	TT	CC	TT	CC	CC	CC	CC	CC	CC	CC	TT	TT	CC
Chr1	2037971	A	C	NA	AA	AA	CC	CC	CC	AA	CC	AA	AA	AA	CC	CC	AA	AA	AA	AA	CC	CC	CC	AA	AA	AA	AA	AA	AA	CC	CC	CC	AA	AA	CC	CC	CC	AA	CC	AA	AA	AA	AA	AA	AA	AA	CC	CC	AA
Chr1	2038008	C	T	NA	CC	CC	TT	TT	TT	CC	TT	CC	CC	CC	TT	TT	CC	CC	CC	CC	TT	TT	TT	CC	CC	CC	CC	CC	CC	TT	TT	TT	CC	CC	TT	TT	TT	CC	TT	CC	CC	CC	CC	CC	CC	CC	TT	TT	CC
Chr1	2038030	T	C	NA	TT	TT	CC	CC	CC	TT	CC	TT	TT	TT	CC	CC	TT	TT	TT	TT	CC	CC	CC	TT	TT	TT	TT	TT	TT	CC	CC	CC	TT	TT	CC	CC	CC	TT	CC	TT	TT	TT	TT	TT	TT	TT	CC	CC	TT
Chr1	2038072	A	G	NA	AA	AA	GG	GG	GG	AA	GG	AA	AA	AA	GG	GG	AA	AA	AA	AA	GG	GG	GG	AA	AA	AA	AA	AA	AA	GG	GG	GG	AA	AA	GG	GG	GG	AA	GG	AA	AA	AA	AA	AA	AA	AA	GG	GG	AA
Chr1	2038097	G	T	NA	GG	GG	TT	TT	NA	GG	TT	GG	GG	GG	TT	TT	GG	GG	GG	GG	TT	TT	TT	GG	GG	GG	GG	GG	GG	TT	TT	TT	GG	TT	TT	TT	TT	GG	TT	GG	GG	TT	GG	TT	TT	GG	TT	TT	GG
Chr1	2038159	C	A	NA	CC	CC	CC	CC	CC	CC	CC	CC	CC	CC	AA	CC	CC	CC	CC	CC	CC	CC	CC	CC	CC	CC	CC	CC	CC	CC	CC	CC	CC	CC	CC	AA	AA	CC	AA	CC	CC	CC	CC	CC	CC	CC	AA	AA	CC
Chr1	2038166	A	G	NA	AA	AA	GG	GG	GG	AA	GG	AA	AA	AA	GG	GG	AA	AA	AA	AA	GG	GG	GG	AA	AA	AA	AA	AA	AA	GG	GG	GG	AA	AA	GG	GG	GG	AA	GG	AA	AA	AA	AA	AA	AA	AA	GG	GG	AA
Chr1	2038169	T	C	NA	TT	TT	CC	CC	CC	TT	CC	TT	TT	TT	CC	CC	TT	TT	TT	TT	CC	CC	CC	TT	TT	TT	TT	TT	TT	CC	CC	CC	TT	TT	CC	CC	CC	TT	CC	TT	TT	TT	TT	TT	TT	TT	CC	CC	TT
Chr1	2038199	T	A	NA	TT	TT	AA	AA	AA	TT	AA	TT	TT	TT	AA	AA	TT	TT	TT	TT	AA	AA	AA	TT	TT	TT	TT	TT	TT	AA	AA	AA	TT	TT	AA	AA	AA	TT	AA	TT	TT	TT	TT	TT	TT	TT	AA	AA	TT
Chr1	2038205	A	C	NA	AA	AA	CC	CC	CC	AA	CC	AA	AA	AA	CC	CC	AA	AA	AA	AA	CC	CC	CC	AA	AA	AA	AA	AA	AA	CC	CC	CC	AA	AA	CC	CC	CC	AA	CC	AA	AA	AA	AA	AA	AA	AA	CC	CC	AA
Chr1	2038207	A	T	NA	AA	AA	TT	TT	TT	AA	TT	AA	AA	AA	TT	TT	AA	AA	AA	AA	TT	TT	TT	AA	AA	AA	AA	AA	AA	TT	TT	TT	AA	AA	TT	TT	TT	AA	TT	AA	AA	AA	AA	AA	AA	AA	TT	TT	AA
Chr1	2038223	C	A	NA	CC	CC	CC	CC	CC	CC	CC	CC	CC	CC	CC	CC	CC	CC	CC	CC	CC	CC	CC	CC	CC	CC	CC	CC	CC	CC	CC	CC	CC	CC	CC	CC	CC	CC	CC	CC	AA	CC	CC	CC	CC	AA	CC	CC	CC
Chr1	2038269	A	G	NA	AA	AA	GG	GG	GG	AA	GG	AA	AA	AA	GG	GG	AA	AA	AA	AA	GG	GG	GG	AA	AA	AA	AA	AA	AA	GG	GG	GG	AA	AA	GG	GG	GG	AA	GG	AA	AA	AA	AA	AA	AA	AA	GG	GG	AA
Chr1	2038271	G	A	NA	GG	GG	AA	AA	AA	GG	AA	GG	GG	GG	AA	AA	GG	GG	GG	GG	AA	AA	AA	GG	GG	GG	GG	GG	GG	AA	AA	AA	GG	AA	AA	AA	AA	GG	AA	GG	GG	AA	GG	AA	AA	GG	AA	AA	GG
Chr1	2038380	G	T	NA	GG	GG	GG	GG	GG	GG	GG	GG	GG	GG	GG	GG	GG	GG	GG	GG	GG	GG	GG	GG	GG	GG	GG	GG	GG	GG	GG	GG	GG	TT	GG	GG	GG	GG	GG	GG	GG	TT	GG	TT	TT	GG	GG	GG	GG
Chr1	2038410	A	T	NA	AA	AA	TT	TT	TT	AA	TT	AA	AA	AA	TT	TT	AA	AA	AA	AA	TT	TT	TT	AA	AA	AA	AA	AA	AA	TT	TT	TT	AA	AA	TT	TT	TT	AA	TT	AA	AA	AA	AA	AA	AA	AA	TT	TT	AA
Chr1	2038521	A	G	NA	AA	AA	GG	GG	GG	AA	GG	AA	AA	AA	GG	GG	AA	AA	AA	AA	GG	GG	GG	AA	AA	AA	AA	AA	AA	GG	GG	GG	AA	AA	GG	GG	GG	AA	GG	AA	AA	AA	AA	AA	AA	AA	GG	GG	AA
Chr1	2038529	T	G	NA	TT	TT	GG	GG	GG	TT	GG	TT	TT	TT	GG	GG	TT	TT	TT	TT	GG	GG	GG	TT	TT	TT	TT	TT	TT	GG	GG	GG	TT	TT	GG	GG	GG	TT	GG	TT	TT	TT	TT	TT	TT	TT	GG	GG	TT
Chr1	2038595	G	A	NA	GG	GG	AA	AA	AA	GG	AA	GG	GG	GG	AA	AA	GG	GG	GG	GG	AA	AA	AA	GG	GG	GG	AA	GG	GG	AA	AA	AA	GG	AA	AA	AA	AA	GG	AA	GG	AA	AA	GG	AA	AA	AA	AA	AA	AA
Chr1	2038635	G	C	NA	GG	GG	CC	CC	CC	GG	CC	GG	GG	GG	CC	CC	GG	GG	GG	GG	CC	CC	CC	GG	GG	GG	GG	GG	GG	CC	CC	CC	GG	GG	CC	CC	CC	GG	CC	GG	GG	GG	GG	GG	GG	GG	CC	CC	GG
Chr1	2038657	A	C	NA	AA	AA	CC	CC	CC	AA	CC	AA	AA	AA	CC	CC	AA	AA	AA	AA	CC	CC	CC	AA	AA	AA	AA	AA	AA	CC	CC	CC	AA	AA	CC	CC	CC	AA	CC	AA	AA	AA	AA	AA	AA	AA	CC	CC	AA
[truncated: 165 more columns]

## Sheet: LOC_Os01g04650
CHR	pos	REF	ALT	INFO	s_1	s_10	s_100	s_101	s_102	s_103	s_104	s_105	s_106	s_108	s_109	s_11	s_110	s_111	s_113	s_114	s_115	s_117	s_118	s_119	s_12	s_120	s_121	s_122	s_123	s_124	s_128	s_129	s_13	s_130	s_131	s_132	s_133	s_134	s_135	s_137	s_138	s_139	s_14	s_140	s_141	s_142	s_143	s_144	s_145
Chr1	2082222	A	G	NA	AA	AA	AA	AA	AA	AA	AA	AA	AA	AA	GG	AA	AA	AA	AA	AA	AA	AA	AA	AA	AA	AA	AA	AA	AA	GG	AA	AA	AA	AA	AA	AG	GG	AA	AA	NA	AA	AA	AA	AA	AA	GG	GG	GG	AA
Chr1	2082353	T	C	NA	TT	TT	TT	TT	TT	TT	TT	TT	TT	TT	TT	TT	TT	TT	TT	TT	TT	TT	TT	TT	TT	TT	TT	TT	TT	TT	TT	TT	TT	CC	TT	TT	TT	TT	TT	NA	TT	CC	TT	TT	CC	TT	TT	TT	TT
Chr1	2082457	A	T	NA	AA	AA	AA	AA	AA	AA	AA	AA	AA	AA	NA	AA	AA	AA	AA	AA	AA	AA	AA	AA	AA	AA	AA	AA	AA	TT	AA	AA	AA	AA	AA	AA	TT	AA	AA	AA	AA	AA	AA	AA	AA	TT	TT	TT	AA
Chr1	2082476	C	T	NA	CC	CC	CC	CC	CC	CC	CC	CC	CC	CC	TT	CC	CC	CC	CC	CC	CC	CC	CC	CC	CC	CC	CC	CC	CC	TT	CC	CC	CC	CC	CC	CT	TT	CC	CC	CC	CC	CC	CC	CC	CC	TT	TT	TT	CC
Chr1	2082713	T	C	NA	TT	TT	TT	TT	TT	TT	TT	TT	TT	TT	TT	TT	TT	TT	TT	TT	TT	TT	TT	TT	TT	TT	CC	TT	TT	TT	TT	TT	TT	TT	TT	TT	TT	TT	TT	TT	CC	TT	TT	TT	TT	TT	TT	TT	CC
Chr1	2082802	T	C	NA	TT	TT	TT	TT	TT	TT	TT	TT	TT	TT	CC	TT	TT	TT	TT	TT	TT	TT	TT	TT	TT	TT	TT	TT	TT	CC	TT	TT	TT	TT	TT	TC	CC	TT	TT	TT	TT	TT	TT	TT	TT	CC	CC	CC	TT
Chr1	2082872	C	T	NA	CC	CC	CC	CC	CC	CC	CC	CC	CC	CC	TT	CC	CC	CC	CC	CC	CC	CC	CC	CC	CC	CC	CC	CC	CC	TT	CC	CC	CC	CC	CC	CT	TT	CC	CC	CC	CC	CC	CC	CC	CC	TT	TT	TT	CC
Chr1	2083034	G	A	NA	GG	GG	GG	GG	GG	GG	GG	GG	GG	GG	AA	GG	GG	GG	GG	GG	GG	GG	GG	GG	GG	GG	GG	GG	GG	AA	GG	GG	GG	GG	GG	GA	AA	GG	NA	GG	GG	GG	GG	GG	GG	AA	AA	AA	GG
Chr1	2083049	G	C	NA	GG	GG	GG	GG	GG	GG	GG	GG	GG	NA	GG	GG	GG	GG	GG	GG	GG	GG	CC	GG	GG	GG	CG	GG	GG	GG	GG	GG	GG	CC	GG	GG	GG	GG	NA	GG	GG	CC	GG	GG	CC	GG	GG	GG	GG
Chr1	2083065	C	T	NA	CC	CC	CC	CC	CC	CC	CC	CC	CC	CC	TT	CC	CC	CC	CC	CC	CC	CC	CC	CC	CC	CC	CC	CC	CC	TT	CC	CC	CC	CC	CC	CT	TT	CC	CC	CC	CC	CC	CC	CC	CC	TT	TT	TT	CC
Chr1	2083172	G	A	NA	GG	GG	AA	AA	AA	GG	AA	GG	GG	GG	GG	AA	GG	GG	AA	AA	AA	AA	AA	GG	GG	GG	GG	GG	GG	GG	AA	AA	GG	AA	AA	GG	GG	GG	GG	GG	GG	AA	GG	AA	AA	GG	GG	GG	GG
Chr1	2083296	A	G	NA	AA	AA	GG	GG	GG	AA	GG	AA	AA	AA	AA	GG	AA	AA	GG	GG	GG	GG	GG	AA	AA	AA	AA	AA	AA	AA	GG	GG	AA	GG	GG	AA	AA	AA	AA	AA	GG	GG	AA	GG	GG	AA	AA	AA	GG
Chr1	2083545	G	A	NA	GG	GG	GG	GG	GG	GG	GG	GG	GG	GG	GG	GG	GG	GG	GG	GG	GG	GG	GG	GG	GG	GG	GG	GG	GG	GG	GG	GG	GG	GG	GG	GG	GG	GG	GG	GG	AA	GG	GG	GG	GG	GG	GG	NA	GG
Chr1	2083784	T	C	NA	TT	TT	CC	CC	CC	TT	CC	TT	TT	TT	TT	CC	TT	TT	CC	CC	CC	CC	CC	TT	TT	TT	TT	TT	TT	TT	CC	CC	TT	CC	CC	TT	TT	TT	TT	TT	CC	CC	TT	CT	CC	TT	TT	TT	TT
Chr1	2083946	T	C	NA	TT	TT	TT	TT	TT	TT	TT	NA	TT	TT	CC	TT	TT	TT	TT	TT	TT	TT	TT	TT	TT	TT	TT	TT	TT	CC	TT	TT	TT	TT	TT	TC	CC	TT	TT	TT	TT	TT	TT	TC	TT	CC	CC	CC	TT
Chr1	2084017	C	A	NA	CC	CC	AA	AA	AA	CC	AA	NA	CC	CC	CC	AA	CC	CC	AA	AA	AA	AA	AA	CC	CC	CC	CC	CC	CC	CC	AA	AA	CC	CC	AA	CC	CC	CC	CC	CC	CC	CC	CC	CC	CC	CC	CC	CC	CC
Chr1	2084085	T	C	NA	TT	TT	CC	CC	CC	TT	CC	NA	TT	TT	CC	CC	TT	TT	CC	CC	CC	CC	CC	TT	TT	TT	CC	TT	TT	CC	CC	CC	TT	CC	CC	CT	CC	TT	TT	TT	CC	CC	TT	CC	CC	CC	CC	CC	CC
Chr1	2084243	C	T	NA	CC	CC	CC	CC	CC	CC	CC	CC	CC	CC	CC	CC	CC	CC	CC	CC	CC	CC	CC	CC	CC	CC	CC	CC	CC	CC	CC	CC	CC	CC	CC	CC	CC	CC	CC	CC	CC	CC	CC	CC	CC	CC	CC	CC	CC
Chr1	2084359	T	C	NA	TT	TT	TT	TT	TT	TT	TT	NA	TT	TT	TT	TT	TT	TT	TT	TT	TT	TT	TT	TT	TT	TT	TT	TT	TT	TT	TT	TT	TT	TT	TT	TT	TT	TT	TT	TT	TT	TT	TT	TT	TT	TT	TT	TT	TT
Chr1	2084677	A	T	NA	AA	AA	AA	TT	AA	AA	AA	AA	AA	AA	TA	AA	AA	AA	AA	AA	AA	AA	AA	AA	AA	AA	AA	AA	AA	AA	AA	AA	AA	TT	AA	AA	AA	AA	AA	AA	AA	TT	AA	TT	TT	TA	AA	AA	AA
Chr1	2084965	T	C	NA	TT	TT	TT	TT	TT	TT	TT	TT	TT	TT	CC	TT	TT	TT	TT	TT	TT	TT	TT	TT	TT	TT	TT	TT	TT	CC	TT	TT	TT	TT	TT	TC	CC	TT	TT	TT	CC	TT	TT	TT	TT	CC	CC	CC	TT
Chr1	2085284	C	T	NA	CC	CC	CC	CC	CC	CC	CC	CC	CC	CC	TT	CC	CC	CC	CC	CC	CC	CC	CC	CC	CC	CC	CC	CC	CC	TT	CC	CC	CC	CC	CC	CT	TT	CC	CC	CC	TT	CC	CC	CC	CC	TT	TT	TT	CC
Chr1	2086391	C	A	NA	CC	CC	AA	AA	AA	CC	AA	CC	CC	CC	CC	AA	CC	CC	AA	AA	AA	AA	AA	CC	CC	CC	CC	CC	CC	CC	AA	AA	NA	AA	AA	CC	CC	CC	CC	CC	CC	AA	CC	AA	AA	CC	CC	CC	CC
Chr1	2087230	G	A	NA	GG	GG	GG	GG	GG	GG	GG	GG	GG	GG	GG	GG	GG	GG	GG	GG	GG	GG	GG	GG	GG	GG	GG	GG	GG	GG	GG	GG	GG	GG	GG	GG	GG	GG	GG	GG	GG	GG	GG	GG	GG	GG	GG	GG	GG
Chr1	2087285	A	G	NA	AA	AA	GG	GG	GG	AA	GG	AA	AA	AA	AA	GG	AA	AA	GG	GG	GG	GG	GG	AA	AA	AA	AA	AA	AA	AA	GG	GG	AA	GG	GG	AA	AA	GG	AA	AA	AA	GG	AA	GG	GG	AA	AA	AA	AA
Chr1	2087417	C	T	NA	CC	CC	TT	TT	TT	CC	TT	CC	CC	CC	CC	TT	CC	CC	TT	TT	TT	TT	TT	CC	CC	CC	CC	CC	CC	CC	TT	TT	CC	TT	TT	CC	CC	TT	CC	CC	CC	TT	CC	TT	TT	CC	CC	CC	CC
Chr1	2087538	T	A	NA	TT	TT	AA	AA	AA	TT	AA	TT	TT	TT	TT	AA	TT	TT	AA	AA	AA	AA	AA	TT	TT	TT	TT	TT	TT	TT	AA	AA	TT	TT	AA	TT	TT	TT	TT	TT	TT	TT	TT	TT	TT	TT	TT	TT	TT
Chr1	2087546	G	C	NA	GG	GG	CC	CC	CC	GG	CC	GG	GG	GG	CC	CC	GG	GG	CC	CC	CC	CC	CC	GG	GG	GG	CC	GG	GG	CC	CC	CC	GG	CC	CC	CG	CC	CC	GG	GG	CC	CC	GG	CC	CC	CC	CC	CC	CC
Chr1	2087578	C	G	NA	CC	CC	GG	GG	GG	CC	GG	CC	CC	CC	CC	GG	CC	CC	GG	GG	GG	GG	GG	CC	CC	CC	CC	CC	CC	CC	GG	GG	CC	CC	GG	CC	CC	CC	CC	CC	CC	CC	CC	CC	CC	CC	CC	CC	CC
Chr1	2087616	G	A	NA	GG	GG	GG	GG	GG	GG	GG	GG	GG	GG	GG	GG	GG	GG	GG	GG	GG	GG	GG	GG	GG	GG	GG	GG	GG	GG	GG	GG	GG	GG	GG	GG	GG	GG	GG	GG	GG	GG	GG	GG	GG	GG	GG	GG	GG
Chr1	2087641	T	C	NA	TT	TT	TT	TT	TT	TT	TT	TT	TT	TT	TT	TT	TT	TT	TT	TT	TT	TT	TT	TT	TT	TT	TT	TT	TT	TT	TT	TT	TT	TT	TT	TT	TT	TT	TT	TT	TT	TT	TT	TT	TT	TT	TT	TT	TT
[truncated: 165 more columns]

## Sheet: LOC_Os01g06140
CHR	pos	REF	ALT	INFO	s_1	s_10	s_100	s_101	s_102	s_103	s_104	s_105	s_106	s_108	s_109	s_11	s_110	s_111	s_113	s_114	s_115	s_117	s_118	s_119	s_12	s_120	s_121	s_122	s_123	s_124	s_128	s_129	s_13	s_130	s_131	s_132	s_133	s_134	s_135	s_137	s_138	s_139	s_14	s_140	s_141	s_142	s_143	s_144	s_145
Chr1	2925187	A	G	NA	AA	AA	AA	GG	AA	AA	AA	AA	AA	AA	AA	GG	AA	AA	AA	AA	AA	AA	GG	AA	AA	AA	AA	AA	AA	GG	GG	GG	AA	AA	GG	AA	AA	AA	AA	AA	AA	GG	AA	GG	GG	GG	GG	GG	GG
Chr1	2925209	A	T	NA	AA	AA	AA	AA	AA	AA	TT	AA	AA	AA	TT	AA	AA	AA	AA	AA	TT	TT	AA	AA	AA	AA	NA	AA	AA	AA	AA	AA	AA	AA	AA	AA	AA	AA	AA	AA	AA	AA	AA	AA	AA	AA	AA	AA	AA
Chr1	2925222	A	G	NA	AA	AA	AA	GG	AA	AA	AA	AA	AA	AA	AA	GG	AA	AA	AA	AA	AA	AA	GG	AA	AA	AA	NA	AA	AA	GG	GG	GG	AA	AA	GG	AA	AA	AA	NA	AA	AA	GG	AA	GG	GG	GG	GG	GG	GG
Chr1	2925266	T	C	NA	TT	TT	TT	CC	TT	TT	TT	TT	TT	TT	TT	CC	TT	TT	TT	TT	TT	TT	CC	TT	TT	TT	NA	TT	TT	CC	CC	CC	TT	TT	CC	TT	TT	TT	TT	TT	TT	CC	TT	CC	CC	CC	CC	CC	CC
Chr1	2925273	A	G	NA	AA	AA	AA	GG	AA	AA	AA	AA	AA	AA	AA	GG	AA	AA	AA	AA	AA	AA	NA	AA	AA	AA	NA	AA	AA	GG	GG	GG	AA	AA	GG	AA	AA	AA	AA	AA	AA	GG	AA	GG	GG	GG	GG	GG	GG
Chr1	2925284	G	A	NA	GG	GG	GG	AA	GG	GG	GG	GG	GG	GG	GG	AA	GG	GG	GG	GG	GG	GG	NA	GG	GG	GG	NA	GG	GG	AA	AA	AA	GG	GG	AA	GG	GG	GG	GG	GG	GG	AA	GG	AA	AA	AA	AA	AA	AA
Chr1	2925291	C	T	NA	CC	TT	TT	TT	TT	CC	TT	CC	TT	CC	TT	TT	CC	CC	CC	CC	TT	TT	NA	CC	TT	CC	NA	TT	CC	TT	TT	TT	CC	TT	TT	CC	CC	CC	CC	CC	CC	TT	TT	TT	TT	TT	TT	TT	TT
Chr1	2925353	G	A	NA	GG	GG	GG	GG	GG	GG	AA	GG	GG	GG	AA	GG	GG	GG	GG	GG	AA	AA	GG	GG	GG	GG	NA	GG	GG	GG	GG	GG	GG	GG	GG	GG	GG	GG	GG	GG	GG	GG	GG	GG	GG	GG	GG	GG	GG
Chr1	2925373	T	C	NA	TT	TT	TT	TT	TT	TT	CC	TT	TT	TT	CC	TT	TT	TT	TT	TT	CC	CC	TT	TT	TT	TT	TT	TT	TT	TT	TT	TT	TT	TT	TT	TT	TT	TT	TT	TT	TT	TT	TT	TT	TT	TT	TT	TT	TT
Chr1	2925378	A	G	NA	AA	AA	AA	GG	AA	AA	AA	AA	AA	AA	AA	GG	AA	AA	AA	AA	AA	AA	GG	AA	AA	AA	GG	AA	AA	GG	GG	GG	AA	GG	GG	AA	AA	AA	AA	AA	AA	GG	AA	GG	GG	GG	GG	GG	GG
Chr1	2925439	G	A	NA	GG	AA	AA	GG	AA	GG	GG	GG	GG	GG	GG	GG	GG	GG	GG	GG	GG	GG	GG	GG	AA	GG	GG	AA	GG	GG	NA	GG	GG	GG	GG	GG	GG	GG	GG	GG	GG	GG	AA	GG	GG	GG	GG	GG	GG
Chr1	2925454	C	T	NA	CC	CC	CC	CC	CC	CC	TT	CC	CC	CC	TT	CC	CC	CC	CC	CC	TT	TT	CC	CC	CC	CC	CC	CC	CC	CC	NA	CC	CC	CC	CC	CC	CC	CC	CC	CC	CC	CC	CC	CC	CC	CC	CC	CC	CC
Chr1	2925549	T	C	NA	TT	TT	TT	CC	TT	TT	CC	TT	TT	TT	CC	CC	TT	TT	TT	TT	CC	CC	CC	TT	TT	TT	CC	TT	TT	CC	CC	CC	TT	CC	CC	TT	TT	TT	TT	TT	TT	CC	TT	CC	CC	CC	CC	CC	CC
Chr1	2925594	C	T	NA	CC	CC	CC	CC	CC	CC	TT	CC	CC	CC	TT	CC	CT	CC	CC	CC	TT	TT	CC	CC	CC	CC	CC	CC	CC	CC	CC	CC	CC	CC	CC	CC	CC	CC	CC	CC	CC	CC	CC	CC	CC	CC	CC	CC	CC
Chr1	2925612	C	A	NA	CC	CC	CC	AA	CC	CC	CC	CC	CC	CC	CC	AA	CC	CC	CC	CC	CC	CC	AA	CC	CC	CC	CC	CC	CC	AA	AA	AA	CC	CC	AA	CC	CC	CC	CC	CC	CC	AA	CC	AA	AA	AA	AA	AA	AA
Chr1	2925648	A	G	NA	AA	GG	GG	GG	GG	AA	GG	AA	GG	AA	GG	GG	AA	AA	AA	AA	GG	GG	GG	AA	GG	AA	GG	GG	AA	GG	GG	GG	AA	GG	GG	AA	AA	AA	AA	AA	AA	GG	GG	GG	GG	GG	GG	GG	GG
Chr1	2925742	G	A	NA	GG	GG	GG	GG	GG	GG	AA	GG	GG	GG	AA	GG	GG	GG	GG	GG	AA	AA	GG	GG	GG	GG	GG	GG	GG	GG	GG	GG	GG	GG	GG	GG	GG	GG	GG	GG	GG	GG	GG	GG	GG	GG	GG	GG	GG
Chr1	2925862	C	T	NA	CC	TT	TT	CC	CC	CC	CC	CC	CC	CC	CC	CC	CC	CC	CC	CC	CC	CC	CC	CC	TT	CC	CC	TT	CC	CC	CC	CC	NA	CT	CC	CC	CC	CC	CC	CC	CC	CC	TT	CC	CC	CC	CC	CC	CC
Chr1	2925967	A	G	NA	AA	AA	AA	GG	AA	AA	GG	AA	AA	AA	GG	GG	AA	AA	AA	AA	GG	GG	GG	AA	AA	AA	GG	AA	AA	GG	GG	GG	AA	GG	GG	AA	AA	AA	AA	AA	AA	GG	AA	GG	GG	GG	GG	GG	GG
Chr1	2926476	T	C	NA	TT	TT	TT	CC	TT	TT	CC	TT	CC	TT	CC	CC	TT	TT	TT	TT	CC	CC	CC	TT	TT	TT	CC	TT	TT	CC	CC	CC	TT	CC	CC	TT	TT	TT	TT	TT	TT	CC	TT	CC	CC	CC	NA	CC	CC
Chr1	2926478	C	A	NA	CC	CC	CC	CC	CC	CC	AA	CC	CC	CC	AA	CC	CC	CC	CC	CC	AA	AA	CC	CC	CC	CC	CC	CC	CC	CC	CC	CC	CC	CC	CC	CC	CC	CC	CC	CC	CC	CC	CC	CC	CC	CC	NA	CC	CC
Chr1	2926503	T	C	NA	TT	TT	TT	CC	TT	TT	TT	TT	TT	TT	TT	CC	TT	TT	TT	TT	TT	TT	CC	TT	TT	TT	TT	TT	TT	CC	CC	CC	TT	CC	CC	TT	TT	TT	TT	TT	TT	CC	TT	CC	CC	CC	NA	CC	CC
Chr1	2926537	T	C	NA	TT	TT	TT	CC	TT	TT	CC	TT	TT	TT	CC	CC	TT	TT	TT	TT	CC	CC	CC	CT	TT	TT	CC	TT	TT	CC	CC	CC	TT	CC	CC	TT	TT	TT	TT	TT	TT	CC	TT	CC	CC	CC	CC	CC	CC
Chr1	2926555	A	C	NA	AA	CC	CC	CC	CC	AA	CC	AA	CC	AA	CC	CC	AA	AA	AA	AA	CC	CC	CC	CA	CC	AA	CC	CC	AA	CC	CC	CC	AA	CC	CC	AA	AA	AA	AA	AA	AA	CC	CC	CC	CC	CC	CC	CC	CC
Chr1	2926572	C	T	NA	CC	TT	TT	CC	CC	CC	CC	CC	CC	CC	CC	CC	CC	CC	CC	CC	CC	CC	CC	CC	TT	CC	CC	TT	CC	CC	CC	CC	CC	CC	CC	CC	CC	CC	CC	CC	CC	CC	TT	CC	CC	CC	CC	CC	CC
Chr1	2926603	G	A	NA	GG	GG	GG	GG	GG	GG	AA	GG	GG	GG	AA	GG	GG	GG	GG	GG	AA	AA	GG	GG	GG	GG	GG	GG	GG	GG	GG	GG	GG	GG	GG	GG	GG	GG	GG	GG	GG	GG	GG	GG	GG	GG	GG	GG	GG
Chr1	2926610	C	G	NA	CC	CC	CC	GG	CC	CC	CC	CC	CC	CC	CC	GG	CC	CC	CC	CC	CC	CC	GG	GC	CC	CC	CC	CC	CC	GG	GG	GG	CC	CC	GG	CC	CC	CC	CC	CC	CC	GG	CC	GG	GG	GG	GG	GG	GG
Chr1	2926796	G	T	NA	GG	GG	GG	GG	GG	GG	TT	GG	GG	GG	TT	GG	GG	GG	GG	GG	TT	TT	GG	GG	GG	GG	GG	GG	GG	GG	GG	GG	GG	GG	GG	GG	GG	GG	GG	GG	GG	GG	GG	GG	GG	GG	GG	GG	GG
Chr1	2926955	G	A	NA	GG	GG	GG	GG	GG	GG	AA	GG	GG	GG	AA	GG	GG	GG	GG	GG	AA	AA	GG	GG	GG	GG	GG	GG	GG	GG	GG	GG	GG	GG	GG	GG	GG	GG	GG	GG	GG	GG	GG	GG	GG	GG	GG	GG	GG
Chr1	2927141	G	A	NA	GG	GG	GG	AA	GG	GG	AA	GG	GG	GG	AA	AA	GG	GG	GG	GG	AA	AA	AA	GG	GG	GG	AA	GG	GG	AA	AA	AA	GG	AA	AA	GG	GG	GG	GG	GG	GG	AA	GG	AA	AA	AA	AA	AA	AA
Chr1	2927409	A	G	NA	AA	AA	AA	GG	AA	AA	AA	AA	AA	AA	NA	GG	AA	AA	AA	AA	AA	AA	GG	AA	AA	AA	AA	AA	AA	GG	GG	GG	AA	GG	GG	AA	AA	AA	AA	AA	AA	GG	AA	GG	GG	GG	GG	GG	GG
Chr1	2927510	A	G	NA	AA	AA	AA	GG	AA	AA	AA	AA	AA	AA	NA	GG	AA	AA	AA	AA	AA	AA	GG	AA	AA	AA	AA	AA	AA	GG	GG	GG	AA	GG	GG	AA	AA	AA	AA	AA	AA	GG	AA	GG	GG	GG	GG	GG	GG
Chr1	2927781	T	A	NA	TT	TT	TT	AA	TT	TT	AA	TT	TT	TT	AA	AA	TT	TT	TT	TT	AA	AA	AA	TT	TT	TT	AA	TT	TT	AA	AA	AA	TT	AA	AA	TT	TT	TT	TT	TT	TT	AA	TT	AA	AA	AA	AA	AA	AA
Chr1	2927858	G	C	NA	GG	GG	GG	CC	GG	GG	CC	GG	CC	GG	CC	CC	GG	GG	GG	GG	CC	CC	CC	GG	GG	GG	CC	GG	GG	CC	CC	CC	GG	CC	CC	GG	GG	GG	GG	GG	GG	CC	GG	CC	CC	CC	CC	CC	CC
Chr1	2928283	T	C	NA	TT	TT	TT	CC	TT	TT	CC	TT	TT	TT	CC	CC	TT	TT	TT	TT	CC	CC	CC	TT	NA	TT	CC	TT	TT	CC	CC	CC	TT	CC	CC	TT	TT	TT	TT	NA	TT	CC	TT	CC	CC	CC	CC	CC	CC
Chr1	2928615	T	A	NA	TT	AA	AA	AA	AA	TT	AA	TT	AA	TT	AA	AA	TT	TT	TT	TT	AA	AA	AA	TT	AA	TT	AA	AA	TT	AA	AA	AA	TT	AA	AA	TT	AT	TT	TT	TT	TT	AA	AA	AA	AA	AA	AA	NA	AA
Chr1	2928868	A	C	NA	AA	AA	AA	CC	AA	AA	AA	AA	AA	CA	AA	CC	AA	AA	AA	AA	AA	AA	CC	AA	AA	AA	AA	AA	AA	CC	CC	CC	AA	CC	CC	AA	AA	AA	AA	AA	AA	CC	AA	CC	CC	CC	CC	CC	CC
Chr1	2928906	G	T	NA	GG	GG	GG	TT	GG	GG	GG	GG	GG	TG	GG	TT	GG	GG	GG	GG	GG	GG	TT	GG	GG	GG	GG	GG	GG	TT	TT	TT	GG	GG	TT	GG	GG	GG	GG	GG	GG	TT	GG	TT	TT	TT	TT	TT	TT
Chr1	2928944	A	G	NA	AA	AA	AA	GG	AA	AA	GG	AA	GG	GA	GG	GG	AA	AA	AA	AA	GG	GG	GG	AA	AA	AA	GG	AA	AA	GG	GG	GG	AA	GG	GG	AA	AA	AA	AA	AA	AA	GG	AA	GG	GG	GG	GG	GG	GG
Chr1	2929007	A	T	NA	AA	AA	AA	AA	AA	AA	TT	AA	AA	AA	TT	AA	AA	AA	AA	AA	TT	TT	AA	AA	AA	AA	AA	AA	AA	AA	AA	AA	AA	AA	AA	AA	AA	AA	AA	AA	AA	AA	AA	AA	AA	AA	AA	AA	AA
Chr1	2929252	C	T	NA	CC	CC	CC	TT	CC	CC	CC	CC	CC	CC	CC	TT	CC	CC	CC	CC	CC	CC	TT	CC	CC	CC	CC	CC	CC	TT	TT	TT	CC	CC	TT	CC	CC	CC	CC	CC	CC	TT	CC	TT	TT	TT	TT	TT	TT
[truncated: 165 more columns]

[truncated: 47 more sheets: LOC_Os01g06454, LOC_Os01g06630, LOC_Os01g72860, LOC_Os01g73530, LOC_Os01g73620, LOC_Os02g40030, LOC_Os03g27450, LOC_Os03g27460, LOC_Os03g27470, LOC_Os03g55750, LOC_Os04g58400, LOC_Os04g58530, LOC_Os04g58680, LOC_Os04g58690, LOC_Os04g58740, LOC_Os04g58760, LOC_Os04g58790, LOC_Os04g58880, LOC_Os06g41240, LOC_Os06g45770 …]
