# Supplementary material for: Integrative genomic approaches to unravel genomic regions and candidate genes associated with flag leaf photosynthesis at the reproductive stage in rice
Source: Front Plant Sci. 2026 Apr 23;17:1752716. doi: 10.3389/fpls.2026.1752716 (PMC13149379; doi:10.3389/fpls.2026.1752716)
Supplement: Supplementary file 18 [file Table13.xlsx]

## Sheet: 10 Gene_list_By GWAS_GS_common_
S. Table 13: List of Genes, annotation, size and their distance from common SNP (43) identified from GWAS and GP models
Chromosome	SNP_position	SNP_to_gene_start_kb	start_position	end_position	gene_length(bp)	type	Name	description
Chr1	2050328	> 200kb	1849834	1856303	6470	gene	LOC_Os01g04200	metallo-beta-lactamase family protein, putative, expressed
Chr1	2050328	> 193kb	1857104	1858452	1349	gene	LOC_Os01g04210	DNA binding protein, putative, expressed
Chr1	2050328	> 186kb	1864478	1866109	1632	gene	LOC_Os01g04220	DNA binding protein, putative, expressed
Chr1	2050328	> 182kb	1867936	1870390	2455	gene	LOC_Os01g04230	inactive receptor kinase At2g26730 precursor, putative, expressed
Chr1	2050328	> 173kb	1876913	1879903	2991	gene	LOC_Os01g04250	expressed protein
Chr1	2050328	> 162kb	1888524	1892298	3775	gene	LOC_Os01g04260	fatty acid hydroxylase, putative, expressed
Chr1	2050328	> 153kb	1897077	1897316	240	gene	LOC_Os01g04270	hypothetical protein
Chr1	2050328	> 148kb	1902736	1905247	2512	gene	LOC_Os01g04280	calmodulin binding protein, putative, expressed
Chr1	2050328	> 143kb	1906978	1909667	2690	gene	LOC_Os01g04290	glycosyl hydrolase family 10 protein, putative, expressed
Chr1	2050328	> 138kb	1912561	1915094	2534	gene	LOC_Os01g04300	glycosyl hydrolase family 10 protein, putative, expressed
Chr1	2050328	> 131kb	1919749	1920431	683	gene	LOC_Os01g04310	transposon protein, putative, unclassified
Chr1	2050328	> 125kb	1925325	1926503	1179	gene	LOC_Os01g04320	transposon protein, putative, unclassified, expressed
Chr1	2050328	> 122kb	1928166	1930290	2125	gene	LOC_Os01g04324	expressed protein
Chr1	2050328	> 119kb	1930994	1931904	911	gene	LOC_Os01g04330	OsCML16 - Calmodulin-related calcium sensor protein, expressed
Chr1	2050328	> 116kb	1934117	1935048	932	gene	LOC_Os01g04340	hsp20/alpha crystallin family protein, putative, expressed
Chr1	2050328	> 109kb	1941003	1941953	951	gene	LOC_Os01g04350	hsp20/alpha crystallin family protein, putative, expressed
Chr1	2050328	> 106kb	1944247	1945035	789	gene	LOC_Os01g04360	hsp20/alpha crystallin family protein, putative, expressed
Chr1	2050328	> 102kb	1948737	1949587	851	gene	LOC_Os01g04370	hsp20/alpha crystallin family protein, putative, expressed
Chr1	2050328	> 98kb	1951928	1952771	844	gene	LOC_Os01g04380	hsp20/alpha crystallin family protein, putative, expressed
Chr1	2050328	> 95kb	1955148	1955925	778	gene	LOC_Os01g04390	expressed protein
Chr1	2050328	> 93kb	1957777	1967451	9675	gene	LOC_Os01g04409	OsWAK1 - OsWAK receptor-like cytoplasmic kinase OsWAK-RLCK, expressed
Chr1	2050328	> 82kb	1968323	1970538	2216	gene	LOC_Os01g04430	expressed protein
Chr1	2050328	> 77kb	1973699	1977191	3493	gene	LOC_Os01g04440	expressed protein
Chr1	2050328	> 73kb	1977423	1982484	5062	gene	LOC_Os01g04450	OsWAK2 - OsWAK receptor-like cytoplasmic kinase OsWAK-RLCK, expressed
Chr1	2050328	> 66kb	1984267	1986394	2128	gene	LOC_Os01g04460	Ser/Thr protein kinase, putative, expressed
Chr1	2050328	> 62kb	1988731	1991248	2518	gene	LOC_Os01g04470	expressed protein
Chr1	2050328	> 57kb	1993515	1996857	3343	gene	LOC_Os01g04480	expressed protein
Chr1	2050328	> 52kb	1998427	2002855	4429	gene	LOC_Os01g04490	Ser/Thr protein kinase, putative, expressed
Chr1	2050328	> 47kb	2003219	2003916	698	gene	LOC_Os01g04500	expressed protein
Chr1	2050328	> 44kb	2006152	2007254	1103	gene	LOC_Os01g04510	expressed protein
Chr1	2050328	> 36kb	2014821	2018057	3237	gene	LOC_Os01g04520	Ser/Thr protein kinase, putative, expressed
Chr1	2050328	> 29kb	2021415	2022167	753	gene	LOC_Os01g04530	expressed protein
Chr1	2050328	> 26kb	2023879	2026177	2299	gene	LOC_Os01g04540	serine/threonine-protein kinase At1g18390 precursor, putative, expressed
Chr1	2050328	> 14kb	2036118	2038198	2081	gene	LOC_Os01g04550	expressed protein
Chr1	2050328	> 9kb	2041300	2042770	1471	gene	LOC_Os01g04560	expressed protein
Chr1	2050328	> 2kb	2048717	2052521	3805	gene	LOC_Os01g04570	Ser/Thr protein kinase, putative, expressed
Chr1	2050328	< 3kb	2053583	2057638	4056	gene	LOC_Os01g04580	Ser/Thr protein kinase, putative, expressed
Chr1	2050328	< 9kb	2059309	2062277	2969	gene	LOC_Os01g04590	expressed protein
Chr1	2050328	< 13kb	2063612	2066083	2472	gene	LOC_Os01g04600	expressed protein
Chr1	2050328	< 18kb	2068588	2069263	676	gene	LOC_Os01g04610	hypothetical protein
Chr1	2050328	< 22kb	2071830	2073621	1792	gene	LOC_Os01g04620	transposon protein, putative, unclassified, expressed
Chr1	2050328	< 24kb	2074753	2077903	3151	gene	LOC_Os01g04630	muconate cycloisomerase, putative, expressed
Chr1	2050328	< 30kb	2080105	2081540	1436	gene	LOC_Os01g04640	reticulon domain containing protein, putative, expressed
Chr1	2050328	< 33kb	2083681	2087226	3546	gene	LOC_Os01g04650	PB1 domain containing protein, expressed
Chr1	2050328	< 47kb	2097192	2100694	3503	gene	LOC_Os01g04660	lipid phosphatase protein, putative, expressed
Chr1	2050328	< 52kb	2101874	2102672	799	gene	LOC_Os01g04670	expressed protein
Chr1	2050328	< 55kb	2105191	2107839	2649	gene	LOC_Os01g04680	retrotransposon protein, putative, unclassified, expressed
Chr1	2050328	< 59kb	2108947	2109635	689	gene	LOC_Os01g04690	expressed protein
Chr1	2050328	< 61kb	2111026	2111651	626	gene	LOC_Os01g04699	expressed protein
Chr1	2050328	< 70kb	2120381	2122366	1986	gene	LOC_Os01g04710	aspartic proteinase, putative, expressed
Chr1	2050328	< 80kb	2130798	2137310	6513	gene	LOC_Os01g04720	leucine-rich repeat protein-related, putative, expressed
Chr1	2050328	< 87kb	2137763	2138996	1234	gene	LOC_Os01g04730	ribosomal protein L24, putative, expressed
Chr1	2050328	< 91kb	2140865	2142091	1227	gene	LOC_Os01g04740	hypothetical protein
Chr1	2050328	< 104kb	2154326	2155994	1669	gene	LOC_Os01g04750	B3 DNA binding domain containing protein, expressed
Chr1	2050328	< 112kb	2162723	2162971	249	gene	LOC_Os01g04760	hypothetical protein
Chr1	2050328	< 131kb	2181346	2182254	909	gene	LOC_Os01g04770	retrotransposon protein, putative, unclassified
Chr1	2050328	< 132kb	2182765	2191942	9178	gene	LOC_Os01g04780	retrotransposon protein, putative, unclassified, expressed
Chr1	2050328	< 146kb	2195975	2198785	2811	gene	LOC_Os01g04790	retrotransposon protein, putative, unclassified
Chr1	2050328	< 152kb	2202264	2203860	1597	gene	LOC_Os01g04800	B3 DNA binding domain containing protein, expressed
Chr1	2050328	< 165kb	2215586	2222837	7252	gene	LOC_Os01g04814	vacuolar protein sorting-associating protein 4B, putative, expressed
Chr1	2050328	< 174kb	2224683	2225060	378	gene	LOC_Os01g04830	expressed protein
Chr1	2050328	< 176kb	2226000	2229526	3527	gene	LOC_Os01g04840	vacuolar protein sorting-associating protein 4B, putative, expressed
Chr1	2050328	< 183kb	2233636	2234508	873	gene	LOC_Os01g04850	retrotransposon protein, putative, unclassified, expressed
Chr1	2050328	< 195kb	2245732	2250576	4845	gene	LOC_Os01g04860	DUF647 domain containing protein, putative, expressed
Chr1	25777246	> 197kb	25579802	25583765	3964	gene	LOC_Os01g45060	polygalacturonase, putative, expressed
Chr1	25777246	> 191kb	25585751	25589162	3412	gene	LOC_Os01g45070	peptide deformylase, putative, expressed
Chr1	25777246	> 187kb	25590289	25590737	449	gene	LOC_Os01g45080	expressed protein
Chr1	25777246	> 185kb	25592725	25593920	1196	gene	LOC_Os01g45090	MYB family transcription factor, putative, expressed
Chr1	25777246	> 180kb	25597204	25597770	567	gene	LOC_Os01g45100	retrotransposon protein, putative, unclassified, expressed
Chr1	25777246	> 179kb	25598446	25600373	1928	gene	LOC_Os01g45110	anthocyanin 3-O-beta-glucosyltransferase, putative, expressed
Chr1	25777246	> 174kb	25603617	25604054	438	gene	LOC_Os01g45120	expressed protein
Chr1	25777246	> 172kb	25605627	25605881	255	gene	LOC_Os01g45130	hypothetical protein
Chr1	25777246	> 161kb	25615863	25617353	1491	gene	LOC_Os01g45140	anthocyanin 3-O-beta-glucosyltransferase, putative, expressed
Chr1	25777246	> 154kb	25623003	25623776	774	gene	LOC_Os01g45150	expressed protein
Chr1	25777246	> 150kb	25627258	25627872	615	gene	LOC_Os01g45160	expressed protein
Chr1	25777246	> 147kb	25630010	25636071	6062	gene	LOC_Os01g45174	transposon protein, putative, unclassified, expressed
Chr1	25777246	> 140kb	25636950	25640563	3614	gene	LOC_Os01g45190	DEAD-box ATP-dependent RNA helicase, putative, expressed
Chr1	25777246	> 137kb	25640719	25647224	6506	gene	LOC_Os01g45200	cinnamoyl-CoA reductase-related, putative, expressed
Chr1	25777246	> 123kb	25653938	25660033	6096	gene	LOC_Os01g45210	retrotransposon protein, putative, Ty3-gypsy subclass, expressed
Chr1	25777246	> 117kb	25660350	25663289	2940	gene	LOC_Os01g45220	retrotransposon protein, putative, Ty3-gypsy subclass, expressed
Chr1	25777246	> 96kb	25681570	25683076	1507	gene	LOC_Os01g45250	DUF1645 domain containing protein, putative, expressed
Chr1	25777246	> 87kb	25690339	25690806	468	gene	LOC_Os01g45260	expressed protein
Chr1	25777246	> 85kb	25692717	25705090	12374	gene	LOC_Os01g45274	carbonic anhydrase, chloroplast precursor, putative, expressed
Chr1	25777246	> 69kb	25708316	25714989	6674	gene	LOC_Os01g45290	retrotransposon protein, putative, unclassified, expressed
Chr1	25777246	> 56kb	25721072	25721797	726	gene	LOC_Os01g45310	retrotransposon protein, putative, Ty3-gypsy subclass, expressed
Chr1	25777246	> 54kb	25722855	25724624	1770	gene	LOC_Os01g45320	zinc finger family protein, putative, expressed
Chr1	25777246	> 50kb	25727086	25734913	7828	gene	LOC_Os01g45330	retrotransposon protein, putative, Ty3-gypsy subclass, expressed
Chr1	25777246	> 35kb	25742034	25742462	429	gene	LOC_Os01g45340	expressed protein
Chr1	25777246	> 32kb	25745252	25747963	2712	gene	LOC_Os01g45350	exostosin family protein, putative, expressed
Chr1	25777246	> 29kb	25748192	25750466	2275	gene	LOC_Os01g45360	membrane associated DUF588 domain containing protein, putative, expressed
Chr1	25777246	> 25kb	25752222	25755783	3562	gene	LOC_Os01g45370	radical SAM enzyme, putative, expressed
Chr1	25777246	> 19kb	25757795	25762187	4393	gene	LOC_Os01g45380	protein kinase domain containing protein, expressed
Chr1	25777246	> 15kb	25762489	25766525	4037	gene	LOC_Os01g45390	HD domain containing protein 2, putative, expressed
Chr1	25777246	> 10kb	25767170	25767634	465	gene	LOC_Os01g45400	ubiquitin family protein, putative, expressed
Chr1	25777246	> 9kb	25768623	25769096	474	gene	LOC_Os01g45410	expressed protein
Chr1	25777246	> 6kb	25771592	25772050	459	gene	LOC_Os01g45420	ubiquitin family protein, putative, expressed
Chr1	25777246	> 3kb	25773953	25776179	2227	gene	LOC_Os01g45430	expressed protein
Chr1	25777246	> 0kb	25777453	25782419	4967	gene	LOC_Os01g45439	expressed protein
Chr1	25777246	< 11kb	25788702	25790988	2287	gene	LOC_Os01g45450	AAA family ATPase, putative, expressed
Chr1	25777246	< 15kb	25792699	25797614	4916	gene	LOC_Os01g45460	serine esterase, putative, expressed
Chr1	25777246	< 23kb	25800668	25801243	576	gene	LOC_Os01g45470	expressed protein
Chr1	25777246	< 26kb	25803631	25804484	854	gene	LOC_Os01g45480	retrotransposon protein, putative, unclassified, expressed
Chr1	25777246	< 30kb	25807381	25811808	4428	gene	LOC_Os01g45490	retrotransposon protein, putative, Ty3-gypsy subclass, expressed
Chr1	25777246	< 35kb	25812076	25814006	1931	gene	LOC_Os01g45500	retrotransposon protein, putative, Ty3-gypsy subclass
Chr1	25777246	< 48kb	25825725	25826636	912	gene	LOC_Os01g45510	DUF617 domain containing protein, expressed
Chr1	25777246	< 59kb	25836151	25839983	3833	gene	LOC_Os01g45520	D-mannose binding lectin family protein, expressed
Chr1	25777246	< 64kb	25841526	25843517	1992	gene	LOC_Os01g45530	single-stranded DNA-binding protein, putative, expressed
Chr1	25777246	< 82kb	25859136	25859648	513	gene	LOC_Os01g45540	retrotransposon protein, putative, unclassified, expressed
Chr1	25777246	< 86kb	25863702	25868361	4660	gene	LOC_Os01g45550	auxin efflux carrier component, putative, expressed
Chr1	25777246	< 103kb	25880204	25883718	3515	gene	LOC_Os01g45570	homeobox associated leucine zipper, putative, expressed
Chr1	25777246	< 112kb	25889228	25892464	3237	gene	LOC_Os01g45580	transposon protein, putative, unclassified
Chr1	25777246	< 116kb	25893104	25899259	6156	gene	LOC_Os01g45590	transposon protein, putative, unclassified, expressed
Chr1	25777246	< 131kb	25907974	25908231	258	gene	LOC_Os01g45600	expressed protein
Chr1	25777246	< 140kb	25917623	25922978	5356	gene	LOC_Os01g45620	CGMC_MAPKCMGC_2.5 - CGMC includes CDA, MAPK, GSK3, and CLKC kinases, expressed
Chr1	25777246	< 146kb	25923454	25924153	700	gene	LOC_Os01g45624	oleosin, putative, expressed
Chr1	25777246	< 148kb	25925380	25925922	543	gene	LOC_Os01g45630	transposon protein, putative, Mutator sub-class, expressed
Chr1	25777246	< 149kb	25926236	25928209	1974	gene	LOC_Os01g45640	tat pathway signal sequence family protein, expressed
Chr1	25777246	< 151kb	25928590	25929726	1137	gene	LOC_Os01g45650	OsFBX19 - F-box domain containing protein, expressed
Chr1	25777246	< 154kb	25931149	25931730	582	gene	LOC_Os01g45659	expressed protein
Chr1	25777246	< 156kb	25933616	25934887	1272	gene	LOC_Os01g45670	expressed protein
Chr1	25777246	< 163kb	25940500	25946172	5673	gene	LOC_Os01g45690	transposon protein, putative, unclassified, expressed
Chr1	25777246	< 172kb	25949356	25950201	846	gene	LOC_Os01g45700	expressed protein
Chr1	25777246	< 175kb	25952641	25954080	1440	gene	LOC_Os01g45710	expressed protein
Chr1	25777246	< 180kb	25957707	25958698	992	gene	LOC_Os01g45720	expressed protein
Chr1	25777246	< 183kb	25960103	25961195	1093	gene	LOC_Os01g45730	zinc finger C-x8-C-x5-C-x3-H type family protein, expressed
Chr1	25777246	< 193kb	25970160	25972665	2506	gene	LOC_Os01g45740	retrotransposon protein, putative, unclassified, expressed
Chr1	25777246	< 196kb	25973522	25980440	6919	gene	LOC_Os01g45750	bile acid sodium symporter family protein, putative, expressed
Chr1	42455469	> 200kb	42255655	42257190	1536	gene	LOC_Os01g72850	GDSL-motif lipase/hydrolase family protein, putative, expressed
Chr1	42455469	> 195kb	42260295	42264942	4648	gene	LOC_Os01g72860	MAC/Perforin domain containing protein, putative, expressed
Chr1	42455469	> 190kb	42265021	42268525	3505	gene	LOC_Os01g72870	BAS1, putative, expressed
Chr1	42455469	> 187kb	42268880	42274913	6034	gene	LOC_Os01g72880	DNA mismatch repair protein Mlh1, putative, expressed
Chr1	42455469	> 180kb	42275543	42280567	5025	gene	LOC_Os01g72890	transposon protein, putative, CACTA, En/Spm sub-class, expressed
Chr1	42455469	> 174kb	42281272	42281973	702	gene	LOC_Os01g72900	abscisic stress-ripening, putative, expressed
Chr1	42455469	> 173kb	42282832	42283632	801	gene	LOC_Os01g72910	abscisic stress-ripening, putative, expressed
Chr1	42455469	> 167kb	42288473	42289606	1134	gene	LOC_Os01g72920	expressed protein
Chr1	42455469	> 158kb	42297255	42300253	2999	gene	LOC_Os01g72930	pentatricopeptide, putative, expressed
Chr1	42455469	> 152kb	42303454	42311177	7724	gene	LOC_Os01g72940	phosphatidylserine decarboxylase, putative, expressed
Chr1	42455469	> 143kb	42312149	42313577	1429	gene	LOC_Os01g72950	expressed protein
Chr1	42455469	> 140kb	42315264	42317679	2416	gene	LOC_Os01g72960	expressed protein
Chr1	42455469	> 130kb	42325823	42329066	3244	gene	LOC_Os01g72970	DUF630/DUF632 domains containing protein, putative, expressed
Chr1	42455469	> 126kb	42329246	42335754	6509	gene	LOC_Os01g72980	tRNA uridine 5-carboxymethylaminomethyl modification enzyme gidA, putative, expressed
Chr1	42455469	> 119kb	42336217	42349399	13183	gene	LOC_Os01g72990	expressed protein
Chr1	42455469	> 105kb	42350927	42355398	4472	gene	LOC_Os01g73000	copine, putative, expressed
Chr1	42455469	> 97kb	42358083	42360654	2572	gene	LOC_Os01g73005	expressed protein
Chr1	42455469	> 86kb	42369770	42370365	596	gene	LOC_Os01g73024	expressed protein
Chr1	42455469	> 78kb	42377194	42381600	4407	gene	LOC_Os01g73040	CBS domain-containing protein, putative, expressed
Chr1	42455469	> 67kb	42388274	42390062	1789	gene	LOC_Os01g73060	expressed protein
Chr1	42455469	> 63kb	42392184	42395736	3553	gene	LOC_Os01g73070	expressed protein
Chr1	42455469	> 62kb	42393402	42401215	7814	gene	LOC_Os01g73080	expressed protein
Chr1	42455469	> 54kb	42401748	42402302	555	gene	LOC_Os01g73090	expressed protein
Chr1	42455469	> 51kb	42404442	42408443	4002	gene	LOC_Os01g73100	retrotransposon protein, putative, unclassified, expressed
Chr1	42455469	> 44kb	42411939	42413227	1289	gene	LOC_Os01g73110	expressed protein
Chr1	42455469	> 42kb	42413338	42416590	3253	gene	LOC_Os01g73120	expressed protein
Chr1	42455469	> 38kb	42417816	42418739	924	gene	LOC_Os01g73130	vacuolar ATP synthase, putative, expressed
Chr1	42455469	> 36kb	42419164	42421379	2216	gene	LOC_Os01g73140	ubiquitin-fold modifier 1 precursor, putative, expressed
Chr1	42455469	> 34kb	42421671	42424864	3194	gene	LOC_Os01g73150	expressed protein
Chr1	42455469	> 30kb	42425424	42427258	1835	gene	LOC_Os01g73160	40S ribosomal protein S10, putative, expressed
Chr1	42455469	> 26kb	42429502	42432618	3117	gene	LOC_Os01g73170	peroxidase precursor, putative, expressed
Chr1	42455469	> 22kb	42433901	42434170	270	gene	LOC_Os01g73180	expressed protein
Chr1	42455469	> 19kb	42436589	42437820	1232	gene	LOC_Os01g73190	peroxidase precursor, putative, expressed
Chr1	42455469	> 14kb	42441660	42442958	1299	gene	LOC_Os01g73200	peroxidase precursor, putative, expressed
Chr1	42455469	> 12kb	42443617	42443943	327	gene	LOC_Os01g73210	expressed protein
Chr1	42455469	> 9kb	42446001	42447654	1654	gene	LOC_Os01g73220	peroxidase precursor, putative, expressed
Chr1	42455469	> 8kb	42447904	42450923	3020	gene	LOC_Os01g73230	syntaxin 6, putative, expressed
Chr1	42455469	> 4kb	42451116	42454309	3194	gene	LOC_Os01g73234	thioredoxin, putative, expressed
Chr1	42455469	< 1kb	42456839	42457477	639	gene	LOC_Os01g73240	expressed protein
Chr1	42455469	< 5kb	42460555	42462334	1780	gene	LOC_Os01g73250	abscisic stress-ripening, putative, expressed
Chr1	42455469	< 12kb	42467067	42468282	1216	gene	LOC_Os01g73260	hypothetical protein
Chr1	42455469	< 15kb	42470327	42471850	1524	gene	LOC_Os01g73270	expressed protein
Chr1	42455469	< 17kb	42472609	42474070	1462	gene	LOC_Os01g73280	expressed protein
Chr1	42455469	< 19kb	42474669	42475371	703	gene	LOC_Os01g73290	expressed protein
Chr1	42455469	< 24kb	42479663	42483372	3710	gene	LOC_Os01g73300	VAMP-like protein YKT62, putative, expressed
Chr1	42455469	< 29kb	42484073	42487451	3379	gene	LOC_Os01g73310	actin, putative, expressed
Chr1	42455469	< 42kb	42497855	42503813	5959	gene	LOC_Os01g73320	retrotransposon protein, putative, Ty3-gypsy subclass, expressed
Chr1	42455469	< 56kb	42511013	42517180	6168	gene	LOC_Os01g73344	retrotransposon protein, putative, Ty3-gypsy subclass
Chr1	42455469	< 63kb	42518036	42518662	627	gene	LOC_Os01g73332	retrotransposon protein, putative, Ty3-gypsy subclass
Chr1	42455469	< 71kb	42526911	42527381	471	gene	LOC_Os01g73370	S-locus lectin protein kinase family protein, putative, expressed
Chr1	42455469	< 72kb	42527877	42531845	3969	gene	LOC_Os01g73380	retrotransposon protein, putative, Ty1-copia subclass, expressed
Chr1	42455469	< 77kb	42532251	42533953	1703	gene	LOC_Os01g73390	expressed protein
Chr1	42455469	< 82kb	42537688	42537949	262	gene	LOC_Os01g73400	hypothetical protein
Chr1	42455469	< 86kb	42541330	42547122	5793	gene	LOC_Os01g73410	FYVE zinc finger domain containing protein, expressed
Chr1	42455469	< 92kb	42547599	42548991	1393	gene	LOC_Os01g73420	mitochondrial carrier protein, putative, expressed
Chr1	42455469	< 94kb	42549843	42556862	7020	gene	LOC_Os01g73430	RNA polymerase IV largest subunit, putative, expressed
Chr1	42455469	< 104kb	42559048	42559953	906	gene	LOC_Os01g73440	expressed protein
Chr1	42455469	< 107kb	42562817	42566993	4177	gene	LOC_Os01g73450	amino acid kinase, putative, expressed
Chr1	42455469	< 112kb	42567843	42573082	5240	gene	LOC_Os01g73460	ATXR, putative, expressed
Chr1	42455469	< 119kb	42574827	42577818	2992	gene	LOC_Os01g73470	growth inhibition and differentiation-related protein 88, putative, expressed
Chr1	42455469	< 124kb	42579342	42583645	4304	gene	LOC_Os01g73480	acetyltransferase, GNAT family protein, expressed
Chr1	42455469	< 130kb	42585170	42586070	901	gene	LOC_Os01g73490	expressed protein
Chr1	42455469	< 132kb	42587236	42590338	3103	gene	LOC_Os01g73500	expressed protein
Chr1	42455469	< 135kb	42590881	42598002	7122	gene	LOC_Os01g73514	5-oxoprolinase, putative, expressed
Chr1	42455469	< 145kb	42600571	42612433	11863	gene	LOC_Os01g73530	ABC transporter, ATP-binding protein, putative, expressed
Chr1	42455469	< 158kb	42613763	42614641	879	gene	LOC_Os01g73540	YGGT family protein, putative, expressed
Chr1	42455469	< 159kb	42614788	42618386	3599	gene	LOC_Os01g73550	mitochondrial-processing peptidase subunit alpha, mitochondrial precursor, putative, expressed
Chr1	42455469	< 163kb	42618474	42621727	3254	gene	LOC_Os01g73560	leucine rich repeat domain containing protein, putative, expressed
Chr1	42455469	< 166kb	42621831	42624751	2921	gene	LOC_Os01g73570	vacuolar protein sorting 55 family protein, putative, expressed
Chr1	42455469	< 171kb	42626321	42630440	4120	gene	LOC_Os01g73580	glycosyl hydrolases, putative, expressed
Chr1	42455469	< 180kb	42635728	42637905	2178	gene	LOC_Os01g73590	transporter family protein, putative, expressed
Chr1	42455469	< 183kb	42638856	42644944	6089	gene	LOC_Os01g73604	LSM domain containing protein, expressed
Chr1	42455469	< 191kb	42646047	42654120	8074	gene	LOC_Os01g73620	expressed protein
Chr1	42455469	< 199kb	42654494	42655776	1283	gene	LOC_Os01g73630	rhoGAP domain containing protein, expressed
Chr2	8587613	> 197kb	8390584	8392148	1565	gene	LOC_Os02g15040	hypothetical protein
Chr2	8587613	> 193kb	8394294	8395145	852	gene	LOC_Os02g15050	expressed protein
Chr2	8587613	> 191kb	8396790	8399606	2817	gene	LOC_Os02g15060	zinc finger, C3HC4 type domain containing protein, expressed
Chr2	8587613	> 186kb	8401195	8403228	2034	gene	LOC_Os02g15070	glutelin, putative, expressed
Chr2	8587613	> 182kb	8405272	8405967	696	gene	LOC_Os02g15080	zinc finger, C3HC4 type domain containing protein, expressed
Chr2	8587613	> 181kb	8406570	8408689	2120	gene	LOC_Os02g15090	glutelin, putative, expressed
Chr2	8587613	> 176kb	8411434	8411967	534	gene	LOC_Os02g15100	zinc finger, C3HC4 type domain containing protein, expressed
Chr2	8587613	> 171kb	8417085	8417585	501	gene	LOC_Os02g15110	zinc finger, C3HC4 type domain containing protein, expressed
Chr2	8587613	> 165kb	8422789	8423854	1066	gene	LOC_Os02g15120	RING-H2 finger protein, putative, expressed
Chr2	8587613	> 159kb	8428945	8429274	330	gene	LOC_Os02g15130	expressed protein
Chr2	8587613	> 154kb	8433458	8436707	3250	gene	LOC_Os02g15140	retrotransposon protein, putative, unclassified, expressed
Chr2	8587613	> 141kb	8446601	8448701	2101	gene	LOC_Os02g15150	glutelin, putative, expressed
Chr2	8587613	> 134kb	8453872	8455936	2065	gene	LOC_Os02g15160	OsFBX40 - F-box domain containing protein, expressed
Chr2	8587613	> 129kb	8458526	8460664	2139	gene	LOC_Os02g15178	glutelin, putative, expressed
Chr2	8587613	> 123kb	8465035	8467151	2117	gene	LOC_Os02g15169	glutelin, putative, expressed
Chr2	8587613	> 117kb	8470288	8473937	3650	gene	LOC_Os02g15190	retrotransposon protein, putative, unclassified, expressed
Chr2	8587613	> 108kb	8479275	8479607	333	gene	LOC_Os02g15200	expressed protein
Chr2	8587613	> 107kb	8481008	8481773	766	gene	LOC_Os02g15210	hypothetical protein
Chr2	8587613	> 97kb	8490392	8498390	7999	gene	LOC_Os02g15220	bromodomain containing protein, expressed
Chr2	8587613	> 86kb	8501442	8504977	3536	gene	LOC_Os02g15230	GDSL-like lipase/acylhydrolase, putative, expressed
Chr2	8587613	> 79kb	8508504	8515679	7176	gene	LOC_Os02g15240	transposon protein, putative, unclassified, expressed
Chr2	8587613	> 71kb	8516600	8518271	1672	gene	LOC_Os02g15250	late embryogenesis abundant domain-containing protein, putative, expressed
Chr2	8587613	> 62kb	8525128	8531125	5998	gene	LOC_Os02g15260	expressed protein
Chr2	8587613	> 51kb	8536374	8538681	2308	gene	LOC_Os02g15270	tyrosine-protein phosphatase YVH1, putative, expressed
Chr2	8587613	> 48kb	8539273	8539740	468	gene	LOC_Os02g15280	VQ domain containing protein, putative, expressed
Chr2	8587613	> 46kb	8541338	8542125	788	gene	LOC_Os02g15290	VQ domain containing protein, putative, expressed
Chr2	8587613	> 44kb	8543245	8543505	261	gene	LOC_Os02g15300	expressed protein
Chr2	8587613	> 34kb	8553857	8558165	4309	gene	LOC_Os02g15310	RNA recognition motif containing protein, expressed
Chr2	8587613	> 22kb	8565852	8569182	3331	gene	LOC_Os02g15320	transposon protein, putative, CACTA, En/Spm sub-class, expressed
Chr2	8587613	> 16kb	8571792	8575490	3699	gene	LOC_Os02g15330	transposon protein, putative, CACTA, En/Spm sub-class, expressed
Chr2	8587613	> 5kb	8582543	8584541	1999	gene	LOC_Os02g15340	no apical meristem protein, putative, expressed
Chr2	8587613	< 3kb	8590287	8593925	3639	gene	LOC_Os02g15350	dof zinc finger domain containing protein, putative, expressed
Chr2	8587613	< 10kb	8597167	8601727	4561	gene	LOC_Os02g15360	expressed protein
Chr2	8587613	< 14kb	8602054	8602314	261	gene	LOC_Os02g15370	hypothetical protein
Chr2	8587613	< 16kb	8603934	8605923	1990	gene	LOC_Os02g15380	transposon protein, putative, Ac/Ds sub-class, expressed
Chr2	8587613	< 20kb	8607258	8608178	921	gene	LOC_Os02g15390	BED zinc finger family protein, expressed
Chr2	8587613	< 22kb	8609565	8611245	1681	gene	LOC_Os02g15400	retrotransposon protein, putative, unclassified, expressed
Chr2	8587613	< 25kb	8612359	8612682	324	gene	LOC_Os02g15410	hypothetical protein
Chr2	8587613	< 39kb	8626225	8628545	2321	gene	LOC_Os02g15420	hypothetical protein
Chr2	8587613	< 53kb	8640326	8644850	4525	gene	LOC_Os02g15430	expressed protein
Chr2	8587613	< 65kb	8652190	8652677	488	gene	LOC_Os02g15440	hypothetical protein
Chr2	8587613	< 72kb	8659209	8660522	1314	gene	LOC_Os02g15460	expressed protein
Chr2	8587613	< 77kb	8664544	8667608	3065	gene	LOC_Os02g15470	transposon protein, putative, CACTA, En/Spm sub-class, expressed
Chr2	8587613	< 82kb	8669170	8671063	1894	gene	LOC_Os02g15480	transposon protein, putative, CACTA, En/Spm sub-class, expressed
Chr2	8587613	< 84kb	8671154	8674095	2942	gene	LOC_Os02g15490	transposon protein, putative, CACTA, En/Spm sub-class, expressed
Chr2	8587613	< 92kb	8679389	8680782	1394	gene	LOC_Os02g15500	plant protein of unknown function domain containing protein, expressed
Chr2	8587613	< 106kb	8694019	8697792	3774	gene	LOC_Os02g15510	BED zinc finger family protein, expressed
Chr2	8587613	< 113kb	8700425	8703095	2671	gene	LOC_Os02g15520	transposon protein, putative, unclassified, expressed
Chr2	8587613	< 119kb	8706394	8707267	874	gene	LOC_Os02g15530	hypothetical protein
Chr2	8587613	< 126kb	8714095	8715055	961	gene	LOC_Os02g15540	expressed protein
Chr2	8587613	< 139kb	8726612	8730661	4050	gene	LOC_Os02g15550	spermidine synthase, putative, expressed
Chr2	8587613	< 145kb	8732273	8737878	5606	gene	LOC_Os02g15560	transposon protein, putative, Mutator sub-class, expressed
Chr2	8587613	< 153kb	8741015	8742326	1312	gene	LOC_Os02g15570	expressed protein
Chr2	8587613	< 159kb	8746951	8756041	9091	gene	LOC_Os02g15580	cyclic nucleotide-gated ion channel 1, putative, expressed
Chr2	8587613	< 172kb	8760002	8766268	6267	gene	LOC_Os02g15594	protein phosphatase 2C, putative, expressed
Chr2	8587613	< 179kb	8766778	8769281	2504	gene	LOC_Os02g15610	40S ribosomal protein S15a, putative, expressed
Chr2	8587613	< 192kb	8779575	8781623	2049	gene	LOC_Os02g15620	CAPIP1, putative, expressed
Chr2	8587613	< 196kb	8783921	8792098	8178	gene	LOC_Os02g15630	retrotransposon protein, putative, unclassified, expressed
Chr3	14933649	> 205kb	14728772	14738310	9539	gene	LOC_Os03g25750	SNARE associated Golgi protein, putative, expressed
Chr3	14933649	> 195kb	14738900	14741899	3000	gene	LOC_Os03g25760	calmodulin-binding protein, putative, expressed
Chr3	14933649	> 182kb	14751365	14754913	3549	gene	LOC_Os03g25770	RNA recognition motif containing protein, putative, expressed
Chr3	14945841	> 194kb	14751365	14754913	3549	gene	LOC_Os03g25770	RNA recognition motif containing protein, putative, expressed
Chr3	14948067	> 197kb	14751365	14754913	3549	gene	LOC_Os03g25770	RNA recognition motif containing protein, putative, expressed
Chr3	14949405	> 198kb	14751365	14754913	3549	gene	LOC_Os03g25770	RNA recognition motif containing protein, putative, expressed
Chr3	14933649	> 174kb	14759852	14767857	8006	gene	LOC_Os03g25790	glycosyl hydrolases family 17 protein, expressed
Chr3	14945841	> 186kb	14759852	14767857	8006	gene	LOC_Os03g25790	glycosyl hydrolases family 17 protein, expressed
Chr3	14948067	> 188kb	14759852	14767857	8006	gene	LOC_Os03g25790	glycosyl hydrolases family 17 protein, expressed
Chr3	14949405	> 190kb	14759852	14767857	8006	gene	LOC_Os03g25790	glycosyl hydrolases family 17 protein, expressed
Chr3	14933649	> 163kb	14770994	14771272	279	gene	LOC_Os03g25810	hypothetical protein
Chr3	14945841	> 175kb	14770994	14771272	279	gene	LOC_Os03g25810	hypothetical protein
Chr3	14948067	> 177kb	14770994	14771272	279	gene	LOC_Os03g25810	hypothetical protein
Chr3	14949405	> 178kb	14770994	14771272	279	gene	LOC_Os03g25810	hypothetical protein
Chr3	14933649	> 158kb	14775529	14776479	951	gene	LOC_Os03g25820	amino acid permease family protein, putative, expressed
Chr3	14945841	> 170kb	14775529	14776479	951	gene	LOC_Os03g25820	amino acid permease family protein, putative, expressed
Chr3	14948067	> 173kb	14775529	14776479	951	gene	LOC_Os03g25820	amino acid permease family protein, putative, expressed
Chr3	14949405	> 174kb	14775529	14776479	951	gene	LOC_Os03g25820	amino acid permease family protein, putative, expressed
Chr3	14933649	> 151kb	14783075	14783344	270	gene	LOC_Os03g25830	expressed protein
Chr3	14945841	> 163kb	14783075	14783344	270	gene	LOC_Os03g25830	expressed protein
Chr3	14948067	> 165kb	14783075	14783344	270	gene	LOC_Os03g25830	expressed protein
Chr3	14949405	> 166kb	14783075	14783344	270	gene	LOC_Os03g25830	expressed protein
Chr3	14933649	> 149kb	14784720	14785712	993	gene	LOC_Os03g25840	amino acid permease family protein, putative, expressed
Chr3	14945841	> 161kb	14784720	14785712	993	gene	LOC_Os03g25840	amino acid permease family protein, putative, expressed
Chr3	14948067	> 163kb	14784720	14785712	993	gene	LOC_Os03g25840	amino acid permease family protein, putative, expressed
Chr3	14949405	> 165kb	14784720	14785712	993	gene	LOC_Os03g25840	amino acid permease family protein, putative, expressed
Chr3	14933649	> 145kb	14788219	14789916	1698	gene	LOC_Os03g25850	expressed protein
Chr3	14945841	> 158kb	14788219	14789916	1698	gene	LOC_Os03g25850	expressed protein
Chr3	14948067	> 160kb	14788219	14789916	1698	gene	LOC_Os03g25850	expressed protein
Chr3	14949405	> 161kb	14788219	14789916	1698	gene	LOC_Os03g25850	expressed protein
Chr3	14933649	> 144kb	14790130	14798028	7899	gene	LOC_Os03g25869	amino acid permease family protein, putative, expressed
Chr3	14945841	> 156kb	14790130	14798028	7899	gene	LOC_Os03g25869	amino acid permease family protein, putative, expressed
Chr3	14948067	> 158kb	14790130	14798028	7899	gene	LOC_Os03g25869	amino acid permease family protein, putative, expressed
Chr3	14949405	> 159kb	14790130	14798028	7899	gene	LOC_Os03g25869	amino acid permease family protein, putative, expressed
Chr3	14933649	> 127kb	14806616	14810658	4043	gene	LOC_Os03g25890	retrotransposon protein, putative, unclassified, expressed
Chr3	14945841	> 139kb	14806616	14810658	4043	gene	LOC_Os03g25890	retrotransposon protein, putative, unclassified, expressed
Chr3	14948067	> 141kb	14806616	14810658	4043	gene	LOC_Os03g25890	retrotransposon protein, putative, unclassified, expressed
Chr3	14949405	> 143kb	14806616	14810658	4043	gene	LOC_Os03g25890	retrotransposon protein, putative, unclassified, expressed
Chr3	14933649	> 112kb	14821163	14821984	822	gene	LOC_Os03g25900	retrotransposon protein, putative, Ty3-gypsy subclass
Chr3	14945841	> 125kb	14821163	14821984	822	gene	LOC_Os03g25900	retrotransposon protein, putative, Ty3-gypsy subclass
Chr3	14948067	> 127kb	14821163	14821984	822	gene	LOC_Os03g25900	retrotransposon protein, putative, Ty3-gypsy subclass
Chr3	14949405	> 128kb	14821163	14821984	822	gene	LOC_Os03g25900	retrotransposon protein, putative, Ty3-gypsy subclass
Chr3	14933649	> 101kb	14832256	14833009	754	gene	LOC_Os03g25910	expressed protein
Chr3	14945841	> 114kb	14832256	14833009	754	gene	LOC_Os03g25910	expressed protein
Chr3	14948067	> 116kb	14832256	14833009	754	gene	LOC_Os03g25910	expressed protein
Chr3	14949405	> 117kb	14832256	14833009	754	gene	LOC_Os03g25910	expressed protein
Chr3	14933649	> 97kb	14836333	14839122	2790	gene	LOC_Os03g25920	amino acid permease family protein, putative, expressed
Chr3	14945841	> 110kb	14836333	14839122	2790	gene	LOC_Os03g25920	amino acid permease family protein, putative, expressed
Chr3	14948067	> 112kb	14836333	14839122	2790	gene	LOC_Os03g25920	amino acid permease family protein, putative, expressed
Chr3	14949405	> 113kb	14836333	14839122	2790	gene	LOC_Os03g25920	amino acid permease family protein, putative, expressed
Chr3	14933649	> 90kb	14843821	14847345	3525	gene	LOC_Os03g25930	emp24/gp25L/p24 family protein, putative, expressed
Chr3	14945841	> 102kb	14843821	14847345	3525	gene	LOC_Os03g25930	emp24/gp25L/p24 family protein, putative, expressed
Chr3	14948067	> 104kb	14843821	14847345	3525	gene	LOC_Os03g25930	emp24/gp25L/p24 family protein, putative, expressed
Chr3	14949405	> 106kb	14843821	14847345	3525	gene	LOC_Os03g25930	emp24/gp25L/p24 family protein, putative, expressed
Chr3	14933649	> 83kb	14850286	14854494	4209	gene	LOC_Os03g25940	cystathionine gamma-synthase, putative, expressed
Chr3	14945841	> 96kb	14850286	14854494	4209	gene	LOC_Os03g25940	cystathionine gamma-synthase, putative, expressed
Chr3	14948067	> 98kb	14850286	14854494	4209	gene	LOC_Os03g25940	cystathionine gamma-synthase, putative, expressed
Chr3	14949405	> 99kb	14850286	14854494	4209	gene	LOC_Os03g25940	cystathionine gamma-synthase, putative, expressed
Chr3	14933649	> 79kb	14854762	14860453	5692	gene	LOC_Os03g25945	expressed protein
Chr3	14945841	> 91kb	14854762	14860453	5692	gene	LOC_Os03g25945	expressed protein
Chr3	14948067	> 93kb	14854762	14860453	5692	gene	LOC_Os03g25945	expressed protein
Chr3	14949405	> 95kb	14854762	14860453	5692	gene	LOC_Os03g25945	expressed protein
Chr3	14933649	> 70kb	14863346	14865515	2170	gene	LOC_Os03g25950	expressed protein
Chr3	14945841	> 82kb	14863346	14865515	2170	gene	LOC_Os03g25950	expressed protein
Chr3	14948067	> 85kb	14863346	14865515	2170	gene	LOC_Os03g25950	expressed protein
Chr3	14949405	> 86kb	14863346	14865515	2170	gene	LOC_Os03g25950	expressed protein
Chr3	14933649	> 67kb	14866653	14868768	2116	gene	LOC_Os03g25960	RNA recognition motif containing protein, putative, expressed
Chr3	14945841	> 79kb	14866653	14868768	2116	gene	LOC_Os03g25960	RNA recognition motif containing protein, putative, expressed
Chr3	14948067	> 81kb	14866653	14868768	2116	gene	LOC_Os03g25960	RNA recognition motif containing protein, putative, expressed
Chr3	14949405	> 83kb	14866653	14868768	2116	gene	LOC_Os03g25960	RNA recognition motif containing protein, putative, expressed
Chr3	14933649	> 62kb	14872027	14876656	4630	gene	LOC_Os03g25970	KH domain-containing protein, putative, expressed
Chr3	14945841	> 74kb	14872027	14876656	4630	gene	LOC_Os03g25970	KH domain-containing protein, putative, expressed
Chr3	14948067	> 76kb	14872027	14876656	4630	gene	LOC_Os03g25970	KH domain-containing protein, putative, expressed
Chr3	14949405	> 77kb	14872027	14876656	4630	gene	LOC_Os03g25970	KH domain-containing protein, putative, expressed
Chr3	14933649	> 55kb	14878752	14883775	5024	gene	LOC_Os03g25980	polypyrimidine tract-binding protein, putative, expressed
Chr3	14945841	> 67kb	14878752	14883775	5024	gene	LOC_Os03g25980	polypyrimidine tract-binding protein, putative, expressed
Chr3	14948067	> 69kb	14878752	14883775	5024	gene	LOC_Os03g25980	polypyrimidine tract-binding protein, putative, expressed
Chr3	14949405	> 71kb	14878752	14883775	5024	gene	LOC_Os03g25980	polypyrimidine tract-binding protein, putative, expressed
Chr3	14933649	> 45kb	14889082	14889645	564	gene	LOC_Os03g25984	hypothetical protein
Chr3	14945841	> 57kb	14889082	14889645	564	gene	LOC_Os03g25984	hypothetical protein
Chr3	14948067	> 59kb	14889082	14889645	564	gene	LOC_Os03g25984	hypothetical protein
Chr3	14949405	> 60kb	14889082	14889645	564	gene	LOC_Os03g25984	hypothetical protein
Chr3	14933649	> 39kb	14894714	14896384	1671	gene	LOC_Os03g25990	expansin precursor, putative, expressed
Chr3	14945841	> 51kb	14894714	14896384	1671	gene	LOC_Os03g25990	expansin precursor, putative, expressed
Chr3	14948067	> 53kb	14894714	14896384	1671	gene	LOC_Os03g25990	expansin precursor, putative, expressed
Chr3	14949405	> 55kb	14894714	14896384	1671	gene	LOC_Os03g25990	expansin precursor, putative, expressed
Chr3	14933649	> 34kb	14899827	14906973	7147	gene	LOC_Os03g26000	expressed protein
Chr3	14945841	> 46kb	14899827	14906973	7147	gene	LOC_Os03g26000	expressed protein
Chr3	14948067	> 48kb	14899827	14906973	7147	gene	LOC_Os03g26000	expressed protein
Chr3	14949405	> 50kb	14899827	14906973	7147	gene	LOC_Os03g26000	expressed protein
Chr3	14933649	> 26kb	14907585	14908960	1376	gene	LOC_Os03g26010	retrotransposon protein, putative, unclassified, expressed
Chr3	14945841	> 38kb	14907585	14908960	1376	gene	LOC_Os03g26010	retrotransposon protein, putative, unclassified, expressed
Chr3	14948067	> 40kb	14907585	14908960	1376	gene	LOC_Os03g26010	retrotransposon protein, putative, unclassified, expressed
Chr3	14949405	> 42kb	14907585	14908960	1376	gene	LOC_Os03g26010	retrotransposon protein, putative, unclassified, expressed
Chr3	14933649	> 24kb	14909429	14913038	3610	gene	LOC_Os03g26020	retrotransposon protein, putative, unclassified, expressed
Chr3	14945841	> 36kb	14909429	14913038	3610	gene	LOC_Os03g26020	retrotransposon protein, putative, unclassified, expressed
Chr3	14948067	> 39kb	14909429	14913038	3610	gene	LOC_Os03g26020	retrotransposon protein, putative, unclassified, expressed
Chr3	14949405	> 40kb	14909429	14913038	3610	gene	LOC_Os03g26020	retrotransposon protein, putative, unclassified, expressed
Chr3	14933649	> 18kb	14915547	14924274	8728	gene	LOC_Os03g26030	expressed protein
Chr3	14945841	> 30kb	14915547	14924274	8728	gene	LOC_Os03g26030	expressed protein
Chr3	14948067	> 33kb	14915547	14924274	8728	gene	LOC_Os03g26030	expressed protein
Chr3	14949405	> 34kb	14915547	14924274	8728	gene	LOC_Os03g26030	expressed protein
Chr3	14933649	> 8kb	14925198	14930396	5199	gene	LOC_Os03g26044	CSLA5 - cellulose synthase-like family A; mannan synthase, expressed
Chr3	14945841	> 21kb	14925198	14930396	5199	gene	LOC_Os03g26044	CSLA5 - cellulose synthase-like family A; mannan synthase, expressed
Chr3	14948067	> 23kb	14925198	14930396	5199	gene	LOC_Os03g26044	CSLA5 - cellulose synthase-like family A; mannan synthase, expressed
Chr3	14949405	> 24kb	14925198	14930396	5199	gene	LOC_Os03g26044	CSLA5 - cellulose synthase-like family A; mannan synthase, expressed
Chr3	14933649	> 0kb	14933874	14935758	1885	gene	LOC_Os03g26060	expressed protein
Chr3	14945841	> 12kb	14933874	14935758	1885	gene	LOC_Os03g26060	expressed protein
Chr3	14948067	> 14kb	14933874	14935758	1885	gene	LOC_Os03g26060	expressed protein
Chr3	14949405	> 16kb	14933874	14935758	1885	gene	LOC_Os03g26060	expressed protein
Chr3	14933649	< 3kb	14936675	14938019	1345	gene	LOC_Os03g26070	expressed protein
Chr3	14945841	> 9kb	14936675	14938019	1345	gene	LOC_Os03g26070	expressed protein
Chr3	14948067	> 11kb	14936675	14938019	1345	gene	LOC_Os03g26070	expressed protein
Chr3	14949405	> 13kb	14936675	14938019	1345	gene	LOC_Os03g26070	expressed protein
Chr3	14933649	< 5kb	14938457	14942303	3847	gene	LOC_Os03g26080	nucleoside-triphosphatase, putative, expressed
Chr3	14945841	> 7kb	14938457	14942303	3847	gene	LOC_Os03g26080	nucleoside-triphosphatase, putative, expressed
Chr3	14948067	> 10kb	14938457	14942303	3847	gene	LOC_Os03g26080	nucleoside-triphosphatase, putative, expressed
Chr3	14949405	> 11kb	14938457	14942303	3847	gene	LOC_Os03g26080	nucleoside-triphosphatase, putative, expressed
Chr3	14933649	< 13kb	14946645	14953481	6837	gene	LOC_Os03g26090	GPI-anchored wall transfer protein 1, putative, expressed
Chr3	14945841	< 1kb	14946645	14953481	6837	gene	LOC_Os03g26090	GPI-anchored wall transfer protein 1, putative, expressed
Chr3	14948067	> 1kb	14946645	14953481	6837	gene	LOC_Os03g26090	GPI-anchored wall transfer protein 1, putative, expressed
Chr3	14949405	> 3kb	14946645	14953481	6837	gene	LOC_Os03g26090	GPI-anchored wall transfer protein 1, putative, expressed
Chr3	14933649	< 21kb	14954865	14955539	675	gene	LOC_Os03g26100	transposon protein, putative, unclassified, expressed
Chr3	14945841	< 9kb	14954865	14955539	675	gene	LOC_Os03g26100	transposon protein, putative, unclassified, expressed
Chr3	14948067	< 7kb	14954865	14955539	675	gene	LOC_Os03g26100	transposon protein, putative, unclassified, expressed
Chr3	14949405	< 5kb	14954865	14955539	675	gene	LOC_Os03g26100	transposon protein, putative, unclassified, expressed
Chr3	14933649	< 30kb	14963727	14964627	901	gene	LOC_Os03g26120	hypothetical protein
Chr3	14945841	< 18kb	14963727	14964627	901	gene	LOC_Os03g26120	hypothetical protein
Chr3	14948067	< 16kb	14963727	14964627	901	gene	LOC_Os03g26120	hypothetical protein
Chr3	14949405	< 14kb	14963727	14964627	901	gene	LOC_Os03g26120	hypothetical protein
Chr3	14933649	< 34kb	14967599	14968522	924	gene	LOC_Os03g26130	MYB family transcription factor, putative, expressed
Chr3	14945841	< 22kb	14967599	14968522	924	gene	LOC_Os03g26130	MYB family transcription factor, putative, expressed
Chr3	14948067	< 20kb	14967599	14968522	924	gene	LOC_Os03g26130	MYB family transcription factor, putative, expressed
Chr3	14949405	< 18kb	14967599	14968522	924	gene	LOC_Os03g26130	MYB family transcription factor, putative, expressed
Chr3	14933649	< 55kb	14988410	14988685	276	gene	LOC_Os03g26180	expressed protein
Chr3	14945841	< 43kb	14988410	14988685	276	gene	LOC_Os03g26180	expressed protein
Chr3	14948067	< 40kb	14988410	14988685	276	gene	LOC_Os03g26180	expressed protein
Chr3	14949405	< 39kb	14988410	14988685	276	gene	LOC_Os03g26180	expressed protein
Chr3	14933649	< 59kb	14992307	14992484	178	gene	LOC_Os03g26190	hypothetical protein
Chr3	14945841	< 46kb	14992307	14992484	178	gene	LOC_Os03g26190	hypothetical protein
Chr3	14948067	< 44kb	14992307	14992484	178	gene	LOC_Os03g26190	hypothetical protein
Chr3	14949405	< 43kb	14992307	14992484	178	gene	LOC_Os03g26190	hypothetical protein
Chr3	14933649	< 59kb	14992817	14997413	4597	gene	LOC_Os03g26200	methyltransferase, putative, expressed
Chr3	14945841	< 47kb	14992817	14997413	4597	gene	LOC_Os03g26200	methyltransferase, putative, expressed
Chr3	14948067	< 45kb	14992817	14997413	4597	gene	LOC_Os03g26200	methyltransferase, putative, expressed
Chr3	14949405	< 43kb	14992817	14997413	4597	gene	LOC_Os03g26200	methyltransferase, putative, expressed
Chr3	14933649	< 66kb	15000062	15002205	2144	gene	LOC_Os03g26210	helix-loop-helix DNA-binding domain containing protein, expressed
Chr3	14945841	< 54kb	15000062	15002205	2144	gene	LOC_Os03g26210	helix-loop-helix DNA-binding domain containing protein, expressed
Chr3	14948067	< 52kb	15000062	15002205	2144	gene	LOC_Os03g26210	helix-loop-helix DNA-binding domain containing protein, expressed
Chr3	14949405	< 51kb	15000062	15002205	2144	gene	LOC_Os03g26210	helix-loop-helix DNA-binding domain containing protein, expressed
Chr3	14933649	< 69kb	15002518	15004563	2046	gene	LOC_Os03g26220	expressed protein
Chr3	14945841	< 57kb	15002518	15004563	2046	gene	LOC_Os03g26220	expressed protein
Chr3	14948067	< 54kb	15002518	15004563	2046	gene	LOC_Os03g26220	expressed protein
Chr3	14949405	< 53kb	15002518	15004563	2046	gene	LOC_Os03g26220	expressed protein
Chr3	14933649	< 72kb	15005895	15008260	2366	gene	LOC_Os03g26229	40S ribosomal protein S9-1, putative, expressed
Chr3	14945841	< 60kb	15005895	15008260	2366	gene	LOC_Os03g26229	40S ribosomal protein S9-1, putative, expressed
Chr3	14948067	< 58kb	15005895	15008260	2366	gene	LOC_Os03g26229	40S ribosomal protein S9-1, putative, expressed
Chr3	14949405	< 56kb	15005895	15008260	2366	gene	LOC_Os03g26229	40S ribosomal protein S9-1, putative, expressed
Chr3	14933649	< 75kb	15008755	15009453	699	gene	LOC_Os03g26240	hypothetical protein
Chr3	14945841	< 63kb	15008755	15009453	699	gene	LOC_Os03g26240	hypothetical protein
Chr3	14948067	< 61kb	15008755	15009453	699	gene	LOC_Os03g26240	hypothetical protein
Chr3	14949405	< 59kb	15008755	15009453	699	gene	LOC_Os03g26240	hypothetical protein
Chr3	14933649	< 78kb	15011162	15011736	575	gene	LOC_Os03g26250	expressed protein
Chr3	14945841	< 65kb	15011162	15011736	575	gene	LOC_Os03g26250	expressed protein
Chr3	14948067	< 63kb	15011162	15011736	575	gene	LOC_Os03g26250	expressed protein
Chr3	14949405	< 62kb	15011162	15011736	575	gene	LOC_Os03g26250	expressed protein
Chr3	14933649	< 82kb	15015806	15023305	7500	gene	LOC_Os03g26260	NB-ARC domain containing protein, expressed
Chr3	14945841	< 70kb	15015806	15023305	7500	gene	LOC_Os03g26260	NB-ARC domain containing protein, expressed
Chr3	14948067	< 68kb	15015806	15023305	7500	gene	LOC_Os03g26260	NB-ARC domain containing protein, expressed
Chr3	14949405	< 66kb	15015806	15023305	7500	gene	LOC_Os03g26260	NB-ARC domain containing protein, expressed
Chr3	14933649	< 96kb	15029694	15030959	1266	gene	LOC_Os03g26280	expressed protein
Chr3	14945841	< 84kb	15029694	15030959	1266	gene	LOC_Os03g26280	expressed protein
Chr3	14948067	< 82kb	15029694	15030959	1266	gene	LOC_Os03g26280	expressed protein
Chr3	14949405	< 80kb	15029694	15030959	1266	gene	LOC_Os03g26280	expressed protein
Chr3	14933649	< 101kb	15034720	15038797	4078	gene	LOC_Os03g26290	retrotransposon protein, putative, unclassified, expressed
Chr3	14945841	< 89kb	15034720	15038797	4078	gene	LOC_Os03g26290	retrotransposon protein, putative, unclassified, expressed
Chr3	14948067	< 87kb	15034720	15038797	4078	gene	LOC_Os03g26290	retrotransposon protein, putative, unclassified, expressed
Chr3	14949405	< 85kb	15034720	15038797	4078	gene	LOC_Os03g26290	retrotransposon protein, putative, unclassified, expressed
Chr3	14933649	< 106kb	15039317	15039856	540	gene	LOC_Os03g26300	zinc finger, C3HC4 type domain containing protein, expressed
Chr3	14945841	< 93kb	15039317	15039856	540	gene	LOC_Os03g26300	zinc finger, C3HC4 type domain containing protein, expressed
Chr3	14948067	< 91kb	15039317	15039856	540	gene	LOC_Os03g26300	zinc finger, C3HC4 type domain containing protein, expressed
Chr3	14949405	< 90kb	15039317	15039856	540	gene	LOC_Os03g26300	zinc finger, C3HC4 type domain containing protein, expressed
Chr3	14933649	< 108kb	15041535	15042398	864	gene	LOC_Os03g26310	expressed protein
Chr3	14945841	< 96kb	15041535	15042398	864	gene	LOC_Os03g26310	expressed protein
Chr3	14948067	< 93kb	15041535	15042398	864	gene	LOC_Os03g26310	expressed protein
Chr3	14949405	< 92kb	15041535	15042398	864	gene	LOC_Os03g26310	expressed protein
Chr3	14933649	< 112kb	15046064	15056917	10854	gene	LOC_Os03g26329	retrotransposon protein, putative, unclassified, expressed
Chr3	14945841	< 100kb	15046064	15056917	10854	gene	LOC_Os03g26329	retrotransposon protein, putative, unclassified, expressed
Chr3	14948067	< 98kb	15046064	15056917	10854	gene	LOC_Os03g26329	retrotransposon protein, putative, unclassified, expressed
Chr3	14949405	< 97kb	15046064	15056917	10854	gene	LOC_Os03g26329	retrotransposon protein, putative, unclassified, expressed
Chr3	14933649	< 131kb	15064192	15070516	6325	gene	LOC_Os03g26350	transposon protein, putative, CACTA, En/Spm sub-class, expressed
Chr3	14945841	< 118kb	15064192	15070516	6325	gene	LOC_Os03g26350	transposon protein, putative, CACTA, En/Spm sub-class, expressed
Chr3	14948067	< 116kb	15064192	15070516	6325	gene	LOC_Os03g26350	transposon protein, putative, CACTA, En/Spm sub-class, expressed
Chr3	14949405	< 115kb	15064192	15070516	6325	gene	LOC_Os03g26350	transposon protein, putative, CACTA, En/Spm sub-class, expressed
Chr3	14933649	< 137kb	15070812	15075288	4477	gene	LOC_Os03g26360	expressed protein
Chr3	14945841	< 125kb	15070812	15075288	4477	gene	LOC_Os03g26360	expressed protein
Chr3	14948067	< 123kb	15070812	15075288	4477	gene	LOC_Os03g26360	expressed protein
Chr3	14949405	< 121kb	15070812	15075288	4477	gene	LOC_Os03g26360	expressed protein
Chr3	14933649	< 142kb	15076060	15076626	567	gene	LOC_Os03g26370	zinc finger, C3HC4 type domain containing protein, expressed
Chr3	14945841	< 130kb	15076060	15076626	567	gene	LOC_Os03g26370	zinc finger, C3HC4 type domain containing protein, expressed
Chr3	14948067	< 128kb	15076060	15076626	567	gene	LOC_Os03g26370	zinc finger, C3HC4 type domain containing protein, expressed
Chr3	14949405	< 127kb	15076060	15076626	567	gene	LOC_Os03g26370	zinc finger, C3HC4 type domain containing protein, expressed
Chr3	14933649	< 144kb	15077702	15080637	2936	gene	LOC_Os03g26380	transposon protein, putative, unclassified, expressed
Chr3	14945841	< 132kb	15077702	15080637	2936	gene	LOC_Os03g26380	transposon protein, putative, unclassified, expressed
Chr3	14948067	< 130kb	15077702	15080637	2936	gene	LOC_Os03g26380	transposon protein, putative, unclassified, expressed
Chr3	14949405	< 128kb	15077702	15080637	2936	gene	LOC_Os03g26380	transposon protein, putative, unclassified, expressed
Chr3	14933649	< 148kb	15081868	15088005	6138	gene	LOC_Os03g26390	retrotransposon protein, putative, Ty3-gypsy subclass, expressed
Chr3	14945841	< 136kb	15081868	15088005	6138	gene	LOC_Os03g26390	retrotransposon protein, putative, Ty3-gypsy subclass, expressed
Chr3	14948067	< 134kb	15081868	15088005	6138	gene	LOC_Os03g26390	retrotransposon protein, putative, Ty3-gypsy subclass, expressed
Chr3	14949405	< 132kb	15081868	15088005	6138	gene	LOC_Os03g26390	retrotransposon protein, putative, Ty3-gypsy subclass, expressed
Chr3	14933649	< 155kb	15088294	15091218	2925	gene	LOC_Os03g26400	retrotransposon protein, putative, Ty3-gypsy subclass
Chr3	14945841	< 142kb	15088294	15091218	2925	gene	LOC_Os03g26400	retrotransposon protein, putative, Ty3-gypsy subclass
Chr3	14948067	< 140kb	15088294	15091218	2925	gene	LOC_Os03g26400	retrotransposon protein, putative, Ty3-gypsy subclass
Chr3	14949405	< 139kb	15088294	15091218	2925	gene	LOC_Os03g26400	retrotransposon protein, putative, Ty3-gypsy subclass
Chr3	14933649	< 163kb	15097117	15097779	663	gene	LOC_Os03g26420	zinc finger, C3HC4 type domain containing protein, expressed
Chr3	14945841	< 151kb	15097117	15097779	663	gene	LOC_Os03g26420	zinc finger, C3HC4 type domain containing protein, expressed
Chr3	14948067	< 149kb	15097117	15097779	663	gene	LOC_Os03g26420	zinc finger, C3HC4 type domain containing protein, expressed
Chr3	14949405	< 148kb	15097117	15097779	663	gene	LOC_Os03g26420	zinc finger, C3HC4 type domain containing protein, expressed
Chr3	14933649	< 167kb	15100555	15102434	1880	gene	LOC_Os03g26430	aldose 1-epimerase, putative, expressed
Chr3	14945841	< 155kb	15100555	15102434	1880	gene	LOC_Os03g26430	aldose 1-epimerase, putative, expressed
Chr3	14948067	< 152kb	15100555	15102434	1880	gene	LOC_Os03g26430	aldose 1-epimerase, putative, expressed
Chr3	14949405	< 151kb	15100555	15102434	1880	gene	LOC_Os03g26430	aldose 1-epimerase, putative, expressed
Chr3	14933649	< 173kb	15106637	15113611	6975	gene	LOC_Os03g26440	tRNA pseudouridine synthase family protein, putative, expressed
Chr3	14945841	< 161kb	15106637	15113611	6975	gene	LOC_Os03g26440	tRNA pseudouridine synthase family protein, putative, expressed
Chr3	14948067	< 159kb	15106637	15113611	6975	gene	LOC_Os03g26440	tRNA pseudouridine synthase family protein, putative, expressed
Chr3	14949405	< 157kb	15106637	15113611	6975	gene	LOC_Os03g26440	tRNA pseudouridine synthase family protein, putative, expressed
Chr3	14933649	< 181kb	15115090	15118345	3256	gene	LOC_Os03g26450	F-actin-capping protein subunit beta, putative, expressed
Chr3	14945841	< 169kb	15115090	15118345	3256	gene	LOC_Os03g26450	F-actin-capping protein subunit beta, putative, expressed
Chr3	14948067	< 167kb	15115090	15118345	3256	gene	LOC_Os03g26450	F-actin-capping protein subunit beta, putative, expressed
Chr3	14949405	< 166kb	15115090	15118345	3256	gene	LOC_Os03g26450	F-actin-capping protein subunit beta, putative, expressed
Chr3	14933649	< 185kb	15118428	15121529	3102	gene	LOC_Os03g26460	CS domain containing protein, putative, expressed
Chr3	14945841	< 173kb	15118428	15121529	3102	gene	LOC_Os03g26460	CS domain containing protein, putative, expressed
Chr3	14948067	< 170kb	15118428	15121529	3102	gene	LOC_Os03g26460	CS domain containing protein, putative, expressed
Chr3	14949405	< 169kb	15118428	15121529	3102	gene	LOC_Os03g26460	CS domain containing protein, putative, expressed
Chr3	14933649	< 188kb	15121861	15122308	448	gene	LOC_Os03g26470	expressed protein
Chr3	14945841	< 176kb	15121861	15122308	448	gene	LOC_Os03g26470	expressed protein
Chr3	14948067	< 174kb	15121861	15122308	448	gene	LOC_Os03g26470	expressed protein
Chr3	14949405	< 172kb	15121861	15122308	448	gene	LOC_Os03g26470	expressed protein
Chr3	14933649	< 191kb	15124421	15127058	2638	gene	LOC_Os03g26480	expressed protein
Chr3	14945841	< 179kb	15124421	15127058	2638	gene	LOC_Os03g26480	expressed protein
Chr3	14948067	< 176kb	15124421	15127058	2638	gene	LOC_Os03g26480	expressed protein
Chr3	14949405	< 175kb	15124421	15127058	2638	gene	LOC_Os03g26480	expressed protein
Chr3	14933649	< 194kb	15127252	15128249	998	gene	LOC_Os03g26490	expressed protein
Chr3	14945841	< 181kb	15127252	15128249	998	gene	LOC_Os03g26490	expressed protein
Chr3	14948067	< 179kb	15127252	15128249	998	gene	LOC_Os03g26490	expressed protein
Chr3	14949405	< 178kb	15127252	15128249	998	gene	LOC_Os03g26490	expressed protein
Chr3	14933649	< 198kb	15131388	15132302	915	gene	LOC_Os03g26500	expressed protein
Chr3	14945841	< 186kb	15131388	15132302	915	gene	LOC_Os03g26500	expressed protein
Chr3	14948067	< 183kb	15131388	15132302	915	gene	LOC_Os03g26500	expressed protein
Chr3	14949405	< 182kb	15131388	15132302	915	gene	LOC_Os03g26500	expressed protein
Chr3	14945841	< 193kb	15138680	15138946	267	gene	LOC_Os03g26510	hypothetical protein
Chr3	14948067	< 191kb	15138680	15138946	267	gene	LOC_Os03g26510	hypothetical protein
Chr3	14949405	< 189kb	15138680	15138946	267	gene	LOC_Os03g26510	hypothetical protein
Chr3	14948067	< 199kb	15146646	15147384	739	gene	LOC_Os03g26520	expressed protein
Chr3	14949405	< 197kb	15146646	15147384	739	gene	LOC_Os03g26520	expressed protein
Chr3	15920400	> 202kb	15718226	15721669	3444	gene	LOC_Os03g27400	transposon protein, putative, unclassified, expressed
Chr3	15920400	> 196kb	15724504	15725126	623	gene	LOC_Os03g27410	expressed protein
Chr3	15920400	> 193kb	15727278	15732159	4882	gene	LOC_Os03g27420	retrotransposon protein, putative, unclassified, expressed
Chr3	15920400	> 180kb	15740087	15740832	746	gene	LOC_Os03g27430	expressed protein
Chr3	15920400	> 175kb	15745301	15745906	606	gene	LOC_Os03g27440	hypothetical protein
Chr3	15920400	> 173kb	15747272	15752378	5107	gene	LOC_Os03g27450	ADP-ribosylation factor, putative, expressed
Chr3	15920400	> 169kb	15751337	15756106	4770	gene	LOC_Os03g27460	heat shock protein DnaJ, putative, expressed
Chr3	15920400	> 163kb	15757558	15758876	1319	gene	LOC_Os03g27470	hypothetical protein
Chr3	15920400	> 157kb	15763402	15767313	3912	gene	LOC_Os03g27480	OsSCP14 - Putative Serine Carboxypeptidase homologue, expressed
Chr3	15920400	> 150kb	15770461	15773174	2714	gene	LOC_Os03g27484	retrotransposon protein, putative, unclassified, expressed
Chr3	15920400	> 146kb	15774191	15776104	1914	gene	LOC_Os03g27490	expressed protein
Chr3	15920400	> 140kb	15780111	15784915	4805	gene	LOC_Os03g27510	OsSCP15 - Putative Serine Carboxypeptidase homologue, expressed
Chr3	15920400	> 134kb	15786513	15788610	2098	gene	LOC_Os03g27520	transposon protein, putative, CACTA, En/Spm sub-class
Chr3	15920400	> 131kb	15789733	15796658	6926	gene	LOC_Os03g27530	OsSCP16 - Putative Serine Carboxypeptidase homologue, expressed
Chr3	15920400	> 122kb	15797994	15800963	2970	gene	LOC_Os03g27540	transposon protein, putative, Pong sub-class, expressed
Chr3	15920400	> 119kb	15801286	15801911	626	gene	LOC_Os03g27550	OsSCP17 - Putative Serine Carboxypeptidase homologue, expressed
Chr3	15920400	> 114kb	15806266	15807122	857	gene	LOC_Os03g27560	expressed protein
Chr3	15920400	> 110kb	15810239	15810529	291	gene	LOC_Os03g27570	expressed protein
Chr3	15920400	> 108kb	15812216	15813073	858	gene	LOC_Os03g27580	expressed protein
Chr3	15920400	> 97kb	15823663	15829107	5445	gene	LOC_Os03g27590	OsSCP18 - Putative Serine Carboxypeptidase homologue, expressed
Chr3	15920400	> 84kb	15836613	15838435	1823	gene	LOC_Os03g27610	patatin, putative, expressed
Chr3	15920400	> 79kb	15841899	15843087	1189	gene	LOC_Os03g27630	retrotransposon, putative, centromere-specific, expressed
Chr3	15920400	> 75kb	15845625	15847551	1927	gene	LOC_Os03g27640	retrotransposon protein, putative, Ty3-gypsy subclass
Chr3	15920400	> 65kb	15855284	15858103	2820	gene	LOC_Os03g27670	transposon protein, putative, CACTA, En/Spm sub-class, expressed
Chr3	15920400	> 57kb	15863777	15867188	3412	gene	LOC_Os03g27680	conserved hypothetical protein
Chr3	15920400	> 47kb	15873673	15873981	309	gene	LOC_Os03g27690	expressed protein
Chr3	15920400	> 43kb	15877772	15881784	4013	gene	LOC_Os03g27700	expressed protein
Chr3	15920400	> 37kb	15883524	15887992	4469	gene	LOC_Os03g27710	retrotransposon protein, putative, unclassified, expressed
Chr3	15920400	> 31kb	15889022	15890011	990	gene	LOC_Os03g27720	transposon protein, putative, CACTA, En/Spm sub-class
Chr3	15920400	> 30kb	15890491	15896478	5988	gene	LOC_Os03g27730	transposon protein, putative, CACTA, En/Spm sub-class, expressed
Chr3	15920400	> 19kb	15901680	15902093	414	gene	LOC_Os03g27740	expressed protein
Chr3	15920400	> 15kb	15905585	15906864	1280	gene	LOC_Os03g27750	expressed protein
Chr3	15920400	> 12kb	15908031	15912222	4192	gene	LOC_Os03g27760	nodulation protein-related, putative, expressed
Chr3	15920400	< 3kb	15923873	15927434	3562	gene	LOC_Os03g27770	heme oxygenase 2, putative, expressed
Chr3	15920400	< 12kb	15932524	15936871	4348	gene	LOC_Os03g27780	protein phosphotase protein, putative, expressed
Chr3	15920400	< 17kb	15937047	15937620	574	gene	LOC_Os03g27790	EF hand family protein, putative
Chr3	15920400	< 19kb	15939136	15943433	4298	gene	LOC_Os03g27800	paramyosin, putative, expressed
Chr3	15920400	< 30kb	15949994	15950893	900	gene	LOC_Os03g27810	retrotransposon protein, putative, unclassified, expressed
Chr3	15920400	< 41kb	15961169	15966592	5424	gene	LOC_Os03g27820	expressed protein
Chr3	15920400	< 47kb	15967007	15969813	2807	gene	LOC_Os03g27830	expressed protein
Chr3	15920400	< 66kb	15986425	15992835	6411	gene	LOC_Os03g27840	splicing factor, arginine/serine-rich 16, putative, expressed
Chr3	15920400	< 79kb	15999368	16000543	1176	gene	LOC_Os03g27850	expressed protein
Chr3	15920400	< 82kb	16002058	16005617	3560	gene	LOC_Os03g27860	transposon protein, putative, CACTA, En/Spm sub-class, expressed
Chr3	15920400	< 88kb	16008727	16015212	6486	gene	LOC_Os03g27870	transposon protein, putative, CACTA, En/Spm sub-class, expressed
Chr3	15920400	< 96kb	16016493	16018739	2247	gene	LOC_Os03g27880	tetratricopeptide-like helical, putative, expressed
Chr3	15920400	< 99kb	16019690	16021845	2156	gene	LOC_Os03g27890	expressed protein
Chr3	15920400	< 105kb	16025189	16026190	1002	gene	LOC_Os03g27900	ZIM motif family protein, expressed
Chr3	15920400	< 106kb	16026705	16032147	5443	gene	LOC_Os03g27910	retrotransposon protein, putative, Ty1-copia subclass, expressed
Chr3	15920400	< 113kb	16033129	16034468	1340	gene	LOC_Os03g27920	expressed protein
Chr3	15920400	< 119kb	16038993	16045538	6546	gene	LOC_Os03g27930	RNA cap guanine-N2 methyltransferase domain containing protein, expressed
Chr3	15920400	< 129kb	16048948	16049361	414	gene	LOC_Os03g27940	expressed protein
Chr3	15920400	< 131kb	16051260	16058325	7066	gene	LOC_Os03g27950	Ser/Thr protein phosphatase family protein, putative, expressed
Chr3	15920400	< 141kb	16061151	16065169	4019	gene	LOC_Os03g27960	sodium/calcium exchanger protein, putative, expressed
Chr3	15920400	< 146kb	16065984	16067702	1719	gene	LOC_Os03g27970	WD domain, G-beta repeat domain containing protein, expressed
Chr3	15920400	< 151kb	16071005	16072780	1776	gene	LOC_Os03g27980	glucan endo-1,3-beta-glucosidase precursor, putative, expressed
Chr3	15920400	< 152kb	16072832	16078897	6066	gene	LOC_Os03g27990	STRUBBELIG-RECEPTOR FAMILY 7 precursor, putative, expressed
Chr3	15920400	< 168kb	16087996	16088490	495	gene	LOC_Os03g28000	expressed protein
Chr3	15920400	< 173kb	16093271	16103200	9930	gene	LOC_Os03g28010	retrotransposon protein, putative, unclassified, expressed
Chr3	15920400	< 184kb	16104828	16108680	3853	gene	LOC_Os03g28020	retrotransposon protein, putative, unclassified, expressed
Chr3	15920400	< 193kb	16113603	16115173	1571	gene	LOC_Os03g28030	expressed protein
Chr3	15920400	< 197kb	16117257	16117934	678	gene	LOC_Os03g28040	zinc finger, C3HC4 type domain containing protein, expressed
Chr3	25932595	> 187kb	25746001	25760794	14794	gene	LOC_Os03g45619	cytochrome P450, putative, expressed
Chr3	25932595	> 170kb	25762193	25763493	1301	gene	LOC_Os03g45650	transposon protein, putative, CACTA, En/Spm sub-class
Chr3	25932595	> 162kb	25770305	25774827	4523	gene	LOC_Os03g45670	retrotransposon protein, putative, Ty3-gypsy subclass, expressed
Chr3	25932595	> 158kb	25775076	25776874	1799	gene	LOC_Os03g45680	retrotransposon protein, putative, Ty3-gypsy subclass
Chr3	25932595	> 142kb	25790928	25791758	831	gene	LOC_Os03g45690	retrotransposon protein, putative, unclassified
Chr3	25932595	> 137kb	25795713	25796069	357	gene	LOC_Os03g45700	retrotransposon protein, putative, unclassified
Chr3	25932595	> 132kb	25800415	25801331	917	gene	LOC_Os03g45710	2Fe-2S iron-sulfur cluster binding domain containing protein, expressed
Chr3	25932595	> 131kb	25801614	25804500	2887	gene	LOC_Os03g45720	glyoxalase family protein, putative, expressed
Chr3	25932595	> 127kb	25805321	25810839	5519	gene	LOC_Os03g45730	DNA-binding protein-like, putative, expressed
Chr3	25932595	> 112kb	25820778	25822800	2023	gene	LOC_Os03g45734	retrotransposon protein, putative, unclassified, expressed
Chr3	25932595	> 101kb	25832041	25833820	1780	gene	LOC_Os03g45740	transferase family protein, putative, expressed
Chr3	25932595	> 95kb	25837764	25838359	596	gene	LOC_Os03g45744	hypothetical protein
Chr3	25932595	> 89kb	25843447	25846110	2664	gene	LOC_Os03g45750	DUF260 domain containing protein, putative, expressed
Chr3	25932595	> 86kb	25846175	25849240	3066	gene	LOC_Os03g45760	expressed protein
Chr3	25932595	> 82kb	25850658	25858176	7519	gene	LOC_Os03g45770	expressed protein
Chr3	25932595	> 73kb	25859575	25861088	1514	gene	LOC_Os03g45779	expressed protein
Chr3	25932595	> 70kb	25862463	25862768	306	gene	LOC_Os03g45790	expressed protein
Chr3	25932595	> 66kb	25866208	25866564	357	gene	LOC_Os03g45800	OsSAUR14 - Auxin-responsive SAUR gene family member, expressed
Chr3	25932595	> 65kb	25867852	25871458	3607	gene	LOC_Os03g45810	transposon protein, putative, CACTA, En/Spm sub-class, expressed
Chr3	25932595	> 60kb	25873064	25876406	3343	gene	LOC_Os03g45820	transposon protein, putative, CACTA, En/Spm sub-class, expressed
Chr3	25932595	> 48kb	25884304	25884624	321	gene	LOC_Os03g45830	OsSAUR15 - Auxin-responsive SAUR gene family member
Chr3	25932595	> 39kb	25893200	25894879	1680	gene	LOC_Os03g45850	OsSAUR16 - Auxin-responsive SAUR gene family member, expressed
Chr3	25932595	> 34kb	25898706	25899026	321	gene	LOC_Os03g45860	OsSAUR17 - Auxin-responsive SAUR gene family member, expressed
Chr3	25932595	> 24kb	25908342	25910157	1816	gene	LOC_Os03g45870	expressed protein
Chr3	25932595	> 20kb	25912148	25912411	264	gene	LOC_Os03g45880	expressed protein
Chr3	25932595	> 10kb	25922371	25922852	482	gene	LOC_Os03g45890	hypothetical protein
Chr3	25932595	> 0kb	25932445	25932846	402	gene	LOC_Os03g45900	expressed protein
Chr3	25932595	< 7kb	25939150	25939644	495	gene	LOC_Os03g45910	F-box/LRR-repeat protein 16, putative, expressed
Chr3	25932595	< 10kb	25942717	25946741	4025	gene	LOC_Os03g45920	tubulin/FtsZ domain containing protein, putative, expressed
Chr3	25932595	< 27kb	25960079	25961643	1565	gene	LOC_Os03g45930	expressed protein
Chr3	25932595	< 40kb	25972225	25973470	1246	gene	LOC_Os03g45960	thaumatin, putative, expressed
Chr3	25932595	< 46kb	25978468	25990239	11772	gene	LOC_Os03g45970	expressed protein
Chr3	25932595	< 60kb	25992195	25994988	2794	gene	LOC_Os03g45980	expressed protein
Chr3	25932595	< 67kb	25999703	26004567	4865	gene	LOC_Os03g45990	expressed protein
Chr3	25932595	< 76kb	26008989	26010102	1114	gene	LOC_Os03g46010	expressed protein
Chr3	25932595	< 83kb	26015990	26016412	423	gene	LOC_Os03g46030	expressed protein
Chr3	25932595	< 86kb	26018813	26022909	4097	gene	LOC_Os03g46040	expressed protein
Chr3	25932595	< 97kb	26029239	26029853	615	gene	LOC_Os03g46052	expressed protein
Chr3	25932595	< 100kb	26032940	26033802	863	gene	LOC_Os03g46060	thaumatin family domain containing protein, expressed
Chr3	25932595	< 102kb	26034426	26035357	932	gene	LOC_Os03g46070	thaumatin, putative, expressed
Chr3	25932595	< 125kb	26057745	26062173	4429	gene	LOC_Os03g46080	transposon protein, putative, unclassified, expressed
Chr3	25932595	< 132kb	26064147	26069039	4893	gene	LOC_Os03g46090	endonuclease/exonuclease/phosphatase family domain containing protein, expressed
Chr3	25932595	< 138kb	26070498	26072931	2434	gene	LOC_Os03g46100	cupin domain containing protein, expressed
Chr3	25932595	< 141kb	26073641	26076622	2982	gene	LOC_Os03g46110	LTPL94 - Protease inhibitor/seed storage/LTP family protein precursor, expressed
Chr3	25932595	< 146kb	26078776	26081219	2444	gene	LOC_Os03g46120	OsFBX100 - F-box domain containing protein
Chr3	25932595	< 151kb	26083821	26084189	369	gene	LOC_Os03g46130	retrotransposon protein, putative, Ty3-gypsy subclass
Chr3	25932595	< 157kb	26089851	26092176	2326	gene	LOC_Os03g46134	retrotransposon protein, putative, unclassified
Chr3	25932595	< 161kb	26093867	26095355	1489	gene	LOC_Os03g46140	OsFBX101 - F-box domain containing protein, expressed
Chr3	25932595	< 163kb	26096042	26097011	970	gene	LOC_Os03g46150	LTPL72 - Protease inhibitor/seed storage/LTP family protein precursor, expressed
Chr3	25932595	< 170kb	26102876	26109455	6580	gene	LOC_Os03g46170	retrotransposon protein, putative, Ty3-gypsy subclass, expressed
Chr3	25932595	< 182kb	26114966	26116307	1342	gene	LOC_Os03g46180	LTPL71 - Protease inhibitor/seed storage/LTP family protein precursor, expressed
Chr3	25932595	< 183kb	26115848	26119703	3856	gene	LOC_Os03g46190	parafibromin, putative, expressed
Chr3	25932595	< 187kb	26119968	26120832	865	gene	LOC_Os03g46200	acetyltransferase, GNAT family, putative, expressed
Chr3	25932595	< 196kb	26128225	26134002	5778	gene	LOC_Os03g46220	retrotransposon protein, putative, unclassified, expressed
Chr3	27420273	> 200kb	27220204	27223333	3130	gene	LOC_Os03g47890	transposon protein, putative, unclassified, expressed
Chr3	27420273	> 194kb	27226248	27227285	1038	gene	LOC_Os03g47896	ribosome inactivating protein, putative, expressed
Chr3	27420273	> 192kb	27228280	27229275	996	gene	LOC_Os03g47902	expressed protein
Chr3	27420273	> 187kb	27232801	27233902	1102	gene	LOC_Os03g47910	expressed protein
Chr3	27420273	> 185kb	27235335	27239011	3677	gene	LOC_Os03g47920	expressed protein
Chr3	27420273	> 182kb	27238437	27250968	12532	gene	LOC_Os03g47930	expressed protein
Chr3	27420273	> 168kb	27251938	27256569	4632	gene	LOC_Os03g47940	GDSL-like lipase/acylhydrolase, putative, expressed
Chr3	27420273	> 163kb	27257668	27263489	5822	gene	LOC_Os03g47949	HECT-domain domain containing protein, expressed
Chr3	27420273	> 155kb	27265560	27268578	3019	gene	LOC_Os03g47960	expressed protein
Chr3	27420273	> 151kb	27269705	27274117	4413	gene	LOC_Os03g47970	GATA transcription factor 25, putative, expressed
Chr3	27420273	> 144kb	27276383	27282274	5892	gene	LOC_Os03g47980	expressed protein
Chr3	27420273	> 137kb	27283074	27286338	3265	gene	LOC_Os03g47990	OB-fold nucleic acid binding domain containing protein, putative, expressed
Chr3	27420273	> 132kb	27287853	27294506	6654	gene	LOC_Os03g48000	CorA-like magnesium transporter protein, putative, expressed
Chr3	27420273	> 123kb	27297348	27300664	3317	gene	LOC_Os03g48010	exostosin, putative, expressed
Chr3	27420273	> 120kb	27300727	27303151	2425	gene	LOC_Os03g48030	integral membrane HPP family protein, putative, expressed
Chr3	27420273	> 118kb	27302095	27303993	1899	gene	LOC_Os03g48020	expressed protein
Chr3	27420273	> 110kb	27309857	27312904	3048	gene	LOC_Os03g48040	2Fe-2S iron-sulfur cluster binding domain containing protein, expressed
Chr3	27420273	> 106kb	27314273	27316175	1903	gene	LOC_Os03g48050	RNA methyltransferase, TrmH family protein, putative, expressed
Chr3	27420273	> 86kb	27334203	27337910	3708	gene	LOC_Os03g48060	class I glutamine amidotransferase, putative, expressed
Chr3	27420273	> 80kb	27339827	27340254	428	gene	LOC_Os03g48070	expressed protein
Chr3	27420273	> 77kb	27343286	27346711	3426	gene	LOC_Os03g48080	CHCH domain containing protein, expressed
Chr3	27420273	> 73kb	27347078	27351216	4139	gene	LOC_Os03g48090	WD domain, G-beta repeat domain containing protein, expressed
Chr3	27420273	> 57kb	27363047	27364553	1507	gene	LOC_Os03g48104	expressed protein
Chr3	27420273	> 55kb	27364958	27365242	285	gene	LOC_Os03g48110	expressed protein
Chr3	27420273	> 50kb	27370119	27370836	718	gene	LOC_Os03g48120	BTB/POZ domain containing protein, putative
Chr3	27420273	> 45kb	27374835	27387230	12396	gene	LOC_Os03g48140	myosin, putative, expressed
Chr3	27420273	> 25kb	27395040	27397742	2703	gene	LOC_Os03g48150	expressed protein
Chr3	27420273	> 17kb	27403359	27405535	2177	gene	LOC_Os03g48160	phosphomevalonate kinase, putative, expressed
Chr3	27420273	> 12kb	27408274	27413242	4969	gene	LOC_Os03g48170	5-AMP-activated protein kinase-related, putative, expressed
Chr3	27420273	> 7kb	27413470	27418777	5308	gene	LOC_Os03g48180	peptide transporter PTR2, putative, expressed
Chr3	27420273	< 12kb	27431824	27436602	4779	gene	LOC_Os03g48190	expressed protein
Chr3	27420273	< 21kb	27440911	27441804	894	gene	LOC_Os03g48200	ribosome inactivating protein, putative, expressed
Chr3	27420273	< 24kb	27444571	27445773	1203	gene	LOC_Os03g48220	expressed protein
Chr3	27420273	< 27kb	27447672	27448399	728	gene	LOC_Os03g48225	expressed protein
Chr3	27420273	< 29kb	27448809	27449258	450	gene	LOC_Os03g48230	expressed protein
Chr3	27420273	< 30kb	27450218	27451194	977	gene	LOC_Os03g48235	expressed protein
Chr3	27420273	< 34kb	27454539	27455534	996	gene	LOC_Os03g48250	expressed protein
Chr3	27420273	< 38kb	27458284	27463570	5287	gene	LOC_Os03g48260	expressed protein
Chr3	27420273	< 47kb	27467403	27472759	5357	gene	LOC_Os03g48270	CAMK_CAMK_like.21 - CAMK includes calcium/calmodulin depedent protein kinases, expressed
Chr3	27420273	< 53kb	27473734	27474424	691	gene	LOC_Os03g48280	expressed protein
Chr3	27420273	< 67kb	27487158	27503964	16807	gene	LOC_Os03g48300	histidine acid phosphatase, putative, expressed
Chr3	27420273	< 90kb	27510164	27517321	7158	gene	LOC_Os03g48310	plasma membrane ATPase, putative, expressed
Chr3	27420273	< 97kb	27517616	27521492	3877	gene	LOC_Os03g48320	disease resistance RPP13-like protein 1, putative, expressed
Chr3	27420273	< 104kb	27524623	27527705	3083	gene	LOC_Os03g48330	retrotransposon protein, putative, unclassified, expressed
Chr3	27420273	< 108kb	27527958	27528368	411	gene	LOC_Os03g48340	retrotransposon protein, putative, unclassified, expressed
Chr3	27420273	< 109kb	27528892	27530820	1929	gene	LOC_Os03g48350	retrotransposon protein, putative, unclassified, expressed
Chr3	27420273	< 111kb	27531657	27534421	2765	gene	LOC_Os03g48360	retrotransposon protein, putative, unclassified, expressed
Chr3	27420273	< 115kb	27534870	27535265	396	gene	LOC_Os03g48364	retrotransposon protein, putative, unclassified
Chr3	27420273	< 116kb	27536734	27543081	6348	gene	LOC_Os03g48370	disease resistance RPP13-like protein 1, putative, expressed
Chr3	27420273	< 126kb	27546111	27550077	3967	gene	LOC_Os03g48380	expressed protein
Chr3	27420273	< 132kb	27552157	27554236	2080	gene	LOC_Os03g48390	expressed protein
Chr3	27420273	< 134kb	27554521	27557065	2545	gene	LOC_Os03g48400	hypothetical protein
Chr3	27420273	< 147kb	27567705	27568615	911	gene	LOC_Os03g48410	hypothetical protein
Chr3	27420273	< 161kb	27580909	27582212	1304	gene	LOC_Os03g48430	1-aminocyclopropane-1-carboxylate oxidase homolog 4, putative, expressed
Chr3	27420273	< 164kb	27583885	27587124	3240	gene	LOC_Os03g48440	expressed protein
Chr3	27420273	< 167kb	27587719	27592832	5114	gene	LOC_Os03g48450	SCARECROW, putative, expressed
Chr3	27420273	< 177kb	27597487	27600818	3332	gene	LOC_Os03g48457	transposon protein, putative, CACTA, En/Spm sub-class, expressed
Chr3	27420273	< 183kb	27603502	27607199	3698	gene	LOC_Os03g48464	transposon protein, putative, CACTA, En/Spm sub-class, expressed
Chr3	27420273	< 192kb	27612176	27613959	1784	gene	LOC_Os03g48471	ATP synthase subunit alpha, putative, expressed
Chr3	28422842	> 198kb	28224449	28225358	910	gene	LOC_Os03g49560	expressed protein
Chr3	28422842	> 194kb	28229288	28234093	4806	gene	LOC_Os03g49570	domain of unknown function, DUF250 domain containing protein, expressed
Chr3	28422842	> 187kb	28236193	28239377	3185	gene	LOC_Os03g49580	eukaryotic peptide chain release factor subunit 1-1, putative, expressed
Chr3	28422842	> 183kb	28239396	28240049	654	gene	LOC_Os03g49590	expressed protein
Chr3	28422842	> 183kb	28240285	28245347	5063	gene	LOC_Os03g49600	Os3bglu7 - beta-glucosidase, exo-beta-glucanse, expressed
Chr3	28422842	> 174kb	28248731	28254047	5317	gene	LOC_Os03g49610	Os3bglu8 - beta-glucosidase, exo-beta-glucansase, high similarity to Os3bglu7, expressed
Chr3	28422842	> 168kb	28254419	28259880	5462	gene	LOC_Os03g49620	BRASSINOSTEROID INSENSITIVE 1-associated receptor kinase 1 precursor, putative, expressed
Chr3	28422842	> 162kb	28260581	28266479	5899	gene	LOC_Os03g49630	expressed protein
Chr3	28422842	> 153kb	28269518	28275709	6192	gene	LOC_Os03g49640	STE_MEKK_ste11_MAP3K.14 - STE kinases include homologs to sterile 7, sterile 11 and sterile 20 from yeast, expressed
Chr3	28422842	> 144kb	28278892	28279353	462	gene	LOC_Os03g49650	retrotransposon protein, putative, Ty1-copia subclass
Chr3	28422842	> 142kb	28280465	28284833	4369	gene	LOC_Os03g49660	retrotransposon protein, putative, Ty1-copia subclass, expressed
Chr3	28422842	> 130kb	28292434	28293932	1499	gene	LOC_Os03g49680	expressed protein
Chr3	28422842	> 128kb	28294526	28295482	957	gene	LOC_Os03g49690	expressed protein
Chr3	28422842	> 126kb	28297142	28300290	3149	gene	LOC_Os03g49700	SNARE associated Golgi protein, putative, expressed
Chr3	28422842	> 122kb	28301288	28303246	1959	gene	LOC_Os03g49710	ribosomal protein S13p/S18e, putative, expressed
Chr3	28422842	> 118kb	28304985	28307930	2946	gene	LOC_Os03g49720	PAP fibrillin family domain containing protein, expressed
Chr3	28422842	> 115kb	28308340	28312269	3930	gene	LOC_Os03g49730	zinc finger protein, putative, expressed
Chr3	28422842	> 110kb	28312846	28313603	758	gene	LOC_Os03g49740	expressed protein
Chr3	28422842	> 109kb	28314271	28319959	5689	gene	LOC_Os03g49750	protein kinase family protein, putative, expressed
Chr3	28422842	> 93kb	28329951	28339179	9229	gene	LOC_Os03g49770	oxysterol-binding protein, putative, expressed
Chr3	28422842	> 77kb	28345433	28346719	1287	gene	LOC_Os03g49790	pattern formation protein EMB30, putative, expressed
Chr3	28422842	> 65kb	28358095	28362611	4517	gene	LOC_Os03g49800	phosphatidylinositol-4-phosphate 5-kinase, putative, expressed
Chr3	28422842	> 59kb	28363854	28364840	987	gene	LOC_Os03g49810	hypothetical protein
Chr3	28422842	> 51kb	28371847	28375160	3314	gene	LOC_Os03g49820	expressed protein
Chr3	28422842	> 33kb	28390076	28392181	2106	gene	LOC_Os03g49830	expressed protein
Chr3	28422842	> 23kb	28399486	28400228	743	gene	LOC_Os03g49840	hypothetical protein
Chr3	28422842	> 15kb	28407785	28408144	360	gene	LOC_Os03g49850	hypothetical protein
Chr3	28422842	> 13kb	28409771	28412672	2902	gene	LOC_Os03g49860	expressed protein
Chr3	28422842	> 8kb	28414547	28417794	3248	gene	LOC_Os03g49870	transposon protein, putative, Mariner sub-class, expressed
Chr3	28422842	< 6kb	28428504	28430462	1959	gene	LOC_Os03g49880	TCP family transcription factor, putative, expressed
Chr3	28422842	< 22kb	28445059	28445367	309	gene	LOC_Os03g49890	hypothetical protein
Chr3	28422842	< 26kb	28448814	28456412	7599	gene	LOC_Os03g49900	zinc finger, C3HC4 type domain containing protein, expressed
Chr3	28422842	< 35kb	28457956	28462154	4199	gene	LOC_Os03g49910	retrotransposon protein, putative, Ty1-copia subclass, expressed
Chr3	28422842	< 42kb	28465059	28465364	306	gene	LOC_Os03g49920	expressed protein
Chr3	28422842	< 44kb	28466953	28469339	2387	gene	LOC_Os03g49930	pentatricopeptide, putative, expressed
Chr3	28422842	< 48kb	28470552	28473673	3122	gene	LOC_Os03g49940	integral membrane protein, putative, expressed
Chr3	28422842	< 51kb	28474134	28483671	9538	gene	LOC_Os03g49960	expressed protein
Chr3	28422842	< 70kb	28492497	28493714	1218	gene	LOC_Os03g49970	expressed protein
Chr3	28422842	< 74kb	28497237	28507195	9959	gene	LOC_Os03g49980	retrotransposon protein, putative, unclassified, expressed
Chr3	28422842	< 90kb	28512625	28515179	2555	gene	LOC_Os03g49990	GRAS family transcription factor domain containing protein, expressed
Chr3	28422842	< 110kb	28533089	28541241	8153	gene	LOC_Os03g50010	toc64, putative, expressed
Chr3	28422842	< 122kb	28545251	28545898	648	gene	LOC_Os03g50020	retrotransposon, putative, centromere-specific
Chr3	28422842	< 126kb	28548351	28550030	1680	gene	LOC_Os03g50030	phospholipase A2, putative, expressed
Chr3	28422842	< 129kb	28551949	28555422	3474	gene	LOC_Os03g50040	phytanoyl-CoA dioxygenase, putative, expressed
Chr3	28422842	< 134kb	28556750	28558347	1598	gene	LOC_Os03g50050	OsFBDUF16 - F-box and DUF domain containing protein, expressed
Chr3	28422842	< 138kb	28560957	28565000	4044	gene	LOC_Os03g50070	DUF1295 domain containing protein, putative, expressed
Chr3	28422842	< 143kb	28565472	28566831	1360	gene	LOC_Os03g50080	peptidyl-prolyl cis-trans isomerase, FKBP-type, putative, expressed
Chr3	28422842	< 144kb	28566996	28571320	4325	gene	LOC_Os03g50090	transposon protein, putative, CACTA, En/Spm sub-class, expressed
Chr3	28422842	< 150kb	28572782	28577117	4336	gene	LOC_Os03g50100	expressed protein
Chr3	28422842	< 162kb	28585246	28586715	1470	gene	LOC_Os03g50110	transcription regulator, putative, expressed
Chr3	28422842	< 166kb	28588615	28593698	5084	gene	LOC_Os03g50120	zinc finger family protein, putative, expressed
Chr3	28422842	< 172kb	28594359	28596342	1984	gene	LOC_Os03g50130	microsomal glutathione S-transferase 3, putative, expressed
Chr3	28422842	< 175kb	28598172	28599213	1042	gene	LOC_Os03g50140	plastocyanin-like domain containing protein, putative, expressed
Chr3	28422842	< 177kb	28599798	28603935	4138	gene	LOC_Os03g50150	NB-ARC domain containing protein, expressed
Chr3	28422842	< 182kb	28604432	28606325	1894	gene	LOC_Os03g50160	plastocyanin-like domain containing protein, putative, expressed
Chr3	28422842	< 195kb	28617872	28624050	6179	gene	LOC_Os03g50180	retrotransposon protein, putative, unclassified, expressed
Chr3	31894376	> 200kb	31694802	31696758	1957	gene	LOC_Os03g55670	expressed protein
Chr3	31894376	> 197kb	31697683	31698950	1268	gene	LOC_Os03g55680	expressed protein
Chr3	31894376	> 191kb	31703614	31707807	4194	gene	LOC_Os03g55690	transposon protein, putative, unclassified, expressed
Chr3	31894376	> 178kb	31715956	31721892	5937	gene	LOC_Os03g55704	expressed protein
Chr3	31894376	> 169kb	31725102	31725900	799	gene	LOC_Os03g55720	cytochrome b6f complex subunit, putative, expressed
Chr3	31894376	> 168kb	31725971	31732265	6295	gene	LOC_Os03g55730	SSA2 - 2S albumin seed storage family protein precursor, putative, expressed
Chr3	31894376	> 162kb	31732515	31733054	540	gene	LOC_Os03g55734	SSA3 - 2S albumin seed storage family protein precursor, expressed
Chr3	31894376	> 159kb	31735440	31736253	814	gene	LOC_Os03g55740	SSA4 - 2S albumin seed storage family protein precursor, expressed
Chr3	31894376	> 149kb	31745620	31747450	1831	gene	LOC_Os03g55750	expressed protein
Chr3	31894376	> 145kb	31749469	31755282	5814	gene	LOC_Os03g55760	MYB family transcription factor, putative, expressed
Chr3	31894376	> 138kb	31756008	31756262	255	gene	LOC_Os03g55770	expressed protein
Chr3	31894376	> 136kb	31757959	31758807	849	gene	LOC_Os03g55776	expressed protein
Chr3	31894376	> 135kb	31759194	31762974	3781	gene	LOC_Os03g55784	tumor necrosis factor superfamily, member 5-induced protein 1, putative, expressed
Chr3	31894376	> 129kb	31764987	31766985	1999	gene	LOC_Os03g55800	cytochrome P450, putative, expressed
Chr3	31894376	> 118kb	31775960	31776523	564	gene	LOC_Os03g55810	uncharacterized PE-PGRS family protein PE_PGRS46, putative, expressed
Chr3	31894376	> 116kb	31778271	31781418	3148	gene	LOC_Os03g55820	thioredoxin, putative, expressed
Chr3	31894376	> 109kb	31785149	31788502	3354	gene	LOC_Os03g55830	BTBN10 - Bric-a-Brac, Tramtrack, Broad Complex BTB domain with non-phototropic hypocotyl 3 NPH3 and coiled-coil domains, expressed
Chr3	31894376	> 107kb	31787577	31789204	1628	gene	LOC_Os03g55840	pentatricopeptide, putative, expressed
Chr3	31894376	> 104kb	31790477	31793356	2880	gene	LOC_Os03g55850	cold acclimation protein WCOR413, putative, expressed
Chr3	31894376	> 100kb	31794060	31800300	6241	gene	LOC_Os03g55860	retrotransposon protein, putative, unclassified, expressed
Chr3	31894376	> 92kb	31802310	31804183	1874	gene	LOC_Os03g55870	membrane associated DUF588 domain containing protein, putative, expressed
Chr3	31894376	> 75kb	31819698	31820959	1262	gene	LOC_Os03g55874	ATP synthase subunit beta, putative, expressed
Chr3	31894376	> 70kb	31824273	31824695	423	gene	LOC_Os03g55880	expressed protein
Chr3	31894376	> 69kb	31825506	31829685	4180	gene	LOC_Os03g55890	ternary complex factor MIP1, putative, expressed
Chr3	31894376	> 54kb	31840138	31844491	4354	gene	LOC_Os03g55920	hydrolase, acting on carbon-nitrogen, putative, expressed
Chr3	31894376	> 49kb	31845364	31847238	1875	gene	LOC_Os03g55930	ribosomal protein, putative, expressed
Chr3	31894376	> 45kb	31849312	31849926	615	gene	LOC_Os03g55940	expressed protein
Chr3	31894376	> 41kb	31853872	31857938	4067	gene	LOC_Os03g55950	H-BTB1 - Bric-a-Brac, Tramtrack, Broad Complex BTB domain with H family conserved sequence, expressed
Chr3	31894376	> 36kb	31858500	31859454	955	gene	LOC_Os03g55960	EF hand family protein, putative, expressed
Chr3	31894376	> 34kb	31860449	31863401	2953	gene	LOC_Os03g55970	uncharacterized protein ycf44, putative, expressed
Chr3	31894376	> 27kb	31867211	31867926	716	gene	LOC_Os03g55980	expressed protein
Chr3	31894376	> 25kb	31869147	31871521	2375	gene	LOC_Os03g55990	homeobox domain containing protein, expressed
Chr3	31894376	> 19kb	31874975	31876571	1597	gene	LOC_Os03g56000	PHLOEM 2-LIKE A10, putative, expressed
Chr3	31894376	> 9kb	31885075	31885614	540	gene	LOC_Os03g56010	bZIP transcription factor domain containing protein, expressed
Chr3	31894376	> 6kb	31888363	31896406	8044	gene	LOC_Os03g56020	RNA recognition motif containing protein, putative, expressed
Chr3	31894376	< 4kb	31898052	31900228	2177	gene	LOC_Os03g56030	expressed protein
Chr3	31894376	< 16kb	31910730	31912901	2172	gene	LOC_Os03g56040	retrotransposon protein, putative, unclassified, expressed
Chr3	31894376	< 28kb	31921933	31925513	3581	gene	LOC_Os03g56050	AP2-like ethylene-responsive transcription factor AINTEGUMENTA, putative, expressed
Chr3	31894376	< 36kb	31930541	31934624	4084	gene	LOC_Os03g56060	CSLC9 - cellulose synthase-like family C, expressed
Chr3	31894376	< 48kb	31942580	31945141	2562	gene	LOC_Os03g56070	expressed protein
Chr3	31894376	< 53kb	31947140	31947589	450	gene	LOC_Os03g56080	hypothetical protein
Chr3	31894376	< 59kb	31952889	31954629	1741	gene	LOC_Os03g56090	MYB family transcription factor, putative, expressed
Chr3	31894376	< 65kb	31959611	31962981	3371	gene	LOC_Os03g56100	expressed protein
Chr3	31894376	< 70kb	31964582	31970527	5946	gene	LOC_Os03g56110	homeobox protein knotted-1, putative, expressed
Chr3	31894376	< 80kb	31974048	31974518	471	gene	LOC_Os03g56120	expressed protein
Chr3	31894376	< 82kb	31976170	31980853	4684	gene	LOC_Os03g56130	lichenase-2 precursor, putative, expressed
Chr3	31894376	< 92kb	31986702	31991788	5087	gene	LOC_Os03g56140	homeobox protein rough sheath 1, putative, expressed
Chr3	31894376	< 114kb	32008400	32010658	2259	gene	LOC_Os03g56160	lectin-like receptor kinase 7, putative, expressed
Chr3	31894376	< 118kb	32012089	32012475	387	gene	LOC_Os03g56170	expressed protein
Chr3	31894376	< 119kb	32013216	32015250	2035	gene	LOC_Os03g56180	legume lectins beta domain containing protein, expressed
Chr3	31894376	< 123kb	32017644	32019548	1905	gene	LOC_Os03g56190	cytochrome c oxidase-related, putative, expressed
Chr3	31894376	< 125kb	32019572	32021185	1614	gene	LOC_Os03g56200	expressed protein
Chr3	31894376	< 134kb	32027891	32029915	2025	gene	LOC_Os03g56220	stress-induced protein, putative, expressed
Chr3	31894376	< 140kb	32034665	32040934	6270	gene	LOC_Os03g56234	myb/SANT domain protein, putative, expressed
Chr3	31894376	< 147kb	32041537	32043408	1872	gene	LOC_Os03g56241	40S ribosomal protein S29, putative, expressed
Chr3	31894376	< 149kb	32043843	32048414	4572	gene	LOC_Os03g56250	LRR receptor-like protein kinase, putative, expressed
Chr3	31894376	< 170kb	32064251	32071108	6858	gene	LOC_Os03g56260	kinesin motor domain containing protein, putative, expressed
Chr3	31894376	< 184kb	32078642	32083640	4999	gene	LOC_Os03g56270	receptor protein kinase CLAVATA1 precursor, putative, expressed
Chr3	31894376	< 192kb	32086001	32089685	3685	gene	LOC_Os03g56280	lactate/malate dehydrogenase, putative, expressed
Chr3	31894376	< 196kb	32090533	32091408	876	gene	LOC_Os03g56290	expressed protein
Chr3	31894376	< 198kb	32092353	32095619	3267	gene	LOC_Os03g56300	4Fe-4S binding domain containing protein, expressed
Chr4	1259367	> 205kb	1054609	1070954	16346	gene	LOC_Os04g02754	amidase family protein, putative, expressed
Chr4	1259367	> 186kb	1073401	1076455	3055	gene	LOC_Os04g02780	amidase family protein, putative, expressed
Chr4	1259367	> 175kb	1084660	1084972	313	gene	LOC_Os04g02790	expressed protein
Chr4	1259367	> 172kb	1087456	1087977	522	gene	LOC_Os04g02800	retrotransposon protein, putative, Ty3-gypsy subclass
Chr4	1259367	> 170kb	1089450	1090791	1342	gene	LOC_Os04g02810	retrotransposon protein, putative, unclassified, expressed
Chr4	1259367	> 166kb	1093337	1098664	5328	gene	LOC_Os04g02820	elongation factor, putative, expressed
Chr4	1259367	> 159kb	1100221	1102296	2076	gene	LOC_Os04g02830	expressed protein
Chr4	1259367	> 155kb	1104433	1107669	3237	gene	LOC_Os04g02840	retrotransposon protein, putative, Ty3-gypsy subclass, expressed
Chr4	1259367	> 148kb	1110873	1113296	2424	gene	LOC_Os04g02850	pentatricopeptide, putative, expressed
Chr4	1259367	> 146kb	1113475	1118619	5145	gene	LOC_Os04g02860	disease resistance protein RPM1, putative, expressed
Chr4	1259367	> 139kb	1120524	1125013	4490	gene	LOC_Os04g02870	RNA recognition motif containing protein, putative, expressed
Chr4	1259367	> 134kb	1125771	1126731	961	gene	LOC_Os04g02880	expressed protein
Chr4	1259367	> 131kb	1128711	1134972	6262	gene	LOC_Os04g02890	expressed protein
Chr4	1259367	> 123kb	1135879	1139939	4061	gene	LOC_Os04g02900	dehydrogenase E1 component domain containing protein, expressed
Chr4	1259367	> 111kb	1148798	1152219	3422	gene	LOC_Os04g02910	membrane related protein CP5, putative, expressed
Chr4	1259367	> 99kb	1160646	1166868	6223	gene	LOC_Os04g02920	leucine-rich repeat family protein, putative, expressed
Chr4	1259367	> 86kb	1173622	1173885	264	gene	LOC_Os04g02940	expressed protein
Chr4	1259367	> 80kb	1179539	1182694	3156	gene	LOC_Os04g02950	transposon protein, putative, CACTA, En/Spm sub-class
Chr4	1259367	> 75kb	1184349	1197096	12748	gene	LOC_Os04g02960	OsSub32 - Putative Subtilisin homologue, expressed
Chr4	1259367	> 58kb	1201202	1202917	1716	gene	LOC_Os04g02970	subtilisin-like protease precursor, putative, expressed
Chr4	1259367	> 49kb	1209884	1219026	9143	gene	LOC_Os04g02980	OsSub33 - Putative Subtilisin homologue, expressed
Chr4	1259367	> 41kb	1218482	1221429	2948	gene	LOC_Os04g02990	subtilisin-like protease, putative, expressed
Chr4	1259367	> 37kb	1221906	1224351	2446	gene	LOC_Os04g03000	transposon protein, putative, unclassified, expressed
Chr4	1259367	> 33kb	1226493	1227608	1116	gene	LOC_Os04g03010	hypothetical protein
Chr4	1259367	> 29kb	1229902	1233445	3544	gene	LOC_Os04g03020	expressed protein
Chr4	1259367	> 23kb	1236447	1239485	3039	gene	LOC_Os04g03030	transposon protein, putative, CACTA, En/Spm sub-class, expressed
Chr4	1259367	> 17kb	1242640	1245927	3288	gene	LOC_Os04g03040	transposon protein, putative, CACTA, En/Spm sub-class, expressed
Chr4	1259367	> 11kb	1248450	1260291	11842	gene	LOC_Os04g03050	OsSub34 - Putative Subtilisin homologue, expressed
Chr4	1259367	< 7kb	1266118	1269899	3782	gene	LOC_Os04g03080	subtilase family protein, putative, expressed
Chr4	1259367	< 21kb	1279948	1285100	5153	gene	LOC_Os04g03100	OsSub35 - Putative Subtilisin homologue, expressed
Chr4	1259367	< 31kb	1290455	1294789	4335	gene	LOC_Os04g03110	retrotransposon protein, putative, Ty3-gypsy subclass, expressed
Chr4	1259367	< 36kb	1295629	1300526	4898	gene	LOC_Os04g03120	retrotransposon protein, putative, unclassified, expressed
Chr4	1259367	< 43kb	1301951	1304023	2073	gene	LOC_Os04g03130	hypothetical protein
Chr4	1259367	< 47kb	1306333	1306836	504	gene	LOC_Os04g03140	expressed protein
Chr4	1259367	< 55kb	1314682	1317962	3281	gene	LOC_Os04g03150	retrotransposon protein, putative, unclassified, expressed
Chr4	1259367	< 61kb	1320596	1321461	866	gene	LOC_Os04g03164	expressed protein
Chr4	1259367	< 70kb	1329656	1336698	7043	gene	LOC_Os04g03180	disease resistance protein, putative, expressed
Chr4	1259367	< 84kb	1343590	1349084	5495	gene	LOC_Os04g03190	retrotransposon protein, putative, Ty3-gypsy subclass, expressed
Chr4	1259367	< 93kb	1352142	1357113	4972	gene	LOC_Os04g03200	expressed protein
Chr4	1259367	< 99kb	1358663	1362223	3561	gene	LOC_Os04g03210	receptor kinase, putative, expressed
Chr4	1259367	< 107kb	1366140	1367880	1741	gene	LOC_Os04g03220	expressed protein
Chr4	1259367	< 113kb	1372346	1374437	2092	gene	LOC_Os04g03230	retrotransposon protein, putative, unclassified
Chr4	1259367	< 119kb	1378572	1380123	1552	gene	LOC_Os04g03240	retrotransposon protein, putative, unclassified
Chr4	1259367	< 122kb	1381680	1388485	6806	gene	LOC_Os04g03250	retrotransposon protein, putative, Ty3-gypsy subclass, expressed
Chr4	1259367	< 130kb	1388964	1391713	2750	gene	LOC_Os04g03260	retrotransposon protein, putative, Ty3-gypsy subclass, expressed
Chr4	1259367	< 133kb	1391922	1392935	1014	gene	LOC_Os04g03270	retrotransposon protein, putative, Ty3-gypsy subclass
Chr4	1259367	< 136kb	1394938	1396484	1547	gene	LOC_Os04g03280	retrotransposon protein, putative, Ty3-gypsy subclass
Chr4	1259367	< 139kb	1398494	1400375	1882	gene	LOC_Os04g03290	retrotransposon protein, putative, unclassified, expressed
Chr4	1259367	< 142kb	1401215	1406551	5337	gene	LOC_Os04g03300	retrotransposon protein, putative, unclassified, expressed
Chr4	1259367	< 149kb	1408670	1409945	1276	gene	LOC_Os04g03310	expressed protein
Chr4	1259367	< 152kb	1411107	1412422	1316	gene	LOC_Os04g03320	jacalin-like lectin domain containing protein, expressed
Chr4	1259367	< 161kb	1419959	1423303	3345	gene	LOC_Os04g03330	transposon protein, putative, CACTA, En/Spm sub-class
Chr4	1259367	< 172kb	1431170	1433394	2225	gene	LOC_Os04g03340	transposon protein, putative, CACTA, En/Spm sub-class
Chr4	1259367	< 179kb	1438437	1442005	3569	gene	LOC_Os04g03350	transposon protein, putative, CACTA, En/Spm sub-class, expressed
Chr4	1259367	< 185kb	1444093	1444933	841	gene	LOC_Os04g03360	jacalin-like lectin domain containing protein, expressed
Chr4	1259367	< 187kb	1446738	1448668	1931	gene	LOC_Os04g03370	cysteine-rich receptor-like protein kinase 41 precursor, putative, expressed
Chr4	1259367	< 192kb	1451781	1452496	716	gene	LOC_Os04g03380	legume lectins beta domain containing protein, putative, expressed
Chr4	1259367	< 195kb	1454064	1454725	662	gene	LOC_Os04g03390	expressed protein
Chr4	1259367	< 196kb	1455288	1457113	1826	gene	LOC_Os04g03400	transposon protein, putative, CACTA, En/Spm sub-class, expressed
Chr4	31442880	> 204kb	31239185	31243433	4249	gene	LOC_Os04g52540	retrotransposon protein, putative, unclassified, expressed
Chr4	31442880	> 198kb	31244448	31249676	5229	gene	LOC_Os04g52550	PAZ domain-containing protein, putative, expressed
Chr4	31442880	> 193kb	31249682	31254040	4359	gene	LOC_Os04g52560	transposon protein, putative, unclassified, expressed
Chr4	31442880	> 188kb	31254841	31257934	3094	gene	LOC_Os04g52570	expressed protein
Chr4	31442880	> 183kb	31260095	31262441	2347	gene	LOC_Os04g52580	tetratricopeptide repeat domain containing protein, expressed
Chr4	31442880	> 180kb	31263093	31270896	7804	gene	LOC_Os04g52590	protein kinase domain containing protein, expressed
Chr4	31442880	> 168kb	31274470	31282411	7942	gene	LOC_Os04g52600	SHR5-receptor-like kinase, putative, expressed
Chr4	31442880	> 158kb	31285290	31290910	5621	gene	LOC_Os04g52606	SHR5-receptor-like kinase, putative, expressed
Chr4	31442880	> 143kb	31299698	31307726	8029	gene	LOC_Os04g52614	SHR5-receptor-like kinase, putative, expressed
Chr4	31442880	> 134kb	31308749	31316299	7551	gene	LOC_Os04g52630	leucine-rich repeat-containing protein kinase family protein, putative, expressed
Chr4	31442880	> 125kb	31317589	31328040	10452	gene	LOC_Os04g52640	SHR5-receptor-like kinase, putative, expressed
Chr4	31442880	> 113kb	31329731	31331334	1604	gene	LOC_Os04g52650	expressed protein
Chr4	31442880	> 103kb	31340183	31344730	4548	gene	LOC_Os04g52660	expressed protein
Chr4	31442880	> 93kb	31349656	31350722	1067	gene	LOC_Os04g52670	OsSAUR21 - Auxin-responsive SAUR gene family member, expressed
Chr4	31442880	> 89kb	31354239	31355203	965	gene	LOC_Os04g52680	expressed protein
Chr4	31442880	> 85kb	31357557	31358028	472	gene	LOC_Os04g52684	expressed protein
Chr4	31442880	> 79kb	31364043	31369487	5445	gene	LOC_Os04g52690	AAA family ATPase, putative, expressed
Chr4	31442880	> 64kb	31379265	31380794	1530	gene	LOC_Os04g52700	expressed protein
Chr4	31442880	> 53kb	31389665	31393995	4331	gene	LOC_Os04g52710	imidazoleglycerol-phosphate dehydratase, putative, expressed
Chr4	31442880	> 50kb	31392876	31395185	2310	gene	LOC_Os04g52720	Cupin domain containing protein, expressed
Chr4	31442880	> 44kb	31398698	31400187	1490	gene	LOC_Os04g52725	PPR repeat domain containing protein, putative, expressed
Chr4	31442880	> 40kb	31403365	31407281	3917	gene	LOC_Os04g52730	NAD dependent epimerase/dehydratase family domain containing protein, expressed
Chr4	31442880	> 35kb	31407480	31407893	414	gene	LOC_Os04g52740	expressed protein
Chr4	31442880	> 32kb	31410505	31410993	489	gene	LOC_Os04g52750	expressed protein
Chr4	31442880	> 31kb	31412135	31416160	4026	gene	LOC_Os04g52760	gamma-soluble NSF attachment protein, putative, expressed
Chr4	31442880	> 27kb	31416378	31420192	3815	gene	LOC_Os04g52770	helix-loop-helix DNA-binding domain containing protein, expressed
Chr4	31442880	> 22kb	31420725	31425092	4368	gene	LOC_Os04g52780	leucine-rich repeat receptor protein kinase EXS precursor, putative, expressed
Chr4	31442880	> 10kb	31432434	31432952	519	gene	LOC_Os04g52790	expressed protein
Chr4	31442880	> 8kb	31434936	31435955	1020	gene	LOC_Os04g52800	expressed protein
Chr4	31442880	> 3kb	31439595	31443397	3803	gene	LOC_Os04g52810	no apical meristem protein, putative, expressed
Chr4	31442880	< 6kb	31448546	31452514	3969	gene	LOC_Os04g52820	expressed protein
Chr4	31442880	< 16kb	31458944	31462079	3136	gene	LOC_Os04g52830	OsFBK15 - F-box domain and kelch repeat containing protein, expressed
Chr4	31442880	< 20kb	31463105	31466403	3299	gene	LOC_Os04g52840	tyrosine protein kinase domain containing protein, putative, expressed
Chr4	31442880	< 31kb	31474374	31477433	3060	gene	LOC_Os04g52850	OTU-like cysteine protease family protein, putative, expressed
Chr4	31442880	< 35kb	31478250	31481997	3748	gene	LOC_Os04g52860	TKL_IRAK_CrRLK1L-1.9 - The CrRLK1L-1 subfamily has homology to the CrRLK1L homolog, expressed
Chr4	31442880	< 42kb	31485364	31488541	3178	gene	LOC_Os04g52870	OsFBW1 - F-box domain and WD40 repeat containing protein, expressed
Chr4	31442880	< 50kb	31492746	31494163	1418	gene	LOC_Os04g52880	expressed protein
Chr4	31442880	< 54kb	31497254	31502769	5516	gene	LOC_Os04g52890	ATBAG1, putative, expressed
Chr4	31442880	< 60kb	31502940	31514308	11369	gene	LOC_Os04g52900	ABC transporter family protein, putative, expressed
Chr4	31442880	< 76kb	31519243	31519899	657	gene	LOC_Os04g52910	hypothetical protein
Chr4	31442880	< 82kb	31524614	31527861	3248	gene	LOC_Os04g52920	remorin family protein, putative, expressed
Chr4	31442880	< 85kb	31528135	31529494	1360	gene	LOC_Os04g52930	hypothetical protein
Chr4	31442880	< 89kb	31531905	31541913	10009	gene	LOC_Os04g52940	SIT4 phosphatase-associated protein domain containing protein, expressed
Chr4	31442880	< 99kb	31541955	31542752	798	gene	LOC_Os04g52950	nitrate-induced NOI protein, expressed
Chr4	31442880	< 101kb	31544124	31551241	7118	gene	LOC_Os04g52960	nucleolin, putative, expressed
Chr4	31442880	< 110kb	31553065	31558406	5342	gene	LOC_Os04g52970	NBS-LRR disease resistance protein, putative, expressed
Chr4	31442880	< 117kb	31559804	31560073	270	gene	LOC_Os04g52980	expressed protein
Chr4	31442880	< 119kb	31562376	31562964	589	gene	LOC_Os04g52990	expressed protein
Chr4	31442880	< 122kb	31565144	31566271	1128	gene	LOC_Os04g53000	NBS-LRR disease resistance protein, putative, expressed
Chr4	31442880	< 126kb	31569285	31575203	5919	gene	LOC_Os04g53010	transposon protein, putative, unclassified, expressed
Chr4	31442880	< 133kb	31575624	31576441	818	gene	LOC_Os04g53020	GRF zinc finger family protein
Chr4	31442880	< 135kb	31577881	31583871	5991	gene	LOC_Os04g53030	NBS-LRR disease resistance protein, putative, expressed
Chr4	31442880	< 144kb	31586585	31597784	11200	gene	LOC_Os04g53040	retrotransposon protein, putative, unclassified, expressed
Chr4	31442880	< 157kb	31600121	31604201	4081	gene	LOC_Os04g53050	disease resistance RPP13-like protein 1, putative, expressed
Chr4	31442880	< 163kb	31605401	31609869	4469	gene	LOC_Os04g53060	NBS-LRR disease resistance protein, putative, expressed
Chr4	31442880	< 167kb	31609500	31610834	1335	gene	LOC_Os04g53070	expressed protein
Chr4	31442880	< 170kb	31613335	31613694	360	gene	LOC_Os04g53080	hypothetical protein
Chr4	31442880	< 186kb	31629191	31633431	4241	gene	LOC_Os04g53110	hypothetical protein
Chr4	31442880	< 195kb	31638099	31644795	6697	gene	LOC_Os04g53120	NB-ARC domain containing protein, expressed
Chr5	5828799	> 203kb	5625713	5632906	7194	gene	LOC_Os05g10310	acid phosphatase, putative, expressed
Chr5	5828799	> 193kb	5635864	5636136	273	gene	LOC_Os05g10320	expressed protein
Chr5	5828799	> 190kb	5638522	5641118	2597	gene	LOC_Os05g10330	HAD superfamily phosphatase, putative, expressed
Chr5	5828799	> 185kb	5643982	5646717	2736	gene	LOC_Os05g10340	transposon protein, putative, CACTA, En/Spm sub-class, expressed
Chr5	5828799	> 180kb	5648809	5649078	270	gene	LOC_Os05g10350	hypothetical protein
Chr5	5828799	> 178kb	5650485	5650712	228	gene	LOC_Os05g10360	expressed protein
Chr5	5828799	> 176kb	5652659	5654777	2119	gene	LOC_Os05g10370	acid phosphatase, putative, expressed
Chr5	5828799	> 171kb	5657490	5659899	2410	gene	LOC_Os05g10380	RWP-RK, putative, expressed
Chr5	5828799	> 167kb	5661797	5665078	3282	gene	LOC_Os05g10390	transposon protein, putative, CACTA, En/Spm sub-class, expressed
Chr5	5828799	> 162kb	5666496	5668869	2374	gene	LOC_Os05g10400	transposon protein, putative, CACTA, En/Spm sub-class, expressed
Chr5	5828799	> 155kb	5673409	5674042	634	gene	LOC_Os05g10414	expressed protein
Chr5	5828799	> 151kb	5678183	5678584	402	gene	LOC_Os05g10420	expressed protein
Chr5	5828799	> 149kb	5679797	5680658	862	gene	LOC_Os05g10430	hypothetical protein
Chr5	5828799	> 144kb	5684342	5689796	5455	gene	LOC_Os05g10440	transposon protein, putative, CACTA, En/Spm sub-class, expressed
Chr5	5828799	> 139kb	5690262	5690789	528	gene	LOC_Os05g10450	expressed protein
Chr5	5828799	> 136kb	5692834	5694508	1675	gene	LOC_Os05g10460	transposon protein, putative, CACTA, En/Spm sub-class
Chr5	5828799	> 134kb	5694695	5695919	1225	gene	LOC_Os05g10470	transposon protein, putative, CACTA, En/Spm sub-class, expressed
Chr5	5828799	> 130kb	5698866	5699472	607	gene	LOC_Os05g10480	expressed protein
Chr5	5828799	> 121kb	5708039	5709672	1634	gene	LOC_Os05g10490	expressed protein
Chr5	5828799	> 118kb	5710928	5711158	231	gene	LOC_Os05g10500	retrotransposon protein, putative, unclassified
Chr5	5828799	> 115kb	5713328	5717079	3752	gene	LOC_Os05g10510	retrotransposon protein, putative, Ty1-copia subclass, expressed
Chr5	5828799	> 111kb	5717469	5722276	4808	gene	LOC_Os05g10520	retrotransposon protein, putative, unclassified, expressed
Chr5	5828799	> 106kb	5723096	5726387	3292	gene	LOC_Os05g10530	retrotransposon protein, putative, unclassified, expressed
Chr5	5828799	> 102kb	5727017	5733172	6156	gene	LOC_Os05g10540	retrotransposon protein, putative, unclassified, expressed
Chr5	5828799	> 87kb	5741490	5742747	1258	gene	LOC_Os05g10550	expressed protein
Chr5	5828799	> 81kb	5747345	5747866	522	gene	LOC_Os05g10560	expressed protein
Chr5	5828799	> 79kb	5749598	5751023	1426	gene	LOC_Os05g10570	expressed protein
Chr5	5828799	> 72kb	5756504	5760603	4100	gene	LOC_Os05g10580	cullin family domain containing protein, putative, expressed
Chr5	5828799	> 65kb	5763773	5767497	3725	gene	LOC_Os05g10590	expressed protein
Chr5	5828799	> 52kb	5776735	5777157	423	gene	LOC_Os05g10600	expressed protein
Chr5	5828799	> 49kb	5780249	5782465	2217	gene	LOC_Os05g10610	retrotransposon protein, putative, Ty3-gypsy subclass, expressed
Chr5	5828799	> 45kb	5784141	5789560	5420	gene	LOC_Os05g10620	no apical meristem protein, putative, expressed
Chr5	5828799	> 39kb	5790217	5791479	1263	gene	LOC_Os05g10625	expressed protein
Chr5	5828799	> 37kb	5791797	5797299	5503	gene	LOC_Os05g10630	O-sialoglycoprotein endopeptidase, putative, expressed
Chr5	5828799	> 30kb	5798384	5800714	2331	gene	LOC_Os05g10640	hAT dimerisation domain-containing protein, putative, expressed
Chr5	5828799	> 16kb	5813265	5815545	2281	gene	LOC_Os05g10650	6-phosphofructokinase, putative, expressed
Chr5	5828799	< 3kb	5831518	5834831	3314	gene	LOC_Os05g10660	transposon protein, putative, CACTA, En/Spm sub-class, expressed
Chr5	5828799	< 17kb	5846045	5848291	2247	gene	LOC_Os05g10670	zinc finger CCCH type family protein, putative, expressed
Chr5	5828799	< 28kb	5856307	5856783	477	gene	LOC_Os05g10680	expressed protein
Chr5	5828799	< 41kb	5870169	5873986	3818	gene	LOC_Os05g10690	Myb transcription factor, putative, expressed
Chr5	5828799	< 58kb	5887152	5892340	5189	gene	LOC_Os05g10700	retrotransposon protein, putative, unclassified, expressed
Chr5	5828799	< 65kb	5893970	5896768	2799	gene	LOC_Os05g10710	retrotransposon protein, putative, unclassified, expressed
Chr5	5828799	< 77kb	5905416	5905799	384	gene	LOC_Os05g10720	retrotransposon protein, putative, unclassified, expressed
Chr5	5828799	< 79kb	5907893	5915297	7405	gene	LOC_Os05g10730	ABC transporter, ATP-binding protein, putative, expressed
Chr5	5828799	< 85kb	5913672	5916933	3262	gene	LOC_Os05g10740	pollen-specific protein SF21, putative, expressed
Chr5	5828799	< 95kb	5924249	5924866	618	gene	LOC_Os05g10750	expressed protein
Chr5	5828799	< 99kb	5927508	5929954	2447	gene	LOC_Os05g10754	expressed protein
Chr5	5828799	< 111kb	5940137	5946866	6730	gene	LOC_Os05g10770	transcription factor jumonji, putative, expressed
Chr5	5828799	< 126kb	5954551	5956246	1696	gene	LOC_Os05g10780	aminotransferase, classes I and II, domain containing protein, expressed
Chr5	5828799	< 132kb	5960995	5962829	1835	gene	LOC_Os05g10790	expressed protein
Chr5	5828799	< 136kb	5964855	5966406	1552	gene	LOC_Os05g10800	expressed protein
Chr5	5828799	< 143kb	5971934	5978733	6800	gene	LOC_Os05g10810	O-acyltransferase, putative, expressed
Chr5	5828799	< 156kb	5984727	5985020	294	gene	LOC_Os05g10820	hypothetical protein
Chr5	5828799	< 157kb	5986014	5987023	1010	gene	LOC_Os05g10830	proteophosphoglycan ppg4, putative, expressed
Chr5	5828799	< 168kb	5996638	6000601	3964	gene	LOC_Os05g10840	calmodulin-binding protein, putative, expressed
Chr5	5828799	< 181kb	6009720	6010231	512	gene	LOC_Os05g10850	expressed protein
Chr5	5828799	< 186kb	6015033	6017058	2026	gene	LOC_Os05g10860	expressed protein
Chr5	5828799	< 191kb	6020204	6026217	6014	gene	LOC_Os05g10870	retrotransposon protein, putative, unclassified, expressed
Chr5	5828799	< 198kb	6026673	6027300	628	gene	LOC_Os05g10880	retrotransposon protein, putative, unclassified
Chr5	20464209	> 201kb	20263661	20266481	2821	gene	LOC_Os05g34230	disease resistance protein RGA3, putative, expressed
Chr5	20464209	> 197kb	20267699	20271147	3449	gene	LOC_Os05g34240	hAT dimerisation domain containing protein, expressed
Chr5	20464209	> 187kb	20277208	20282074	4867	gene	LOC_Os05g34260	transposon protein, putative, Ac/Ds sub-class, expressed
Chr5	20464209	> 181kb	20283253	20287008	3756	gene	LOC_Os05g34270	inactive receptor kinase At1g27190 precursor, putative, expressed
Chr5	20464209	> 175kb	20289111	20289377	267	gene	LOC_Os05g34280	expressed protein
Chr5	20464209	> 162kb	20302077	20304710	2634	gene	LOC_Os05g34290	glutathione gamma-glutamylcysteinyltransferase 1, putative, expressed
Chr5	20464209	> 157kb	20306758	20307114	357	gene	LOC_Os05g34300	expressed protein
Chr5	20464209	> 156kb	20308342	20310242	1901	gene	LOC_Os05g34310	no apical meristem protein, putative, expressed
Chr5	20464209	> 150kb	20314680	20320719	6040	gene	LOC_Os05g34320	beta-hexosaminidase precursor, putative, expressed
Chr5	20464209	> 139kb	20325336	20328408	3073	gene	LOC_Os05g34325	cytochrome P450 51, putative, expressed
Chr5	20464209	> 129kb	20335505	20351280	15776	gene	LOC_Os05g34330	retrotransposon protein, putative, unclassified, expressed
Chr5	20464209	> 110kb	20353868	20355450	1583	gene	LOC_Os05g34340	retrotransposon protein, putative, Ty3-gypsy subclass
Chr5	20464209	> 107kb	20357563	20364189	6627	gene	LOC_Os05g34350	retrotransposon protein, putative, unclassified, expressed
Chr5	20464209	> 99kb	20365266	20365610	345	gene	LOC_Os05g34360	retrotransposon protein, putative, unclassified
Chr5	20464209	> 98kb	20366267	20368318	2052	gene	LOC_Os05g34370	retrotransposon protein, putative, unclassified, expressed
Chr5	20464209	> 85kb	20379467	20381121	1655	gene	LOC_Os05g34380	cytochrome P450, putative, expressed
Chr5	20464209	> 80kb	20384039	20390785	6747	gene	LOC_Os05g34390	protein kinase domain containing protein, expressed
Chr5	20464209	> 71kb	20393114	20393849	736	gene	LOC_Os05g34400	expressed protein
Chr5	20464209	> 68kb	20395880	20396811	932	gene	LOC_Os05g34410	transposon protein, putative, CACTA, En/Spm sub-class
Chr5	20464209	> 67kb	20397187	20399613	2427	gene	LOC_Os05g34420	transposon protein, putative, CACTA, En/Spm sub-class, expressed
Chr5	20464209	> 62kb	20401725	20405510	3786	gene	LOC_Os05g34440	transposon protein, putative, CACTA, En/Spm sub-class, expressed
Chr5	20464209	> 49kb	20414858	20418535	3678	gene	LOC_Os05g34450	DUF260 domain containing protein, putative, expressed
Chr5	20464209	> 31kb	20433366	20437932	4567	gene	LOC_Os05g34460	OsDegp7 - Putative Deg protease homologue, expressed
Chr5	20464209	> 26kb	20438344	20441717	3374	gene	LOC_Os05g34470	expressed protein
Chr5	20464209	> 21kb	20442727	20446077	3351	gene	LOC_Os05g34480	expressed protein
Chr5	20464209	> 16kb	20448210	20450200	1991	gene	LOC_Os05g34490	expressed protein
Chr5	20464209	> 9kb	20455499	20456338	840	gene	LOC_Os05g34500	expressed protein
Chr5	20464209	> 7kb	20457201	20457856	656	gene	LOC_Os05g34510	expressed protein
Chr5	20464209	> 2kb	20461728	20467798	6071	gene	LOC_Os05g34520	ulp1 protease family protein, putative, expressed
Chr5	20464209	< 7kb	20471139	20471447	309	gene	LOC_Os05g34530	auxin-inducible protein, putative, expressed
Chr5	20464209	< 13kb	20477181	20483634	6454	gene	LOC_Os05g34540	rab GDP dissociation inhibitor alpha, putative, expressed
Chr5	20464209	< 21kb	20484912	20490183	5272	gene	LOC_Os05g34550	MLO domain containing protein, putative, expressed
Chr5	20464209	< 27kb	20491399	20492011	613	gene	LOC_Os05g34560	expressed protein
Chr5	20464209	< 35kb	20498924	20501692	2769	gene	LOC_Os05g34570	pentatricopeptide, putative, expressed
Chr5	20464209	< 40kb	20504150	20504795	646	gene	LOC_Os05g34580	hypothetical protein
Chr5	20464209	< 43kb	20507270	20508224	955	gene	LOC_Os05g34590	conserved hypothetical protein
Chr5	20464209	< 52kb	20516305	20518998	2694	gene	LOC_Os05g34600	no apical meristem protein, putative, expressed
Chr5	20464209	< 64kb	20528674	20530972	2299	gene	LOC_Os05g34610	retrotransposon protein, putative, unclassified
Chr5	20464209	< 68kb	20531914	20533251	1338	gene	LOC_Os05g34620	retrotransposon protein, putative, unclassified, expressed
Chr5	20464209	< 72kb	20536276	20539844	3569	gene	LOC_Os05g34630	hydrolase, alpha/beta fold family domain containing protein, expressed
Chr5	20464209	< 78kb	20542370	20547114	4745	gene	LOC_Os05g34640	PHD finger protein, putative, expressed
Chr5	20464209	< 84kb	20548363	20553184	4822	gene	LOC_Os05g34650	DUF647 domain containing protein, putative, expressed
Chr5	20464209	< 94kb	20558018	20558529	512	gene	LOC_Os05g34655	expressed protein
Chr5	20464209	< 101kb	20564903	20565492	590	gene	LOC_Os05g34660	expressed protein
Chr5	20464209	< 105kb	20568919	20573667	4749	gene	LOC_Os05g34670	KH domain containing protein, putative, expressed
Chr5	20464209	< 117kb	20581042	20583158	2117	gene	LOC_Os05g34680	expressed protein
Chr5	20464209	< 120kb	20584023	20585441	1419	gene	LOC_Os05g34690	expressed protein
Chr5	20464209	< 122kb	20586241	20590951	4711	gene	LOC_Os05g34700	GDSL-like lipase/acylhydrolase, putative, expressed
Chr5	20464209	< 127kb	20591346	20592312	967	gene	LOC_Os05g34710	expressed protein
Chr5	20464209	< 131kb	20595673	20598827	3155	gene	LOC_Os05g34720	transcriptional regulator, putative, expressed
Chr5	20464209	< 137kb	20601261	20601854	594	gene	LOC_Os05g34730	ethylene-responsive transcription factor ERF020, putative, expressed
Chr5	20464209	< 141kb	20605343	20605651	309	gene	LOC_Os05g34740	expressed protein
Chr5	20464209	< 151kb	20615297	20618840	3544	gene	LOC_Os05g34750	retrotransposon protein, putative, Ty1-copia subclass, expressed
Chr5	20464209	< 157kb	20620921	20628365	7445	gene	LOC_Os05g34760	expressed protein
Chr5	20464209	< 166kb	20630042	20632450	2409	gene	LOC_Os05g34770	cytochrome c, putative, expressed
Chr5	20464209	< 172kb	20636382	20643355	6974	gene	LOC_Os05g34780	retrotransposon protein, putative, Ty3-gypsy subclass, expressed
Chr5	20464209	< 180kb	20644708	20648700	3993	gene	LOC_Os05g34790	GYF domain containing protein, putative, expressed
Chr5	20464209	< 184kb	20648285	20650530	2246	gene	LOC_Os05g34800	expressed protein
Chr5	20464209	< 187kb	20651216	20651856	641	gene	LOC_Os05g34810	DUF538 domain containing protein, putative, expressed
Chr5	20464209	< 199kb	20663027	20668607	5581	gene	LOC_Os05g34820	expressed protein
Chr6	24708134	> 198kb	24510255	24512549	2295	gene	LOC_Os06g41040	pentatricopeptide, putative, expressed
Chr6	24708134	> 192kb	24516542	24519256	2715	gene	LOC_Os06g41050	expressed protein
Chr6	24708134	> 186kb	24522165	24527832	5668	gene	LOC_Os06g41060	helix-loop-helix DNA-binding, putative, expressed
Chr6	24708134	> 176kb	24531826	24533798	1973	gene	LOC_Os06g41070	cytochrome P450, putative, expressed
Chr6	24708134	> 153kb	24555313	24557973	2661	gene	LOC_Os06g41090	anthranilate phosphoribosyltransferase, putative, expressed
Chr6	24708134	> 147kb	24561305	24568614	7310	gene	LOC_Os06g41100	transcription factor, putative, expressed
Chr6	24708134	> 134kb	24574293	24582101	7809	gene	LOC_Os06g41110	tubulin binding cofactor C, putative, expressed
Chr6	24708134	> 122kb	24586164	24586853	690	gene	LOC_Os06g41120	expressed protein
Chr6	24708134	> 104kb	24603656	24604331	676	gene	LOC_Os06g41140	retrotransposon protein, putative, unclassified
Chr6	24708134	> 82kb	24625706	24626736	1031	gene	LOC_Os06g41150	expressed protein
Chr6	24708134	> 80kb	24627692	24628651	960	gene	LOC_Os06g41160	expressed protein
Chr6	24708134	> 72kb	24635713	24636108	396	gene	LOC_Os06g41170	retrotransposon protein, putative, unclassified
Chr6	24708134	> 71kb	24637130	24637817	688	gene	LOC_Os06g41180	retrotransposon protein, putative, unclassified
Chr6	24708134	> 57kb	24651251	24652534	1284	gene	LOC_Os06g41190	retrotransposon protein, putative, Ty1-copia subclass, expressed
Chr6	24708134	> 55kb	24653423	24656121	2699	gene	LOC_Os06g41200	retrotransposon protein, putative, Ty1-copia subclass, expressed
Chr6	24708134	> 39kb	24668963	24670352	1390	gene	LOC_Os06g41210	hypothetical protein
Chr6	24708134	> 28kb	24680279	24681229	951	gene	LOC_Os06g41240	expressed protein
Chr6	24708134	> 24kb	24684273	24690292	6020	gene	LOC_Os06g41250	transposon protein, putative, CACTA, En/Spm sub-class, expressed
Chr6	24708134	> 15kb	24692917	24693641	725	gene	LOC_Os06g41260	hypothetical protein
Chr6	24708134	> 12kb	24695682	24696077	396	gene	LOC_Os06g41270	expressed protein
Chr6	24708134	> 2kb	24705663	24705902	240	gene	LOC_Os06g41280	hypothetical protein
Chr6	24708134	> 1kb	24706807	24707541	735	gene	LOC_Os06g41290	expressed protein
Chr6	24708134	< 4kb	24712509	24712880	372	gene	LOC_Os06g41300	expressed protein
Chr6	24708134	< 8kb	24715858	24716430	573	gene	LOC_Os06g41310	hypothetical protein
Chr6	24708134	< 26kb	24733918	24736916	2999	gene	LOC_Os06g41320	transposon protein, putative, unclassified, expressed
Chr6	24708134	< 32kb	24740374	24741421	1048	gene	LOC_Os06g41330	expressed protein
Chr6	24708134	< 43kb	24750998	24761472	10475	gene	LOC_Os06g41340	retrotransposon protein, putative, unclassified, expressed
Chr6	24708134	< 61kb	24769044	24769607	564	gene	LOC_Os06g41350	retrotransposon protein, putative, unclassified, expressed
Chr6	24708134	< 81kb	24789412	24793565	4154	gene	LOC_Os06g41360	phosphoribosyl transferase, putative, expressed
Chr6	24708134	< 88kb	24796547	24799353	2807	gene	LOC_Os06g41370	retrotransposon protein, putative, unclassified, expressed
Chr6	24708134	< 97kb	24805546	24808589	3044	gene	LOC_Os06g41380	expressed protein
Chr6	24708134	< 101kb	24808757	24811960	3204	gene	LOC_Os06g41384	zinc finger C-x8-C-x5-C-x3-H type family protein, expressed
Chr6	24708134	< 106kb	24814004	24817722	3719	gene	LOC_Os06g41390	N-terminal asparagine amidohydrolase, putative, expressed
Chr6	24708134	< 112kb	24819853	24830207	10355	gene	LOC_Os06g41410	expressed protein
Chr6	24708134	< 124kb	24831690	24840132	8443	gene	LOC_Os06g41440	expressed protein
Chr6	24708134	< 136kb	24843679	24844760	1082	gene	LOC_Os06g41450	VQ domain containing protein, putative, expressed
Chr6	24708134	< 142kb	24850442	24853354	2913	gene	LOC_Os06g41460	transposon protein, putative, CACTA, En/Spm sub-class, expressed
Chr6	24708134	< 149kb	24856828	24859764	2937	gene	LOC_Os06g41470	transposon protein, putative, CACTA, En/Spm sub-class, expressed
Chr6	24708134	< 159kb	24866897	24871210	4314	gene	LOC_Os06g41480	vrga1, putative, expressed
Chr6	24708134	< 166kb	24873661	24875062	1402	gene	LOC_Os06g41490	expressed protein
Chr6	24708134	< 169kb	24877424	24879410	1987	gene	LOC_Os06g41500	D-mannose binding lectin family protein, expressed
Chr6	24708134	< 180kb	24888616	24891111	2496	gene	LOC_Os06g41510	D-mannose binding lectin family protein, expressed
Chr6	24708134	< 186kb	24894276	24895831	1556	gene	LOC_Os06g41520	OsFBX200 - F-box domain containing protein, expressed
Chr6	24708134	< 194kb	24901989	24902673	685	gene	LOC_Os06g41540	expressed protein
Chr6	24708134	< 198kb	24906273	24906512	240	gene	LOC_Os06g41550	hypothetical protein
Chr6	24708134	< 199kb	24907225	24910005	2781	gene	LOC_Os06g41560	receptor-like protein kinase, putative, expressed
Chr7	3717979	> 204kb	3514193	3525902	11710	gene	LOC_Os07g07130	expressed protein
Chr7	3717979	> 190kb	3527799	3529673	1875	gene	LOC_Os07g07140	expressed protein
Chr7	3717979	> 178kb	3539486	3542191	2706	gene	LOC_Os07g07150	expressed protein
Chr7	3717979	> 173kb	3544779	3546014	1236	gene	LOC_Os07g07160	hypothetical protein
Chr7	3717979	> 170kb	3547501	3548592	1092	gene	LOC_Os07g07170	plastocyanin-like domain containing protein, putative, expressed
Chr7	3717979	> 157kb	3561088	3569183	8096	gene	LOC_Os07g07194	MAC/Perforin domain containing protein, putative, expressed
Chr7	3717979	> 145kb	3573154	3573754	601	gene	LOC_Os07g07210	expressed protein
Chr7	3717979	> 144kb	3574404	3576953	2550	gene	LOC_Os07g07220	LSM domain containing protein, expressed
Chr7	3717979	> 135kb	3583172	3588394	5223	gene	LOC_Os07g07230	protein kinase, putative, expressed
Chr7	3717979	> 132kb	3586107	3593893	7787	gene	LOC_Os07g07240	ubiquitin-conjugating enzyme, putative, expressed
Chr7	3717979	> 122kb	3595696	3599707	4012	gene	LOC_Os07g07250	eukaryotic translation initiation factor 3 subunit E, putative, expressed
Chr7	3717979	> 117kb	3600677	3610796	10120	gene	LOC_Os07g07260	glutamine-dependent NAD, putative, expressed
Chr7	3717979	> 107kb	3610786	3614403	3618	gene	LOC_Os07g07270	MBTB13 - Bric-a-Brac, Tramtrack, Broad Complex BTB domain with Meprin and TRAF Homology MATH domain, expressed
Chr7	3717979	> 102kb	3616170	3618202	2033	gene	LOC_Os07g07280	expressed protein
Chr7	3717979	> 100kb	3618326	3619314	989	gene	LOC_Os07g07290	expressed protein
Chr7	3717979	> 98kb	3620109	3630820	10712	gene	LOC_Os07g07300	expressed protein
Chr7	3717979	> 72kb	3645691	3656754	11064	gene	LOC_Os07g07310	polynucleotide phosphorylase, putative, expressed
Chr7	3717979	> 56kb	3662374	3663408	1035	gene	LOC_Os07g07320	glutathione S-transferase, putative, expressed
Chr7	3717979	> 49kb	3668836	3672256	3421	gene	LOC_Os07g07340	glucan endo-1,3-beta-glucosidase precursor, putative, expressed
Chr7	3717979	> 42kb	3675965	3678411	2447	gene	LOC_Os07g07350	zinc finger A20 and AN1 domain-containing stress-associated protein, putative, expressed
Chr7	3717979	> 36kb	3681536	3684317	2782	gene	LOC_Os07g07360	expressed protein
Chr7	3717979	> 33kb	3685451	3685666	216	gene	LOC_Os07g07370	zinc finger A20 domain-containing stress-associated protein 18, putative, expressed
Chr7	3717979	> 30kb	3688357	3688725	369	gene	LOC_Os07g07380	expressed protein
Chr7	3717979	> 28kb	3690167	3692322	2156	gene	LOC_Os07g07390	OsWAK66 - OsWAK pseudogene, expressed
Chr7	3717979	> 19kb	3698670	3699128	459	gene	LOC_Os07g07400	zinc finger A20 and AN1 domain-containing stress-associated protein, putative, expressed
Chr7	3717979	> 18kb	3699582	3701580	1999	gene	LOC_Os07g07410	oxidoreductase, 2OG-Fe oxygenase family protein, putative, expressed
Chr7	3717979	> 16kb	3702287	3705030	2744	gene	LOC_Os07g07420	gibberellin 20 oxidase 1-B, putative, expressed
Chr7	3717979	> 11kb	3706807	3707916	1110	gene	LOC_Os07g07430	CAF1 family ribonuclease containing protein, putative, expressed
Chr7	3717979	> 6kb	3711910	3712695	786	gene	LOC_Os07g07440	versicolorin reductase, putative, expressed
Chr7	3717979	> 5kb	3713295	3714092	798	gene	LOC_Os07g07450	versicolorin reductase, putative, expressed
Chr7	3717979	> 1kb	3717279	3717488	210	gene	LOC_Os07g07460	hypothetical protein
Chr7	3717979	< 1kb	3718641	3722651	4011	gene	LOC_Os07g07470	transketolase, putative, expressed
Chr7	3717979	< 6kb	3724446	3726492	2047	gene	LOC_Os07g07480	HNH endonuclease domain-containing protein, putative, expressed
Chr7	3717979	< 9kb	3726574	3731170	4597	gene	LOC_Os07g07490	YT521-B, putative, expressed
Chr7	3717979	< 15kb	3733391	3735340	1950	gene	LOC_Os07g07500	expressed protein
Chr7	3717979	< 19kb	3737090	3737805	716	gene	LOC_Os07g07510	expressed protein
Chr7	3717979	< 27kb	3745353	3749974	4622	gene	LOC_Os07g07520	OsFBX217 - F-box domain containing protein, expressed
Chr7	3717979	< 36kb	3754392	3757857	3466	gene	LOC_Os07g07530	expressed protein
Chr7	3717979	< 42kb	3759923	3762065	2143	gene	LOC_Os07g07540	SHOOT1 protein, putative, expressed
Chr7	3717979	< 44kb	3762246	3766453	4208	gene	LOC_Os07g07550	galactose-1-phosphate uridyl transferase, putative, expressed
Chr7	3717979	< 55kb	3773300	3779797	6498	gene	LOC_Os07g07560	CK1_CaseinKinase_1a.6 - CK1 includes the casein kinase 1 kinases, expressed
Chr7	3717979	< 69kb	3786591	3786935	345	gene	LOC_Os07g07570	hypothetical protein
Chr7	3717979	< 79kb	3797310	3800843	3534	gene	LOC_Os07g07580	ROOT HAIRLESS 1, putative, expressed
Chr7	3717979	< 87kb	3805030	3805947	918	gene	LOC_Os07g07590	expressed protein
Chr7	3717979	< 89kb	3806684	3812448	5765	gene	LOC_Os07g07600	transposon protein, putative, unclassified, expressed
Chr7	3717979	< 96kb	3813968	3817341	3374	gene	LOC_Os07g07610	RNA polymerase subunit, putative, expressed
Chr7	3717979	< 100kb	3817981	3820729	2749	gene	LOC_Os07g07620	pentatricopeptide, putative, expressed
Chr7	3717979	< 105kb	3822723	3823992	1270	gene	LOC_Os07g07630	expressed protein
Chr7	3717979	< 107kb	3825196	3825600	405	gene	LOC_Os07g07640	hypothetical protein
Chr7	3717979	< 113kb	3830511	3833279	2769	gene	LOC_Os07g07646	expressed protein
Chr7	3717979	< 116kb	3834230	3840289	6060	gene	LOC_Os07g07654	BT1 family protein, putative, expressed
Chr7	3717979	< 126kb	3843574	3844670	1097	gene	LOC_Os07g07670	expressed protein
Chr7	3717979	< 128kb	3846371	3850324	3954	gene	LOC_Os07g07680	frigida, putative, expressed
Chr7	3717979	< 142kb	3859755	3868364	8610	gene	LOC_Os07g07690	PHD-finger domain containing protein, expressed
Chr7	3717979	< 154kb	3872134	3875077	2944	gene	LOC_Os07g07709	ribosomal protein S13p/S18e, putative, expressed
Chr7	3717979	< 163kb	3880796	3881674	879	gene	LOC_Os07g07715	expressed protein
Chr7	3717979	< 166kb	3883541	3885517	1977	gene	LOC_Os07g07719	ribosomal protein S13p/S18e, putative, expressed
Chr7	3717979	< 169kb	3887139	3887534	396	gene	LOC_Os07g07730	hypothetical protein
Chr7	3717979	< 173kb	3890716	3891989	1274	gene	LOC_Os07g07740	expressed protein
Chr7	3717979	< 175kb	3892822	3894176	1355	gene	LOC_Os07g07750	expressed protein
Chr7	3717979	< 177kb	3895290	3895679	390	gene	LOC_Os07g07760	expressed protein
Chr7	3717979	< 179kb	3896681	3899826	3146	gene	LOC_Os07g07770	ribosomal protein S13p/S18e, putative, expressed
Chr7	3717979	< 186kb	3903509	3909279	5771	gene	LOC_Os07g07780	expressed protein
Chr7	3717979	< 193kb	3910568	3911638	1071	gene	LOC_Os07g07790	LTPL75 - Protease inhibitor/seed storage/LTP family protein precursor, expressed
Chr7	3717979	< 196kb	3913766	3914622	857	gene	LOC_Os07g07800	PHA synthase, putative, expressed
Chr7	3717979	< 197kb	3914921	3921244	6324	gene	LOC_Os07g07820	expressed protein
Chr7	21144725	> 200kb	20944302	20947879	3578	gene	LOC_Os07g34964	TKL_IRAK_DUF26-lh.8 - DUF26 kinases have homology to DUF26 containing loci, expressed
Chr7	21144725	> 186kb	20958620	20962387	3768	gene	LOC_Os07g34980	TKL_IRAK_DUF26-lh.9 - DUF26 kinases have homology to DUF26 containing loci, expressed
Chr7	21144725	> 181kb	20964078	20964731	654	gene	LOC_Os07g34990	retrotransposon protein, putative, unclassified, expressed
Chr7	21144725	> 175kb	20969981	20975950	5970	gene	LOC_Os07g35004	TKL_IRAK_DUF26-la.4 - DUF26 kinases have homology to DUF26 containing loci, expressed
Chr7	21144725	> 165kb	20979942	20980373	432	gene	LOC_Os07g35020	expressed protein
Chr7	21144725	> 160kb	20984820	20985248	429	gene	LOC_Os07g35030	expressed protein
Chr7	21144725	> 153kb	20992199	20998095	5897	gene	LOC_Os07g35040	transposon protein, putative, unclassified, expressed
Chr7	21144725	> 145kb	20999329	21001308	1980	gene	LOC_Os07g35050	OsFBX237 - F-box domain containing protein, expressed
Chr7	21144725	> 142kb	21002829	21004747	1919	gene	LOC_Os07g35060	OsFBX238 - F-box domain containing protein, expressed
Chr7	21144725	> 136kb	21008406	21009856	1451	gene	LOC_Os07g35070	OsFBX239 - F-box domain containing protein, expressed
Chr7	21144725	> 129kb	21015786	21016193	408	gene	LOC_Os07g35080	transposon protein, putative, unclassified
Chr7	21144725	> 126kb	21018776	21019405	630	gene	LOC_Os07g35090	transposon protein, putative, unclassified
Chr7	21144725	> 123kb	21021828	21027758	5931	gene	LOC_Os07g35100	retrotransposon protein, putative, unclassified, expressed
Chr7	21144725	> 115kb	21029434	21032039	2606	gene	LOC_Os07g35110	Leucine Rich Repeat family protein, expressed
Chr7	21144725	> 109kb	21035396	21036558	1163	gene	LOC_Os07g35120	retrotransposon protein, putative, unclassified, expressed
Chr7	21144725	> 103kb	21041406	21043393	1988	gene	LOC_Os07g35130	OsFBX240 - F-box domain containing protein, expressed
Chr7	21144725	> 100kb	21045118	21050486	5369	gene	LOC_Os07g35140	receptor-like serine-threonine protein kinase, putative, expressed
Chr7	21144725	> 94kb	21051128	21051951	824	gene	LOC_Os07g35150	hypothetical protein
Chr7	21144725	> 90kb	21054453	21054794	342	gene	LOC_Os07g35160	expressed protein
Chr7	21144725	> 86kb	21058483	21059391	909	gene	LOC_Os07g35170	retrotransposon protein, putative, unclassified
Chr7	21144725	> 82kb	21062488	21062968	481	gene	LOC_Os07g35180	hypothetical protein
Chr7	21144725	> 72kb	21073175	21073720	546	gene	LOC_Os07g35190	expressed protein
Chr7	21144725	> 70kb	21074240	21075469	1230	gene	LOC_Os07g35200	expressed protein
Chr7	21144725	> 66kb	21079104	21082142	3039	gene	LOC_Os07g35210	transposon protein, putative, CACTA, En/Spm sub-class, expressed
Chr7	21144725	> 61kb	21083702	21083917	216	gene	LOC_Os07g35220	hypothetical protein
Chr7	21144725	> 60kb	21084581	21086571	1991	gene	LOC_Os07g35230	transposon protein, putative, CACTA, En/Spm sub-class, expressed
Chr7	21144725	> 57kb	21087295	21093979	6685	gene	LOC_Os07g35240	transposon protein, putative, CACTA, En/Spm sub-class, expressed
Chr7	21144725	> 45kb	21099458	21101894	2437	gene	LOC_Os07g35250	retrotransposon protein, putative, unclassified
Chr7	21144725	> 40kb	21104509	21110008	5500	gene	LOC_Os07g35260	TKL_IRAK_DUF26-lc.9 - DUF26 kinases have homology to DUF26 containing loci, expressed
Chr7	21144725	> 33kb	21111742	21112797	1056	gene	LOC_Os07g35270	retrotransposon protein, putative, unclassified, expressed
Chr7	21144725	> 28kb	21116319	21121002	4684	gene	LOC_Os07g35280	TKL_IRAK_DUF26-lc.1 - DUF26 kinases have homology to DUF26 containing loci, expressed
Chr7	21144725	> 23kb	21121293	21125295	4003	gene	LOC_Os07g35290	TKL_IRAK_DUF26-lc.10 - DUF26 kinases have homology to DUF26 containing loci, expressed
Chr7	21144725	> 16kb	21128612	21132530	3919	gene	LOC_Os07g35300	TKL_IRAK_DUF26-lc.11 - DUF26 kinases have homology to DUF26 containing loci, expressed
Chr7	21144725	> 12kb	21133028	21140733	7706	gene	LOC_Os07g35310	TKL_IRAK_DUF26-lc.12 - DUF26 kinases have homology to DUF26 containing loci, expressed
Chr7	21144725	> 4kb	21140941	21144309	3369	gene	LOC_Os07g35330	TKL_IRAK_DUF26-lc.13 - DUF26 kinases have homology to DUF26 containing loci, expressed
Chr7	21144725	> 0kb	21144789	21145980	1192	gene	LOC_Os07g35335	expressed protein
Chr7	21144725	< 2kb	21146479	21149745	3267	gene	LOC_Os07g35340	TKL_IRAK_DUF26-lc.14 - DUF26 kinases have homology to DUF26 containing loci, expressed
Chr7	21144725	< 5kb	21150011	21152329	2319	gene	LOC_Os07g35350	glucan endo-1,3-beta-glucosidase precursor, putative, expressed
Chr7	21351207	> 201kb	21150011	21152329	2319	gene	LOC_Os07g35350	glucan endo-1,3-beta-glucosidase precursor, putative, expressed
Chr7	21144725	< 9kb	21154085	21154654	570	gene	LOC_Os07g35360	expressed protein
Chr7	21351207	> 197kb	21154085	21154654	570	gene	LOC_Os07g35360	expressed protein
Chr7	21144725	< 11kb	21155350	21158796	3447	gene	LOC_Os07g35370	TKL_IRAK_DUF26-lc.15 - DUF26 kinases have homology to DUF26 containing loci, expressed
Chr7	21351207	> 196kb	21155350	21158796	3447	gene	LOC_Os07g35370	TKL_IRAK_DUF26-lc.15 - DUF26 kinases have homology to DUF26 containing loci, expressed
Chr7	21144725	< 16kb	21160895	21163892	2998	gene	LOC_Os07g35380	TKL_IRAK_DUF26-lc.16 - DUF26 kinases have homology to DUF26 containing loci, expressed
Chr7	21351207	> 190kb	21160895	21163892	2998	gene	LOC_Os07g35380	TKL_IRAK_DUF26-lc.16 - DUF26 kinases have homology to DUF26 containing loci, expressed
Chr7	21144725	< 22kb	21167221	21170686	3466	gene	LOC_Os07g35390	TKL_IRAK_DUF26-lc.17 - DUF26 kinases have homology to DUF26 containing loci, expressed
Chr7	21351207	> 184kb	21167221	21170686	3466	gene	LOC_Os07g35390	TKL_IRAK_DUF26-lc.17 - DUF26 kinases have homology to DUF26 containing loci, expressed
Chr7	21144725	< 27kb	21172198	21172650	453	gene	LOC_Os07g35400	expressed protein
Chr7	21351207	> 179kb	21172198	21172650	453	gene	LOC_Os07g35400	expressed protein
Chr7	21144725	< 30kb	21175052	21178563	3512	gene	LOC_Os07g35410	TKL_IRAK_DUF26-lc.18 - DUF26 kinases have homology to DUF26 containing loci, expressed
Chr7	21351207	> 176kb	21175052	21178563	3512	gene	LOC_Os07g35410	TKL_IRAK_DUF26-lc.18 - DUF26 kinases have homology to DUF26 containing loci, expressed
Chr7	21144725	< 37kb	21181946	21182480	535	gene	LOC_Os07g35420	transposon protein, putative, unclassified
Chr7	21351207	> 169kb	21181946	21182480	535	gene	LOC_Os07g35420	transposon protein, putative, unclassified
Chr7	21144725	< 40kb	21185019	21188063	3045	gene	LOC_Os07g35430	retrotransposon protein, putative, Ty3-gypsy subclass, expressed
Chr7	21351207	> 166kb	21185019	21188063	3045	gene	LOC_Os07g35430	retrotransposon protein, putative, Ty3-gypsy subclass, expressed
Chr7	21144725	< 48kb	21193191	21198032	4842	gene	LOC_Os07g35440	retrotransposon protein, putative, unclassified
Chr7	21351207	> 158kb	21193191	21198032	4842	gene	LOC_Os07g35440	retrotransposon protein, putative, unclassified
Chr7	21144725	< 56kb	21200546	21201013	468	gene	LOC_Os07g35450	retrotransposon protein, putative, unclassified
Chr7	21351207	> 151kb	21200546	21201013	468	gene	LOC_Os07g35450	retrotransposon protein, putative, unclassified
Chr7	21144725	< 61kb	21205288	21208809	3522	gene	LOC_Os07g35460	retrotransposon protein, putative, Ty3-gypsy subclass
Chr7	21351207	> 146kb	21205288	21208809	3522	gene	LOC_Os07g35460	retrotransposon protein, putative, Ty3-gypsy subclass
Chr7	21144725	< 69kb	21213651	21214351	701	gene	LOC_Os07g35470	expressed protein
Chr7	21351207	> 138kb	21213651	21214351	701	gene	LOC_Os07g35470	expressed protein
Chr7	21144725	< 79kb	21223250	21225911	2662	gene	LOC_Os07g35480	glucan endo-1,3-beta-glucosidase precursor, putative, expressed
Chr7	21351207	> 128kb	21223250	21225911	2662	gene	LOC_Os07g35480	glucan endo-1,3-beta-glucosidase precursor, putative, expressed
Chr7	21144725	< 85kb	21229917	21230372	456	gene	LOC_Os07g35490	expressed protein
Chr7	21351207	> 121kb	21229917	21230372	456	gene	LOC_Os07g35490	expressed protein
Chr7	21144725	< 87kb	21232113	21235788	3676	gene	LOC_Os07g35500	mucin-associated surface protein, putative, expressed
Chr7	21351207	> 119kb	21232113	21235788	3676	gene	LOC_Os07g35500	mucin-associated surface protein, putative, expressed
Chr7	21432526	> 200kb	21232113	21235788	3676	gene	LOC_Os07g35500	mucin-associated surface protein, putative, expressed
Chr7	21432601	> 200kb	21232113	21235788	3676	gene	LOC_Os07g35500	mucin-associated surface protein, putative, expressed
Chr7	21144725	< 94kb	21238269	21241263	2995	gene	LOC_Os07g35510	glucan endo-1,3-beta-glucosidase precursor, putative, expressed
Chr7	21351207	> 113kb	21238269	21241263	2995	gene	LOC_Os07g35510	glucan endo-1,3-beta-glucosidase precursor, putative, expressed
Chr7	21432526	> 194kb	21238269	21241263	2995	gene	LOC_Os07g35510	glucan endo-1,3-beta-glucosidase precursor, putative, expressed
Chr7	21432601	> 194kb	21238269	21241263	2995	gene	LOC_Os07g35510	glucan endo-1,3-beta-glucosidase precursor, putative, expressed
Chr7	21436304	> 198kb	21238269	21241263	2995	gene	LOC_Os07g35510	glucan endo-1,3-beta-glucosidase precursor, putative, expressed
Chr7	21439465	> 201kb	21238269	21241263	2995	gene	LOC_Os07g35510	glucan endo-1,3-beta-glucosidase precursor, putative, expressed
Chr7	21144725	< 100kb	21244872	21247832	2961	gene	LOC_Os07g35520	glucan endo-1,3-beta-glucosidase precursor, putative, expressed
Chr7	21351207	> 106kb	21244872	21247832	2961	gene	LOC_Os07g35520	glucan endo-1,3-beta-glucosidase precursor, putative, expressed
Chr7	21432526	> 188kb	21244872	21247832	2961	gene	LOC_Os07g35520	glucan endo-1,3-beta-glucosidase precursor, putative, expressed
Chr7	21432601	> 188kb	21244872	21247832	2961	gene	LOC_Os07g35520	glucan endo-1,3-beta-glucosidase precursor, putative, expressed
Chr7	21436304	> 191kb	21244872	21247832	2961	gene	LOC_Os07g35520	glucan endo-1,3-beta-glucosidase precursor, putative, expressed
Chr7	21439465	> 195kb	21244872	21247832	2961	gene	LOC_Os07g35520	glucan endo-1,3-beta-glucosidase precursor, putative, expressed
Chr7	21144725	< 117kb	21261787	21264263	2477	gene	LOC_Os07g35530	expressed protein
Chr7	21351207	> 89kb	21261787	21264263	2477	gene	LOC_Os07g35530	expressed protein
Chr7	21432526	> 171kb	21261787	21264263	2477	gene	LOC_Os07g35530	expressed protein
Chr7	21432601	> 171kb	21261787	21264263	2477	gene	LOC_Os07g35530	expressed protein
Chr7	21436304	> 175kb	21261787	21264263	2477	gene	LOC_Os07g35530	expressed protein
Chr7	21439465	> 178kb	21261787	21264263	2477	gene	LOC_Os07g35530	expressed protein
Chr7	21453371	> 192kb	21261787	21264263	2477	gene	LOC_Os07g35530	expressed protein
Chr7	21453954	> 192kb	21261787	21264263	2477	gene	LOC_Os07g35530	expressed protein
Chr7	21144725	< 121kb	21265833	21269391	3559	gene	LOC_Os07g35540	TKL_IRAK_DUF26-lc.19 - DUF26 kinases have homology to DUF26 containing loci, expressed
Chr7	21351207	> 85kb	21265833	21269391	3559	gene	LOC_Os07g35540	TKL_IRAK_DUF26-lc.19 - DUF26 kinases have homology to DUF26 containing loci, expressed
Chr7	21432526	> 167kb	21265833	21269391	3559	gene	LOC_Os07g35540	TKL_IRAK_DUF26-lc.19 - DUF26 kinases have homology to DUF26 containing loci, expressed
Chr7	21432601	> 167kb	21265833	21269391	3559	gene	LOC_Os07g35540	TKL_IRAK_DUF26-lc.19 - DUF26 kinases have homology to DUF26 containing loci, expressed
Chr7	21436304	> 170kb	21265833	21269391	3559	gene	LOC_Os07g35540	TKL_IRAK_DUF26-lc.19 - DUF26 kinases have homology to DUF26 containing loci, expressed
Chr7	21439465	> 174kb	21265833	21269391	3559	gene	LOC_Os07g35540	TKL_IRAK_DUF26-lc.19 - DUF26 kinases have homology to DUF26 containing loci, expressed
Chr7	21453371	> 188kb	21265833	21269391	3559	gene	LOC_Os07g35540	TKL_IRAK_DUF26-lc.19 - DUF26 kinases have homology to DUF26 containing loci, expressed
Chr7	21453954	> 188kb	21265833	21269391	3559	gene	LOC_Os07g35540	TKL_IRAK_DUF26-lc.19 - DUF26 kinases have homology to DUF26 containing loci, expressed
Chr7	21144725	< 126kb	21270714	21271130	417	gene	LOC_Os07g35550	transposon protein, putative, unclassified
Chr7	21351207	> 80kb	21270714	21271130	417	gene	LOC_Os07g35550	transposon protein, putative, unclassified
Chr7	21432526	> 162kb	21270714	21271130	417	gene	LOC_Os07g35550	transposon protein, putative, unclassified
Chr7	21432601	> 162kb	21270714	21271130	417	gene	LOC_Os07g35550	transposon protein, putative, unclassified
Chr7	21436304	> 166kb	21270714	21271130	417	gene	LOC_Os07g35550	transposon protein, putative, unclassified
Chr7	21439465	> 169kb	21270714	21271130	417	gene	LOC_Os07g35550	transposon protein, putative, unclassified
Chr7	21453371	> 183kb	21270714	21271130	417	gene	LOC_Os07g35550	transposon protein, putative, unclassified
Chr7	21453954	> 183kb	21270714	21271130	417	gene	LOC_Os07g35550	transposon protein, putative, unclassified
Chr7	21144725	< 136kb	21280300	21282637	2338	gene	LOC_Os07g35560	glucan endo-1,3-beta-glucosidase precursor, putative, expressed
Chr7	21351207	> 71kb	21280300	21282637	2338	gene	LOC_Os07g35560	glucan endo-1,3-beta-glucosidase precursor, putative, expressed
Chr7	21432526	> 152kb	21280300	21282637	2338	gene	LOC_Os07g35560	glucan endo-1,3-beta-glucosidase precursor, putative, expressed
Chr7	21432601	> 152kb	21280300	21282637	2338	gene	LOC_Os07g35560	glucan endo-1,3-beta-glucosidase precursor, putative, expressed
Chr7	21436304	> 156kb	21280300	21282637	2338	gene	LOC_Os07g35560	glucan endo-1,3-beta-glucosidase precursor, putative, expressed
Chr7	21439465	> 159kb	21280300	21282637	2338	gene	LOC_Os07g35560	glucan endo-1,3-beta-glucosidase precursor, putative, expressed
Chr7	21453371	> 173kb	21280300	21282637	2338	gene	LOC_Os07g35560	glucan endo-1,3-beta-glucosidase precursor, putative, expressed
Chr7	21453954	> 174kb	21280300	21282637	2338	gene	LOC_Os07g35560	glucan endo-1,3-beta-glucosidase precursor, putative, expressed
Chr7	21144725	< 148kb	21293128	21294138	1011	gene	LOC_Os07g35570	O-acyltransferase, putative, expressed
Chr7	21351207	> 58kb	21293128	21294138	1011	gene	LOC_Os07g35570	O-acyltransferase, putative, expressed
Chr7	21432526	> 139kb	21293128	21294138	1011	gene	LOC_Os07g35570	O-acyltransferase, putative, expressed
Chr7	21432601	> 139kb	21293128	21294138	1011	gene	LOC_Os07g35570	O-acyltransferase, putative, expressed
Chr7	21436304	> 143kb	21293128	21294138	1011	gene	LOC_Os07g35570	O-acyltransferase, putative, expressed
Chr7	21439465	> 146kb	21293128	21294138	1011	gene	LOC_Os07g35570	O-acyltransferase, putative, expressed
Chr7	21453371	> 160kb	21293128	21294138	1011	gene	LOC_Os07g35570	O-acyltransferase, putative, expressed
Chr7	21453954	> 161kb	21293128	21294138	1011	gene	LOC_Os07g35570	O-acyltransferase, putative, expressed
Chr7	21144725	< 150kb	21295196	21299576	4381	gene	LOC_Os07g35580	TKL_IRAK_DUF26-lc.20 - DUF26 kinases have homology to DUF26 containing loci, expressed
Chr7	21351207	> 56kb	21295196	21299576	4381	gene	LOC_Os07g35580	TKL_IRAK_DUF26-lc.20 - DUF26 kinases have homology to DUF26 containing loci, expressed
Chr7	21432526	> 137kb	21295196	21299576	4381	gene	LOC_Os07g35580	TKL_IRAK_DUF26-lc.20 - DUF26 kinases have homology to DUF26 containing loci, expressed
Chr7	21432601	> 137kb	21295196	21299576	4381	gene	LOC_Os07g35580	TKL_IRAK_DUF26-lc.20 - DUF26 kinases have homology to DUF26 containing loci, expressed
Chr7	21436304	> 141kb	21295196	21299576	4381	gene	LOC_Os07g35580	TKL_IRAK_DUF26-lc.20 - DUF26 kinases have homology to DUF26 containing loci, expressed
Chr7	21439465	> 144kb	21295196	21299576	4381	gene	LOC_Os07g35580	TKL_IRAK_DUF26-lc.20 - DUF26 kinases have homology to DUF26 containing loci, expressed
Chr7	21453371	> 158kb	21295196	21299576	4381	gene	LOC_Os07g35580	TKL_IRAK_DUF26-lc.20 - DUF26 kinases have homology to DUF26 containing loci, expressed
Chr7	21453954	> 159kb	21295196	21299576	4381	gene	LOC_Os07g35580	TKL_IRAK_DUF26-lc.20 - DUF26 kinases have homology to DUF26 containing loci, expressed
Chr7	21144725	< 155kb	21299629	21311339	11711	gene	LOC_Os07g35600	expressed protein
Chr7	21351207	> 52kb	21299629	21311339	11711	gene	LOC_Os07g35600	expressed protein
Chr7	21432526	> 133kb	21299629	21311339	11711	gene	LOC_Os07g35600	expressed protein
Chr7	21432601	> 133kb	21299629	21311339	11711	gene	LOC_Os07g35600	expressed protein
Chr7	21436304	> 137kb	21299629	21311339	11711	gene	LOC_Os07g35600	expressed protein
Chr7	21439465	> 140kb	21299629	21311339	11711	gene	LOC_Os07g35600	expressed protein
Chr7	21453371	> 154kb	21299629	21311339	11711	gene	LOC_Os07g35600	expressed protein
Chr7	21453954	> 154kb	21299629	21311339	11711	gene	LOC_Os07g35600	expressed protein
Chr7	21144725	< 171kb	21315434	21320392	4959	gene	LOC_Os07g35610	kelch repeat-containing protein, putative, expressed
Chr7	21351207	> 36kb	21315434	21320392	4959	gene	LOC_Os07g35610	kelch repeat-containing protein, putative, expressed
Chr7	21432526	> 117kb	21315434	21320392	4959	gene	LOC_Os07g35610	kelch repeat-containing protein, putative, expressed
Chr7	21432601	> 117kb	21315434	21320392	4959	gene	LOC_Os07g35610	kelch repeat-containing protein, putative, expressed
Chr7	21436304	> 121kb	21315434	21320392	4959	gene	LOC_Os07g35610	kelch repeat-containing protein, putative, expressed
Chr7	21439465	> 124kb	21315434	21320392	4959	gene	LOC_Os07g35610	kelch repeat-containing protein, putative, expressed
Chr7	21453371	> 138kb	21315434	21320392	4959	gene	LOC_Os07g35610	kelch repeat-containing protein, putative, expressed
Chr7	21453954	> 139kb	21315434	21320392	4959	gene	LOC_Os07g35610	kelch repeat-containing protein, putative, expressed
Chr7	21517843	> 202kb	21315434	21320392	4959	gene	LOC_Os07g35610	kelch repeat-containing protein, putative, expressed
Chr7	21144725	< 181kb	21325701	21326363	663	gene	LOC_Os07g35620	expressed protein
Chr7	21351207	> 26kb	21325701	21326363	663	gene	LOC_Os07g35620	expressed protein
Chr7	21432526	> 107kb	21325701	21326363	663	gene	LOC_Os07g35620	expressed protein
Chr7	21432601	> 107kb	21325701	21326363	663	gene	LOC_Os07g35620	expressed protein
Chr7	21436304	> 111kb	21325701	21326363	663	gene	LOC_Os07g35620	expressed protein
Chr7	21439465	> 114kb	21325701	21326363	663	gene	LOC_Os07g35620	expressed protein
Chr7	21453371	> 128kb	21325701	21326363	663	gene	LOC_Os07g35620	expressed protein
Chr7	21453954	> 128kb	21325701	21326363	663	gene	LOC_Os07g35620	expressed protein
Chr7	21517843	> 192kb	21325701	21326363	663	gene	LOC_Os07g35620	expressed protein
Chr7	21144725	< 189kb	21333580	21337607	4028	gene	LOC_Os07g35630	retrotransposon protein, putative, Ty3-gypsy subclass, expressed
Chr7	21351207	> 18kb	21333580	21337607	4028	gene	LOC_Os07g35630	retrotransposon protein, putative, Ty3-gypsy subclass, expressed
Chr7	21432526	> 99kb	21333580	21337607	4028	gene	LOC_Os07g35630	retrotransposon protein, putative, Ty3-gypsy subclass, expressed
Chr7	21432601	> 99kb	21333580	21337607	4028	gene	LOC_Os07g35630	retrotransposon protein, putative, Ty3-gypsy subclass, expressed
Chr7	21436304	> 103kb	21333580	21337607	4028	gene	LOC_Os07g35630	retrotransposon protein, putative, Ty3-gypsy subclass, expressed
Chr7	21439465	> 106kb	21333580	21337607	4028	gene	LOC_Os07g35630	retrotransposon protein, putative, Ty3-gypsy subclass, expressed
Chr7	21453371	> 120kb	21333580	21337607	4028	gene	LOC_Os07g35630	retrotransposon protein, putative, Ty3-gypsy subclass, expressed
Chr7	21453954	> 120kb	21333580	21337607	4028	gene	LOC_Os07g35630	retrotransposon protein, putative, Ty3-gypsy subclass, expressed
Chr7	21517843	> 184kb	21333580	21337607	4028	gene	LOC_Os07g35630	retrotransposon protein, putative, Ty3-gypsy subclass, expressed
Chr7	21351207	> 5kb	21345784	21346908	1125	gene	LOC_Os07g35640	expressed protein
Chr7	21432526	> 87kb	21345784	21346908	1125	gene	LOC_Os07g35640	expressed protein
Chr7	21432601	> 87kb	21345784	21346908	1125	gene	LOC_Os07g35640	expressed protein
Chr7	21436304	> 91kb	21345784	21346908	1125	gene	LOC_Os07g35640	expressed protein
Chr7	21439465	> 94kb	21345784	21346908	1125	gene	LOC_Os07g35640	expressed protein
Chr7	21453371	> 108kb	21345784	21346908	1125	gene	LOC_Os07g35640	expressed protein
Chr7	21453954	> 108kb	21345784	21346908	1125	gene	LOC_Os07g35640	expressed protein
Chr7	21517843	> 172kb	21345784	21346908	1125	gene	LOC_Os07g35640	expressed protein
Chr7	21351207	< 2kb	21353081	21356652	3572	gene	LOC_Os07g35650	TKL_IRAK_DUF26-lc.2 - DUF26 kinases have homology to DUF26 containing loci, expressed
Chr7	21432526	> 79kb	21353081	21356652	3572	gene	LOC_Os07g35650	TKL_IRAK_DUF26-lc.2 - DUF26 kinases have homology to DUF26 containing loci, expressed
Chr7	21432601	> 80kb	21353081	21356652	3572	gene	LOC_Os07g35650	TKL_IRAK_DUF26-lc.2 - DUF26 kinases have homology to DUF26 containing loci, expressed
Chr7	21436304	> 83kb	21353081	21356652	3572	gene	LOC_Os07g35650	TKL_IRAK_DUF26-lc.2 - DUF26 kinases have homology to DUF26 containing loci, expressed
Chr7	21439465	> 86kb	21353081	21356652	3572	gene	LOC_Os07g35650	TKL_IRAK_DUF26-lc.2 - DUF26 kinases have homology to DUF26 containing loci, expressed
Chr7	21453371	> 100kb	21353081	21356652	3572	gene	LOC_Os07g35650	TKL_IRAK_DUF26-lc.2 - DUF26 kinases have homology to DUF26 containing loci, expressed
Chr7	21453954	> 101kb	21353081	21356652	3572	gene	LOC_Os07g35650	TKL_IRAK_DUF26-lc.2 - DUF26 kinases have homology to DUF26 containing loci, expressed
Chr7	21517843	> 165kb	21353081	21356652	3572	gene	LOC_Os07g35650	TKL_IRAK_DUF26-lc.2 - DUF26 kinases have homology to DUF26 containing loci, expressed
Chr7	21351207	< 8kb	21359653	21366555	6903	gene	LOC_Os07g35660	TKL_IRAK_DUF26-lc.21 - DUF26 kinases have homology to DUF26 containing loci, expressed
Chr7	21432526	> 73kb	21359653	21366555	6903	gene	LOC_Os07g35660	TKL_IRAK_DUF26-lc.21 - DUF26 kinases have homology to DUF26 containing loci, expressed
Chr7	21432601	> 73kb	21359653	21366555	6903	gene	LOC_Os07g35660	TKL_IRAK_DUF26-lc.21 - DUF26 kinases have homology to DUF26 containing loci, expressed
Chr7	21436304	> 77kb	21359653	21366555	6903	gene	LOC_Os07g35660	TKL_IRAK_DUF26-lc.21 - DUF26 kinases have homology to DUF26 containing loci, expressed
Chr7	21439465	> 80kb	21359653	21366555	6903	gene	LOC_Os07g35660	TKL_IRAK_DUF26-lc.21 - DUF26 kinases have homology to DUF26 containing loci, expressed
Chr7	21453371	> 94kb	21359653	21366555	6903	gene	LOC_Os07g35660	TKL_IRAK_DUF26-lc.21 - DUF26 kinases have homology to DUF26 containing loci, expressed
Chr7	21453954	> 94kb	21359653	21366555	6903	gene	LOC_Os07g35660	TKL_IRAK_DUF26-lc.21 - DUF26 kinases have homology to DUF26 containing loci, expressed
Chr7	21517843	> 158kb	21359653	21366555	6903	gene	LOC_Os07g35660	TKL_IRAK_DUF26-lc.21 - DUF26 kinases have homology to DUF26 containing loci, expressed
Chr7	21351207	< 16kb	21367512	21367919	408	gene	LOC_Os07g35670	hypothetical protein
Chr7	21432526	> 65kb	21367512	21367919	408	gene	LOC_Os07g35670	hypothetical protein
Chr7	21432601	> 65kb	21367512	21367919	408	gene	LOC_Os07g35670	hypothetical protein
Chr7	21436304	> 69kb	21367512	21367919	408	gene	LOC_Os07g35670	hypothetical protein
Chr7	21439465	> 72kb	21367512	21367919	408	gene	LOC_Os07g35670	hypothetical protein
Chr7	21453371	> 86kb	21367512	21367919	408	gene	LOC_Os07g35670	hypothetical protein
Chr7	21453954	> 86kb	21367512	21367919	408	gene	LOC_Os07g35670	hypothetical protein
Chr7	21517843	> 150kb	21367512	21367919	408	gene	LOC_Os07g35670	hypothetical protein
Chr7	21351207	< 17kb	21367969	21374694	6726	gene	LOC_Os07g35680	TKL_IRAK_DUF26-lc22 - DUF26 kinases have homology to DUF26 containing loci, expressed
Chr7	21432526	> 65kb	21367969	21374694	6726	gene	LOC_Os07g35680	TKL_IRAK_DUF26-lc22 - DUF26 kinases have homology to DUF26 containing loci, expressed
Chr7	21432601	> 65kb	21367969	21374694	6726	gene	LOC_Os07g35680	TKL_IRAK_DUF26-lc22 - DUF26 kinases have homology to DUF26 containing loci, expressed
Chr7	21436304	> 68kb	21367969	21374694	6726	gene	LOC_Os07g35680	TKL_IRAK_DUF26-lc22 - DUF26 kinases have homology to DUF26 containing loci, expressed
Chr7	21439465	> 71kb	21367969	21374694	6726	gene	LOC_Os07g35680	TKL_IRAK_DUF26-lc22 - DUF26 kinases have homology to DUF26 containing loci, expressed
Chr7	21453371	> 85kb	21367969	21374694	6726	gene	LOC_Os07g35680	TKL_IRAK_DUF26-lc22 - DUF26 kinases have homology to DUF26 containing loci, expressed
Chr7	21453954	> 86kb	21367969	21374694	6726	gene	LOC_Os07g35680	TKL_IRAK_DUF26-lc22 - DUF26 kinases have homology to DUF26 containing loci, expressed
Chr7	21517843	> 150kb	21367969	21374694	6726	gene	LOC_Os07g35680	TKL_IRAK_DUF26-lc22 - DUF26 kinases have homology to DUF26 containing loci, expressed
Chr7	21351207	< 27kb	21378090	21381273	3184	gene	LOC_Os07g35690	TKL_IRAK_DUF26-lc.3 - DUF26 kinases have homology to DUF26 containing loci, expressed
Chr7	21432526	> 54kb	21378090	21381273	3184	gene	LOC_Os07g35690	TKL_IRAK_DUF26-lc.3 - DUF26 kinases have homology to DUF26 containing loci, expressed
Chr7	21432601	> 55kb	21378090	21381273	3184	gene	LOC_Os07g35690	TKL_IRAK_DUF26-lc.3 - DUF26 kinases have homology to DUF26 containing loci, expressed
Chr7	21436304	> 58kb	21378090	21381273	3184	gene	LOC_Os07g35690	TKL_IRAK_DUF26-lc.3 - DUF26 kinases have homology to DUF26 containing loci, expressed
Chr7	21439465	> 61kb	21378090	21381273	3184	gene	LOC_Os07g35690	TKL_IRAK_DUF26-lc.3 - DUF26 kinases have homology to DUF26 containing loci, expressed
Chr7	21453371	> 75kb	21378090	21381273	3184	gene	LOC_Os07g35690	TKL_IRAK_DUF26-lc.3 - DUF26 kinases have homology to DUF26 containing loci, expressed
Chr7	21453954	> 76kb	21378090	21381273	3184	gene	LOC_Os07g35690	TKL_IRAK_DUF26-lc.3 - DUF26 kinases have homology to DUF26 containing loci, expressed
Chr7	21517843	> 140kb	21378090	21381273	3184	gene	LOC_Os07g35690	TKL_IRAK_DUF26-lc.3 - DUF26 kinases have homology to DUF26 containing loci, expressed
Chr7	21351207	< 34kb	21384747	21388284	3538	gene	LOC_Os07g35700	TKL_IRAK_DUF26-lc.4 - DUF26 kinases have homology to DUF26 containing loci, expressed
Chr7	21432526	> 48kb	21384747	21388284	3538	gene	LOC_Os07g35700	TKL_IRAK_DUF26-lc.4 - DUF26 kinases have homology to DUF26 containing loci, expressed
Chr7	21432601	> 48kb	21384747	21388284	3538	gene	LOC_Os07g35700	TKL_IRAK_DUF26-lc.4 - DUF26 kinases have homology to DUF26 containing loci, expressed
Chr7	21436304	> 52kb	21384747	21388284	3538	gene	LOC_Os07g35700	TKL_IRAK_DUF26-lc.4 - DUF26 kinases have homology to DUF26 containing loci, expressed
Chr7	21439465	> 55kb	21384747	21388284	3538	gene	LOC_Os07g35700	TKL_IRAK_DUF26-lc.4 - DUF26 kinases have homology to DUF26 containing loci, expressed
Chr7	21453371	> 69kb	21384747	21388284	3538	gene	LOC_Os07g35700	TKL_IRAK_DUF26-lc.4 - DUF26 kinases have homology to DUF26 containing loci, expressed
Chr7	21453954	> 69kb	21384747	21388284	3538	gene	LOC_Os07g35700	TKL_IRAK_DUF26-lc.4 - DUF26 kinases have homology to DUF26 containing loci, expressed
Chr7	21517843	> 133kb	21384747	21388284	3538	gene	LOC_Os07g35700	TKL_IRAK_DUF26-lc.4 - DUF26 kinases have homology to DUF26 containing loci, expressed
Chr7	21351207	< 37kb	21388674	21390277	1604	gene	LOC_Os07g35710	transposon protein, putative, unclassified, expressed
Chr7	21432526	> 44kb	21388674	21390277	1604	gene	LOC_Os07g35710	transposon protein, putative, unclassified, expressed
Chr7	21432601	> 44kb	21388674	21390277	1604	gene	LOC_Os07g35710	transposon protein, putative, unclassified, expressed
Chr7	21436304	> 48kb	21388674	21390277	1604	gene	LOC_Os07g35710	transposon protein, putative, unclassified, expressed
Chr7	21439465	> 51kb	21388674	21390277	1604	gene	LOC_Os07g35710	transposon protein, putative, unclassified, expressed
Chr7	21453371	> 65kb	21388674	21390277	1604	gene	LOC_Os07g35710	transposon protein, putative, unclassified, expressed
Chr7	21453954	> 65kb	21388674	21390277	1604	gene	LOC_Os07g35710	transposon protein, putative, unclassified, expressed
Chr7	21517843	> 129kb	21388674	21390277	1604	gene	LOC_Os07g35710	transposon protein, putative, unclassified, expressed
Chr7	21351207	< 40kb	21391473	21393560	2088	gene	LOC_Os07g35720	expressed protein
Chr7	21432526	> 41kb	21391473	21393560	2088	gene	LOC_Os07g35720	expressed protein
Chr7	21432601	> 41kb	21391473	21393560	2088	gene	LOC_Os07g35720	expressed protein
Chr7	21436304	> 45kb	21391473	21393560	2088	gene	LOC_Os07g35720	expressed protein
Chr7	21439465	> 48kb	21391473	21393560	2088	gene	LOC_Os07g35720	expressed protein
Chr7	21453371	> 62kb	21391473	21393560	2088	gene	LOC_Os07g35720	expressed protein
Chr7	21453954	> 62kb	21391473	21393560	2088	gene	LOC_Os07g35720	expressed protein
Chr7	21517843	> 126kb	21391473	21393560	2088	gene	LOC_Os07g35720	expressed protein
Chr7	21351207	< 44kb	21395195	21396704	1510	gene	LOC_Os07g35730	TKL_IRAK_DUF26-lc.23 - DUF26 kinases have homology to DUF26 containing loci, expressed
Chr7	21432526	> 37kb	21395195	21396704	1510	gene	LOC_Os07g35730	TKL_IRAK_DUF26-lc.23 - DUF26 kinases have homology to DUF26 containing loci, expressed
Chr7	21432601	> 37kb	21395195	21396704	1510	gene	LOC_Os07g35730	TKL_IRAK_DUF26-lc.23 - DUF26 kinases have homology to DUF26 containing loci, expressed
Chr7	21436304	> 41kb	21395195	21396704	1510	gene	LOC_Os07g35730	TKL_IRAK_DUF26-lc.23 - DUF26 kinases have homology to DUF26 containing loci, expressed
Chr7	21439465	> 44kb	21395195	21396704	1510	gene	LOC_Os07g35730	TKL_IRAK_DUF26-lc.23 - DUF26 kinases have homology to DUF26 containing loci, expressed
Chr7	21453371	> 58kb	21395195	21396704	1510	gene	LOC_Os07g35730	TKL_IRAK_DUF26-lc.23 - DUF26 kinases have homology to DUF26 containing loci, expressed
Chr7	21453954	> 59kb	21395195	21396704	1510	gene	LOC_Os07g35730	TKL_IRAK_DUF26-lc.23 - DUF26 kinases have homology to DUF26 containing loci, expressed
Chr7	21517843	> 123kb	21395195	21396704	1510	gene	LOC_Os07g35730	TKL_IRAK_DUF26-lc.23 - DUF26 kinases have homology to DUF26 containing loci, expressed
Chr7	21351207	< 57kb	21407904	21411687	3784	gene	LOC_Os07g35740	TKL_IRAK_DUF26-ld.2 - DUF26 kinases have homology to DUF26 containing loci, expressed
Chr7	21432526	> 25kb	21407904	21411687	3784	gene	LOC_Os07g35740	TKL_IRAK_DUF26-ld.2 - DUF26 kinases have homology to DUF26 containing loci, expressed
Chr7	21432601	> 25kb	21407904	21411687	3784	gene	LOC_Os07g35740	TKL_IRAK_DUF26-ld.2 - DUF26 kinases have homology to DUF26 containing loci, expressed
Chr7	21436304	> 28kb	21407904	21411687	3784	gene	LOC_Os07g35740	TKL_IRAK_DUF26-ld.2 - DUF26 kinases have homology to DUF26 containing loci, expressed
Chr7	21439465	> 32kb	21407904	21411687	3784	gene	LOC_Os07g35740	TKL_IRAK_DUF26-ld.2 - DUF26 kinases have homology to DUF26 containing loci, expressed
Chr7	21453371	> 45kb	21407904	21411687	3784	gene	LOC_Os07g35740	TKL_IRAK_DUF26-ld.2 - DUF26 kinases have homology to DUF26 containing loci, expressed
Chr7	21453954	> 46kb	21407904	21411687	3784	gene	LOC_Os07g35740	TKL_IRAK_DUF26-ld.2 - DUF26 kinases have homology to DUF26 containing loci, expressed
Chr7	21517843	> 110kb	21407904	21411687	3784	gene	LOC_Os07g35740	TKL_IRAK_DUF26-ld.2 - DUF26 kinases have homology to DUF26 containing loci, expressed
Chr7	21351207	< 61kb	21412625	21419296	6672	gene	LOC_Os07g35750	TKL_IRAK_DUF26-ld.3 - DUF26 kinases have homology to DUF26 containing loci, expressed
Chr7	21432526	> 20kb	21412625	21419296	6672	gene	LOC_Os07g35750	TKL_IRAK_DUF26-ld.3 - DUF26 kinases have homology to DUF26 containing loci, expressed
Chr7	21432601	> 20kb	21412625	21419296	6672	gene	LOC_Os07g35750	TKL_IRAK_DUF26-ld.3 - DUF26 kinases have homology to DUF26 containing loci, expressed
Chr7	21436304	> 24kb	21412625	21419296	6672	gene	LOC_Os07g35750	TKL_IRAK_DUF26-ld.3 - DUF26 kinases have homology to DUF26 containing loci, expressed
Chr7	21439465	> 27kb	21412625	21419296	6672	gene	LOC_Os07g35750	TKL_IRAK_DUF26-ld.3 - DUF26 kinases have homology to DUF26 containing loci, expressed
Chr7	21453371	> 41kb	21412625	21419296	6672	gene	LOC_Os07g35750	TKL_IRAK_DUF26-ld.3 - DUF26 kinases have homology to DUF26 containing loci, expressed
Chr7	21453954	> 41kb	21412625	21419296	6672	gene	LOC_Os07g35750	TKL_IRAK_DUF26-ld.3 - DUF26 kinases have homology to DUF26 containing loci, expressed
Chr7	21517843	> 105kb	21412625	21419296	6672	gene	LOC_Os07g35750	TKL_IRAK_DUF26-ld.3 - DUF26 kinases have homology to DUF26 containing loci, expressed
Chr7	21351207	< 70kb	21421637	21422203	567	gene	LOC_Os07g35760	expressed protein
Chr7	21432526	> 11kb	21421637	21422203	567	gene	LOC_Os07g35760	expressed protein
Chr7	21432601	> 11kb	21421637	21422203	567	gene	LOC_Os07g35760	expressed protein
Chr7	21436304	> 15kb	21421637	21422203	567	gene	LOC_Os07g35760	expressed protein
Chr7	21439465	> 18kb	21421637	21422203	567	gene	LOC_Os07g35760	expressed protein
Chr7	21453371	> 32kb	21421637	21422203	567	gene	LOC_Os07g35760	expressed protein
Chr7	21453954	> 32kb	21421637	21422203	567	gene	LOC_Os07g35760	expressed protein
Chr7	21517843	> 96kb	21421637	21422203	567	gene	LOC_Os07g35760	expressed protein
Chr7	21351207	< 75kb	21426350	21427495	1146	gene	LOC_Os07g35770	TKL_IRAK_DUF26-ld.4 - DUF26 kinases have homology to DUF26 containing loci
Chr7	21432526	> 6kb	21426350	21427495	1146	gene	LOC_Os07g35770	TKL_IRAK_DUF26-ld.4 - DUF26 kinases have homology to DUF26 containing loci
Chr7	21432601	> 6kb	21426350	21427495	1146	gene	LOC_Os07g35770	TKL_IRAK_DUF26-ld.4 - DUF26 kinases have homology to DUF26 containing loci
Chr7	21436304	> 10kb	21426350	21427495	1146	gene	LOC_Os07g35770	TKL_IRAK_DUF26-ld.4 - DUF26 kinases have homology to DUF26 containing loci
Chr7	21439465	> 13kb	21426350	21427495	1146	gene	LOC_Os07g35770	TKL_IRAK_DUF26-ld.4 - DUF26 kinases have homology to DUF26 containing loci
Chr7	21453371	> 27kb	21426350	21427495	1146	gene	LOC_Os07g35770	TKL_IRAK_DUF26-ld.4 - DUF26 kinases have homology to DUF26 containing loci
Chr7	21453954	> 28kb	21426350	21427495	1146	gene	LOC_Os07g35770	TKL_IRAK_DUF26-ld.4 - DUF26 kinases have homology to DUF26 containing loci
Chr7	21517843	> 91kb	21426350	21427495	1146	gene	LOC_Os07g35770	TKL_IRAK_DUF26-ld.4 - DUF26 kinases have homology to DUF26 containing loci
Chr7	21351207	< 83kb	21434557	21437671	3115	gene	LOC_Os07g35790	TKL_IRAK_DUF26-ld.5 - DUF26 kinases have homology to DUF26 containing loci, expressed
Chr7	21432526	< 2kb	21434557	21437671	3115	gene	LOC_Os07g35790	TKL_IRAK_DUF26-ld.5 - DUF26 kinases have homology to DUF26 containing loci, expressed
Chr7	21432601	< 2kb	21434557	21437671	3115	gene	LOC_Os07g35790	TKL_IRAK_DUF26-ld.5 - DUF26 kinases have homology to DUF26 containing loci, expressed
Chr7	21436304	> 2kb	21434557	21437671	3115	gene	LOC_Os07g35790	TKL_IRAK_DUF26-ld.5 - DUF26 kinases have homology to DUF26 containing loci, expressed
Chr7	21439465	> 5kb	21434557	21437671	3115	gene	LOC_Os07g35790	TKL_IRAK_DUF26-ld.5 - DUF26 kinases have homology to DUF26 containing loci, expressed
Chr7	21453371	> 19kb	21434557	21437671	3115	gene	LOC_Os07g35790	TKL_IRAK_DUF26-ld.5 - DUF26 kinases have homology to DUF26 containing loci, expressed
Chr7	21453954	> 19kb	21434557	21437671	3115	gene	LOC_Os07g35790	TKL_IRAK_DUF26-ld.5 - DUF26 kinases have homology to DUF26 containing loci, expressed
Chr7	21517843	> 83kb	21434557	21437671	3115	gene	LOC_Os07g35790	TKL_IRAK_DUF26-ld.5 - DUF26 kinases have homology to DUF26 containing loci, expressed
Chr7	21351207	< 87kb	21438147	21440196	2050	gene	LOC_Os07g35800	hypothetical protein
Chr7	21432526	< 6kb	21438147	21440196	2050	gene	LOC_Os07g35800	hypothetical protein
Chr7	21432601	< 6kb	21438147	21440196	2050	gene	LOC_Os07g35800	hypothetical protein
Chr7	21436304	< 2kb	21438147	21440196	2050	gene	LOC_Os07g35800	hypothetical protein
Chr7	21439465	> 1kb	21438147	21440196	2050	gene	LOC_Os07g35800	hypothetical protein
Chr7	21453371	> 15kb	21438147	21440196	2050	gene	LOC_Os07g35800	hypothetical protein
Chr7	21453954	> 16kb	21438147	21440196	2050	gene	LOC_Os07g35800	hypothetical protein
Chr7	21517843	> 80kb	21438147	21440196	2050	gene	LOC_Os07g35800	hypothetical protein
Chr7	21351207	< 90kb	21441037	21444823	3787	gene	LOC_Os07g35810	TKL_IRAK_DUF26-ld.6 - DUF26 kinases have homology to DUF26 containing loci, expressed
Chr7	21432526	< 9kb	21441037	21444823	3787	gene	LOC_Os07g35810	TKL_IRAK_DUF26-ld.6 - DUF26 kinases have homology to DUF26 containing loci, expressed
Chr7	21432601	< 8kb	21441037	21444823	3787	gene	LOC_Os07g35810	TKL_IRAK_DUF26-ld.6 - DUF26 kinases have homology to DUF26 containing loci, expressed
Chr7	21436304	< 5kb	21441037	21444823	3787	gene	LOC_Os07g35810	TKL_IRAK_DUF26-ld.6 - DUF26 kinases have homology to DUF26 containing loci, expressed
Chr7	21439465	< 2kb	21441037	21444823	3787	gene	LOC_Os07g35810	TKL_IRAK_DUF26-ld.6 - DUF26 kinases have homology to DUF26 containing loci, expressed
Chr7	21453371	> 12kb	21441037	21444823	3787	gene	LOC_Os07g35810	TKL_IRAK_DUF26-ld.6 - DUF26 kinases have homology to DUF26 containing loci, expressed
Chr7	21453954	> 13kb	21441037	21444823	3787	gene	LOC_Os07g35810	TKL_IRAK_DUF26-ld.6 - DUF26 kinases have homology to DUF26 containing loci, expressed
Chr7	21517843	> 77kb	21441037	21444823	3787	gene	LOC_Os07g35810	TKL_IRAK_DUF26-ld.6 - DUF26 kinases have homology to DUF26 containing loci, expressed
Chr7	21351207	< 97kb	21448087	21448443	357	gene	LOC_Os07g35820	expressed protein
Chr7	21432526	< 16kb	21448087	21448443	357	gene	LOC_Os07g35820	expressed protein
Chr7	21432601	< 15kb	21448087	21448443	357	gene	LOC_Os07g35820	expressed protein
Chr7	21436304	< 12kb	21448087	21448443	357	gene	LOC_Os07g35820	expressed protein
Chr7	21439465	< 9kb	21448087	21448443	357	gene	LOC_Os07g35820	expressed protein
Chr7	21453371	> 5kb	21448087	21448443	357	gene	LOC_Os07g35820	expressed protein
Chr7	21453954	> 6kb	21448087	21448443	357	gene	LOC_Os07g35820	expressed protein
Chr7	21517843	> 70kb	21448087	21448443	357	gene	LOC_Os07g35820	expressed protein
Chr7	21351207	< 106kb	21457303	21460283	2981	gene	LOC_Os07g35840	transposon protein, putative, CACTA, En/Spm sub-class, expressed
Chr7	21432526	< 25kb	21457303	21460283	2981	gene	LOC_Os07g35840	transposon protein, putative, CACTA, En/Spm sub-class, expressed
Chr7	21432601	< 25kb	21457303	21460283	2981	gene	LOC_Os07g35840	transposon protein, putative, CACTA, En/Spm sub-class, expressed
Chr7	21436304	< 21kb	21457303	21460283	2981	gene	LOC_Os07g35840	transposon protein, putative, CACTA, En/Spm sub-class, expressed
Chr7	21439465	< 18kb	21457303	21460283	2981	gene	LOC_Os07g35840	transposon protein, putative, CACTA, En/Spm sub-class, expressed
Chr7	21453371	< 4kb	21457303	21460283	2981	gene	LOC_Os07g35840	transposon protein, putative, CACTA, En/Spm sub-class, expressed
Chr7	21453954	< 3kb	21457303	21460283	2981	gene	LOC_Os07g35840	transposon protein, putative, CACTA, En/Spm sub-class, expressed
Chr7	21517843	> 61kb	21457303	21460283	2981	gene	LOC_Os07g35840	transposon protein, putative, CACTA, En/Spm sub-class, expressed
Chr7	21351207	< 114kb	21465220	21466378	1159	gene	LOC_Os07g35860	plastocyanin-like domain containing protein, putative, expressed
Chr7	21432526	< 33kb	21465220	21466378	1159	gene	LOC_Os07g35860	plastocyanin-like domain containing protein, putative, expressed
Chr7	21432601	< 33kb	21465220	21466378	1159	gene	LOC_Os07g35860	plastocyanin-like domain containing protein, putative, expressed
Chr7	21436304	< 29kb	21465220	21466378	1159	gene	LOC_Os07g35860	plastocyanin-like domain containing protein, putative, expressed
Chr7	21439465	< 26kb	21465220	21466378	1159	gene	LOC_Os07g35860	plastocyanin-like domain containing protein, putative, expressed
Chr7	21453371	< 12kb	21465220	21466378	1159	gene	LOC_Os07g35860	plastocyanin-like domain containing protein, putative, expressed
Chr7	21453954	< 11kb	21465220	21466378	1159	gene	LOC_Os07g35860	plastocyanin-like domain containing protein, putative, expressed
Chr7	21517843	> 53kb	21465220	21466378	1159	gene	LOC_Os07g35860	plastocyanin-like domain containing protein, putative, expressed
Chr7	21351207	< 116kb	21466736	21469857	3122	gene	LOC_Os07g35870	basic helix-loop-helix DND-binding domain containing protein, expressed
Chr7	21432526	< 34kb	21466736	21469857	3122	gene	LOC_Os07g35870	basic helix-loop-helix DND-binding domain containing protein, expressed
Chr7	21432601	< 34kb	21466736	21469857	3122	gene	LOC_Os07g35870	basic helix-loop-helix DND-binding domain containing protein, expressed
Chr7	21436304	< 30kb	21466736	21469857	3122	gene	LOC_Os07g35870	basic helix-loop-helix DND-binding domain containing protein, expressed
Chr7	21439465	< 27kb	21466736	21469857	3122	gene	LOC_Os07g35870	basic helix-loop-helix DND-binding domain containing protein, expressed
Chr7	21453371	< 13kb	21466736	21469857	3122	gene	LOC_Os07g35870	basic helix-loop-helix DND-binding domain containing protein, expressed
Chr7	21453954	< 13kb	21466736	21469857	3122	gene	LOC_Os07g35870	basic helix-loop-helix DND-binding domain containing protein, expressed
Chr7	21517843	> 51kb	21466736	21469857	3122	gene	LOC_Os07g35870	basic helix-loop-helix DND-binding domain containing protein, expressed
Chr7	21351207	< 120kb	21471055	21473327	2273	gene	LOC_Os07g35880	beta-amylase, putative, expressed
Chr7	21432526	< 39kb	21471055	21473327	2273	gene	LOC_Os07g35880	beta-amylase, putative, expressed
Chr7	21432601	< 38kb	21471055	21473327	2273	gene	LOC_Os07g35880	beta-amylase, putative, expressed
Chr7	21436304	< 35kb	21471055	21473327	2273	gene	LOC_Os07g35880	beta-amylase, putative, expressed
Chr7	21439465	< 32kb	21471055	21473327	2273	gene	LOC_Os07g35880	beta-amylase, putative, expressed
Chr7	21453371	< 18kb	21471055	21473327	2273	gene	LOC_Os07g35880	beta-amylase, putative, expressed
Chr7	21453954	< 17kb	21471055	21473327	2273	gene	LOC_Os07g35880	beta-amylase, putative, expressed
Chr7	21517843	> 47kb	21471055	21473327	2273	gene	LOC_Os07g35880	beta-amylase, putative, expressed
Chr7	21351207	< 135kb	21486604	21504544	17941	gene	LOC_Os07g35920	expressed protein
Chr7	21432526	< 54kb	21486604	21504544	17941	gene	LOC_Os07g35920	expressed protein
Chr7	21432601	< 54kb	21486604	21504544	17941	gene	LOC_Os07g35920	expressed protein
Chr7	21436304	< 50kb	21486604	21504544	17941	gene	LOC_Os07g35920	expressed protein
Chr7	21439465	< 47kb	21486604	21504544	17941	gene	LOC_Os07g35920	expressed protein
Chr7	21453371	< 33kb	21486604	21504544	17941	gene	LOC_Os07g35920	expressed protein
Chr7	21453954	< 33kb	21486604	21504544	17941	gene	LOC_Os07g35920	expressed protein
Chr7	21517843	> 31kb	21486604	21504544	17941	gene	LOC_Os07g35920	expressed protein
Chr7	21351207	< 153kb	21503815	21506356	2542	gene	LOC_Os07g35940	beta-amylase, putative, expressed
Chr7	21432526	< 71kb	21503815	21506356	2542	gene	LOC_Os07g35940	beta-amylase, putative, expressed
Chr7	21432601	< 71kb	21503815	21506356	2542	gene	LOC_Os07g35940	beta-amylase, putative, expressed
Chr7	21436304	< 68kb	21503815	21506356	2542	gene	LOC_Os07g35940	beta-amylase, putative, expressed
Chr7	21439465	< 64kb	21503815	21506356	2542	gene	LOC_Os07g35940	beta-amylase, putative, expressed
Chr7	21453371	< 50kb	21503815	21506356	2542	gene	LOC_Os07g35940	beta-amylase, putative, expressed
Chr7	21453954	< 50kb	21503815	21506356	2542	gene	LOC_Os07g35940	beta-amylase, putative, expressed
Chr7	21517843	> 14kb	21503815	21506356	2542	gene	LOC_Os07g35940	beta-amylase, putative, expressed
Chr7	21351207	< 159kb	21509949	21510851	903	gene	LOC_Os07g35950	expressed protein
Chr7	21432526	< 77kb	21509949	21510851	903	gene	LOC_Os07g35950	expressed protein
Chr7	21432601	< 77kb	21509949	21510851	903	gene	LOC_Os07g35950	expressed protein
Chr7	21436304	< 74kb	21509949	21510851	903	gene	LOC_Os07g35950	expressed protein
Chr7	21439465	< 70kb	21509949	21510851	903	gene	LOC_Os07g35950	expressed protein
Chr7	21453371	< 57kb	21509949	21510851	903	gene	LOC_Os07g35950	expressed protein
Chr7	21453954	< 56kb	21509949	21510851	903	gene	LOC_Os07g35950	expressed protein
Chr7	21517843	> 8kb	21509949	21510851	903	gene	LOC_Os07g35950	expressed protein
Chr7	21351207	< 162kb	21513062	21517011	3950	gene	LOC_Os07g35960	expressed protein
Chr7	21432526	< 81kb	21513062	21517011	3950	gene	LOC_Os07g35960	expressed protein
Chr7	21432601	< 80kb	21513062	21517011	3950	gene	LOC_Os07g35960	expressed protein
Chr7	21436304	< 77kb	21513062	21517011	3950	gene	LOC_Os07g35960	expressed protein
Chr7	21439465	< 74kb	21513062	21517011	3950	gene	LOC_Os07g35960	expressed protein
Chr7	21453371	< 60kb	21513062	21517011	3950	gene	LOC_Os07g35960	expressed protein
Chr7	21453954	< 59kb	21513062	21517011	3950	gene	LOC_Os07g35960	expressed protein
Chr7	21517843	> 5kb	21513062	21517011	3950	gene	LOC_Os07g35960	expressed protein
Chr7	21351207	< 167kb	21518519	21519953	1435	gene	LOC_Os07g35970	SMP-30/Gluconolaconase/LRE-like region containing protein, expressed
Chr7	21432526	< 86kb	21518519	21519953	1435	gene	LOC_Os07g35970	SMP-30/Gluconolaconase/LRE-like region containing protein, expressed
Chr7	21432601	< 86kb	21518519	21519953	1435	gene	LOC_Os07g35970	SMP-30/Gluconolaconase/LRE-like region containing protein, expressed
Chr7	21436304	< 82kb	21518519	21519953	1435	gene	LOC_Os07g35970	SMP-30/Gluconolaconase/LRE-like region containing protein, expressed
Chr7	21439465	< 79kb	21518519	21519953	1435	gene	LOC_Os07g35970	SMP-30/Gluconolaconase/LRE-like region containing protein, expressed
Chr7	21453371	< 65kb	21518519	21519953	1435	gene	LOC_Os07g35970	SMP-30/Gluconolaconase/LRE-like region containing protein, expressed
Chr7	21453954	< 65kb	21518519	21519953	1435	gene	LOC_Os07g35970	SMP-30/Gluconolaconase/LRE-like region containing protein, expressed
Chr7	21517843	< 1kb	21518519	21519953	1435	gene	LOC_Os07g35970	SMP-30/Gluconolaconase/LRE-like region containing protein, expressed
Chr7	21351207	< 169kb	21520374	21522072	1699	gene	LOC_Os07g35979	expressed protein
Chr7	21432526	< 88kb	21520374	21522072	1699	gene	LOC_Os07g35979	expressed protein
Chr7	21432601	< 88kb	21520374	21522072	1699	gene	LOC_Os07g35979	expressed protein
Chr7	21436304	< 84kb	21520374	21522072	1699	gene	LOC_Os07g35979	expressed protein
Chr7	21439465	< 81kb	21520374	21522072	1699	gene	LOC_Os07g35979	expressed protein
Chr7	21453371	< 67kb	21520374	21522072	1699	gene	LOC_Os07g35979	expressed protein
Chr7	21453954	< 66kb	21520374	21522072	1699	gene	LOC_Os07g35979	expressed protein
Chr7	21517843	< 3kb	21520374	21522072	1699	gene	LOC_Os07g35979	expressed protein
Chr7	21351207	< 173kb	21524199	21528261	4063	gene	LOC_Os07g35985	expressed protein
Chr7	21432526	< 92kb	21524199	21528261	4063	gene	LOC_Os07g35985	expressed protein
Chr7	21432601	< 92kb	21524199	21528261	4063	gene	LOC_Os07g35985	expressed protein
Chr7	21436304	< 88kb	21524199	21528261	4063	gene	LOC_Os07g35985	expressed protein
Chr7	21439465	< 85kb	21524199	21528261	4063	gene	LOC_Os07g35985	expressed protein
Chr7	21453371	< 71kb	21524199	21528261	4063	gene	LOC_Os07g35985	expressed protein
Chr7	21453954	< 70kb	21524199	21528261	4063	gene	LOC_Os07g35985	expressed protein
Chr7	21517843	< 6kb	21524199	21528261	4063	gene	LOC_Os07g35985	expressed protein
Chr7	21351207	< 180kb	21531376	21532128	753	gene	LOC_Os07g35990	strictosidine synthase 1 precursor, putative, expressed
Chr7	21432526	< 99kb	21531376	21532128	753	gene	LOC_Os07g35990	strictosidine synthase 1 precursor, putative, expressed
Chr7	21432601	< 99kb	21531376	21532128	753	gene	LOC_Os07g35990	strictosidine synthase 1 precursor, putative, expressed
Chr7	21436304	< 95kb	21531376	21532128	753	gene	LOC_Os07g35990	strictosidine synthase 1 precursor, putative, expressed
Chr7	21439465	< 92kb	21531376	21532128	753	gene	LOC_Os07g35990	strictosidine synthase 1 precursor, putative, expressed
Chr7	21453371	< 78kb	21531376	21532128	753	gene	LOC_Os07g35990	strictosidine synthase 1 precursor, putative, expressed
Chr7	21453954	< 77kb	21531376	21532128	753	gene	LOC_Os07g35990	strictosidine synthase 1 precursor, putative, expressed
Chr7	21517843	< 14kb	21531376	21532128	753	gene	LOC_Os07g35990	strictosidine synthase 1 precursor, putative, expressed
Chr7	21351207	< 182kb	21532743	21537675	4933	gene	LOC_Os07g36000	retrotransposon protein, putative, unclassified, expressed
Chr7	21432526	< 100kb	21532743	21537675	4933	gene	LOC_Os07g36000	retrotransposon protein, putative, unclassified, expressed
Chr7	21432601	< 100kb	21532743	21537675	4933	gene	LOC_Os07g36000	retrotransposon protein, putative, unclassified, expressed
Chr7	21436304	< 96kb	21532743	21537675	4933	gene	LOC_Os07g36000	retrotransposon protein, putative, unclassified, expressed
Chr7	21439465	< 93kb	21532743	21537675	4933	gene	LOC_Os07g36000	retrotransposon protein, putative, unclassified, expressed
Chr7	21453371	< 79kb	21532743	21537675	4933	gene	LOC_Os07g36000	retrotransposon protein, putative, unclassified, expressed
Chr7	21453954	< 79kb	21532743	21537675	4933	gene	LOC_Os07g36000	retrotransposon protein, putative, unclassified, expressed
Chr7	21517843	< 15kb	21532743	21537675	4933	gene	LOC_Os07g36000	retrotransposon protein, putative, unclassified, expressed
Chr7	21351207	< 190kb	21541341	21550919	9579	gene	LOC_Os07g36010	transposon protein, putative, unclassified, expressed
Chr7	21432526	< 109kb	21541341	21550919	9579	gene	LOC_Os07g36010	transposon protein, putative, unclassified, expressed
Chr7	21432601	< 109kb	21541341	21550919	9579	gene	LOC_Os07g36010	transposon protein, putative, unclassified, expressed
Chr7	21436304	< 105kb	21541341	21550919	9579	gene	LOC_Os07g36010	transposon protein, putative, unclassified, expressed
Chr7	21439465	< 102kb	21541341	21550919	9579	gene	LOC_Os07g36010	transposon protein, putative, unclassified, expressed
Chr7	21453371	< 88kb	21541341	21550919	9579	gene	LOC_Os07g36010	transposon protein, putative, unclassified, expressed
Chr7	21453954	< 87kb	21541341	21550919	9579	gene	LOC_Os07g36010	transposon protein, putative, unclassified, expressed
Chr7	21517843	< 23kb	21541341	21550919	9579	gene	LOC_Os07g36010	transposon protein, putative, unclassified, expressed
Chr7	21432526	< 119kb	21551528	21552142	615	gene	LOC_Os07g36020	latency associated nuclear antigen, putative, expressed
Chr7	21432601	< 119kb	21551528	21552142	615	gene	LOC_Os07g36020	latency associated nuclear antigen, putative, expressed
Chr7	21436304	< 115kb	21551528	21552142	615	gene	LOC_Os07g36020	latency associated nuclear antigen, putative, expressed
Chr7	21439465	< 112kb	21551528	21552142	615	gene	LOC_Os07g36020	latency associated nuclear antigen, putative, expressed
Chr7	21453371	< 98kb	21551528	21552142	615	gene	LOC_Os07g36020	latency associated nuclear antigen, putative, expressed
Chr7	21453954	< 98kb	21551528	21552142	615	gene	LOC_Os07g36020	latency associated nuclear antigen, putative, expressed
Chr7	21517843	< 34kb	21551528	21552142	615	gene	LOC_Os07g36020	latency associated nuclear antigen, putative, expressed
Chr7	21432526	< 122kb	21554592	21557630	3039	gene	LOC_Os07g36030	transposon protein, putative, CACTA, En/Spm sub-class, expressed
Chr7	21432601	< 122kb	21554592	21557630	3039	gene	LOC_Os07g36030	transposon protein, putative, CACTA, En/Spm sub-class, expressed
Chr7	21436304	< 118kb	21554592	21557630	3039	gene	LOC_Os07g36030	transposon protein, putative, CACTA, En/Spm sub-class, expressed
Chr7	21439465	< 115kb	21554592	21557630	3039	gene	LOC_Os07g36030	transposon protein, putative, CACTA, En/Spm sub-class, expressed
Chr7	21453371	< 101kb	21554592	21557630	3039	gene	LOC_Os07g36030	transposon protein, putative, CACTA, En/Spm sub-class, expressed
Chr7	21453954	< 101kb	21554592	21557630	3039	gene	LOC_Os07g36030	transposon protein, putative, CACTA, En/Spm sub-class, expressed
Chr7	21517843	< 37kb	21554592	21557630	3039	gene	LOC_Os07g36030	transposon protein, putative, CACTA, En/Spm sub-class, expressed
Chr7	21432526	< 126kb	21558783	21559529	747	gene	LOC_Os07g36040	strictosidine synthase 1 precursor, putative, expressed
Chr7	21432601	< 126kb	21558783	21559529	747	gene	LOC_Os07g36040	strictosidine synthase 1 precursor, putative, expressed
Chr7	21436304	< 122kb	21558783	21559529	747	gene	LOC_Os07g36040	strictosidine synthase 1 precursor, putative, expressed
Chr7	21439465	< 119kb	21558783	21559529	747	gene	LOC_Os07g36040	strictosidine synthase 1 precursor, putative, expressed
Chr7	21453371	< 105kb	21558783	21559529	747	gene	LOC_Os07g36040	strictosidine synthase 1 precursor, putative, expressed
Chr7	21453954	< 105kb	21558783	21559529	747	gene	LOC_Os07g36040	strictosidine synthase 1 precursor, putative, expressed
Chr7	21517843	< 41kb	21558783	21559529	747	gene	LOC_Os07g36040	strictosidine synthase 1 precursor, putative, expressed
Chr7	21432526	< 129kb	21561517	21562026	510	gene	LOC_Os07g36050	expressed protein
Chr7	21432601	< 129kb	21561517	21562026	510	gene	LOC_Os07g36050	expressed protein
Chr7	21436304	< 125kb	21561517	21562026	510	gene	LOC_Os07g36050	expressed protein
Chr7	21439465	< 122kb	21561517	21562026	510	gene	LOC_Os07g36050	expressed protein
Chr7	21453371	< 108kb	21561517	21562026	510	gene	LOC_Os07g36050	expressed protein
Chr7	21453954	< 108kb	21561517	21562026	510	gene	LOC_Os07g36050	expressed protein
Chr7	21517843	< 44kb	21561517	21562026	510	gene	LOC_Os07g36050	expressed protein
Chr7	21432526	< 132kb	21564056	21565111	1056	gene	LOC_Os07g36060	SMP-30/Gluconolaconase/LRE-like region containing protein, expressed
Chr7	21432601	< 131kb	21564056	21565111	1056	gene	LOC_Os07g36060	SMP-30/Gluconolaconase/LRE-like region containing protein, expressed
Chr7	21436304	< 128kb	21564056	21565111	1056	gene	LOC_Os07g36060	SMP-30/Gluconolaconase/LRE-like region containing protein, expressed
Chr7	21439465	< 125kb	21564056	21565111	1056	gene	LOC_Os07g36060	SMP-30/Gluconolaconase/LRE-like region containing protein, expressed
Chr7	21453371	< 111kb	21564056	21565111	1056	gene	LOC_Os07g36060	SMP-30/Gluconolaconase/LRE-like region containing protein, expressed
Chr7	21453954	< 110kb	21564056	21565111	1056	gene	LOC_Os07g36060	SMP-30/Gluconolaconase/LRE-like region containing protein, expressed
Chr7	21517843	< 46kb	21564056	21565111	1056	gene	LOC_Os07g36060	SMP-30/Gluconolaconase/LRE-like region containing protein, expressed
Chr7	21432526	< 133kb	21565821	21569322	3502	gene	LOC_Os07g36070	retrotransposon protein, putative, unclassified, expressed
Chr7	21432601	< 133kb	21565821	21569322	3502	gene	LOC_Os07g36070	retrotransposon protein, putative, unclassified, expressed
Chr7	21436304	< 130kb	21565821	21569322	3502	gene	LOC_Os07g36070	retrotransposon protein, putative, unclassified, expressed
Chr7	21439465	< 126kb	21565821	21569322	3502	gene	LOC_Os07g36070	retrotransposon protein, putative, unclassified, expressed
Chr7	21453371	< 112kb	21565821	21569322	3502	gene	LOC_Os07g36070	retrotransposon protein, putative, unclassified, expressed
Chr7	21453954	< 112kb	21565821	21569322	3502	gene	LOC_Os07g36070	retrotransposon protein, putative, unclassified, expressed
Chr7	21517843	< 48kb	21565821	21569322	3502	gene	LOC_Os07g36070	retrotransposon protein, putative, unclassified, expressed
Chr7	21432526	< 142kb	21574435	21579332	4898	gene	LOC_Os07g36090	ribosomal protein L28 protein, putative, expressed
Chr7	21432601	< 142kb	21574435	21579332	4898	gene	LOC_Os07g36090	ribosomal protein L28 protein, putative, expressed
Chr7	21436304	< 138kb	21574435	21579332	4898	gene	LOC_Os07g36090	ribosomal protein L28 protein, putative, expressed
Chr7	21439465	< 135kb	21574435	21579332	4898	gene	LOC_Os07g36090	ribosomal protein L28 protein, putative, expressed
Chr7	21453371	< 121kb	21574435	21579332	4898	gene	LOC_Os07g36090	ribosomal protein L28 protein, putative, expressed
Chr7	21453954	< 120kb	21574435	21579332	4898	gene	LOC_Os07g36090	ribosomal protein L28 protein, putative, expressed
Chr7	21517843	< 57kb	21574435	21579332	4898	gene	LOC_Os07g36090	ribosomal protein L28 protein, putative, expressed
Chr7	21432526	< 142kb	21574435	21576033	1599	gene	LOC_Os07g36080	oxygen evolving enhancer protein 3 domain containing protein, expressed
Chr7	21432601	< 142kb	21574435	21576033	1599	gene	LOC_Os07g36080	oxygen evolving enhancer protein 3 domain containing protein, expressed
Chr7	21436304	< 138kb	21574435	21576033	1599	gene	LOC_Os07g36080	oxygen evolving enhancer protein 3 domain containing protein, expressed
Chr7	21439465	< 135kb	21574435	21576033	1599	gene	LOC_Os07g36080	oxygen evolving enhancer protein 3 domain containing protein, expressed
Chr7	21453371	< 121kb	21574435	21576033	1599	gene	LOC_Os07g36080	oxygen evolving enhancer protein 3 domain containing protein, expressed
Chr7	21453954	< 120kb	21574435	21576033	1599	gene	LOC_Os07g36080	oxygen evolving enhancer protein 3 domain containing protein, expressed
Chr7	21517843	< 57kb	21574435	21576033	1599	gene	LOC_Os07g36080	oxygen evolving enhancer protein 3 domain containing protein, expressed
Chr7	21432526	< 147kb	21579952	21580704	753	gene	LOC_Os07g36100	transposon protein, putative, unclassified, expressed
Chr7	21432601	< 147kb	21579952	21580704	753	gene	LOC_Os07g36100	transposon protein, putative, unclassified, expressed
Chr7	21436304	< 144kb	21579952	21580704	753	gene	LOC_Os07g36100	transposon protein, putative, unclassified, expressed
Chr7	21439465	< 140kb	21579952	21580704	753	gene	LOC_Os07g36100	transposon protein, putative, unclassified, expressed
Chr7	21453371	< 127kb	21579952	21580704	753	gene	LOC_Os07g36100	transposon protein, putative, unclassified, expressed
Chr7	21453954	< 126kb	21579952	21580704	753	gene	LOC_Os07g36100	transposon protein, putative, unclassified, expressed
Chr7	21517843	< 62kb	21579952	21580704	753	gene	LOC_Os07g36100	transposon protein, putative, unclassified, expressed
Chr7	21432526	< 150kb	21582857	21583997	1141	gene	LOC_Os07g36110	expressed protein
Chr7	21432601	< 150kb	21582857	21583997	1141	gene	LOC_Os07g36110	expressed protein
Chr7	21436304	< 147kb	21582857	21583997	1141	gene	LOC_Os07g36110	expressed protein
Chr7	21439465	< 143kb	21582857	21583997	1141	gene	LOC_Os07g36110	expressed protein
Chr7	21453371	< 129kb	21582857	21583997	1141	gene	LOC_Os07g36110	expressed protein
Chr7	21453954	< 129kb	21582857	21583997	1141	gene	LOC_Os07g36110	expressed protein
Chr7	21517843	< 65kb	21582857	21583997	1141	gene	LOC_Os07g36110	expressed protein
Chr7	21432526	< 155kb	21587102	21589258	2157	gene	LOC_Os07g36120	expressed protein
Chr7	21432601	< 155kb	21587102	21589258	2157	gene	LOC_Os07g36120	expressed protein
Chr7	21436304	< 151kb	21587102	21589258	2157	gene	LOC_Os07g36120	expressed protein
Chr7	21439465	< 148kb	21587102	21589258	2157	gene	LOC_Os07g36120	expressed protein
Chr7	21453371	< 134kb	21587102	21589258	2157	gene	LOC_Os07g36120	expressed protein
Chr7	21453954	< 133kb	21587102	21589258	2157	gene	LOC_Os07g36120	expressed protein
Chr7	21517843	< 69kb	21587102	21589258	2157	gene	LOC_Os07g36120	expressed protein
Chr7	21432526	< 157kb	21589968	21590651	684	gene	LOC_Os07g36130	core histone H2A/H2B/H3/H4, putative, expressed
Chr7	21432601	< 157kb	21589968	21590651	684	gene	LOC_Os07g36130	core histone H2A/H2B/H3/H4, putative, expressed
Chr7	21436304	< 154kb	21589968	21590651	684	gene	LOC_Os07g36130	core histone H2A/H2B/H3/H4, putative, expressed
Chr7	21439465	< 151kb	21589968	21590651	684	gene	LOC_Os07g36130	core histone H2A/H2B/H3/H4, putative, expressed
Chr7	21453371	< 137kb	21589968	21590651	684	gene	LOC_Os07g36130	core histone H2A/H2B/H3/H4, putative, expressed
Chr7	21453954	< 136kb	21589968	21590651	684	gene	LOC_Os07g36130	core histone H2A/H2B/H3/H4, putative, expressed
Chr7	21517843	< 72kb	21589968	21590651	684	gene	LOC_Os07g36130	core histone H2A/H2B/H3/H4, putative, expressed
Chr7	21432526	< 160kb	21592648	21593290	643	gene	LOC_Os07g36140	core histone H2A/H2B/H3/H4, putative, expressed
Chr7	21432601	< 160kb	21592648	21593290	643	gene	LOC_Os07g36140	core histone H2A/H2B/H3/H4, putative, expressed
Chr7	21436304	< 156kb	21592648	21593290	643	gene	LOC_Os07g36140	core histone H2A/H2B/H3/H4, putative, expressed
Chr7	21439465	< 153kb	21592648	21593290	643	gene	LOC_Os07g36140	core histone H2A/H2B/H3/H4, putative, expressed
Chr7	21453371	< 139kb	21592648	21593290	643	gene	LOC_Os07g36140	core histone H2A/H2B/H3/H4, putative, expressed
Chr7	21453954	< 139kb	21592648	21593290	643	gene	LOC_Os07g36140	core histone H2A/H2B/H3/H4, putative, expressed
Chr7	21517843	< 75kb	21592648	21593290	643	gene	LOC_Os07g36140	core histone H2A/H2B/H3/H4, putative, expressed
Chr7	21432526	< 162kb	21594798	21600723	5926	gene	LOC_Os07g36150	formin-like protein 3 precursor, putative, expressed
Chr7	21432601	< 162kb	21594798	21600723	5926	gene	LOC_Os07g36150	formin-like protein 3 precursor, putative, expressed
Chr7	21436304	< 158kb	21594798	21600723	5926	gene	LOC_Os07g36150	formin-like protein 3 precursor, putative, expressed
Chr7	21439465	< 155kb	21594798	21600723	5926	gene	LOC_Os07g36150	formin-like protein 3 precursor, putative, expressed
Chr7	21453371	< 141kb	21594798	21600723	5926	gene	LOC_Os07g36150	formin-like protein 3 precursor, putative, expressed
Chr7	21453954	< 141kb	21594798	21600723	5926	gene	LOC_Os07g36150	formin-like protein 3 precursor, putative, expressed
Chr7	21517843	< 77kb	21594798	21600723	5926	gene	LOC_Os07g36150	formin-like protein 3 precursor, putative, expressed
Chr7	21432526	< 174kb	21606078	21606308	231	gene	LOC_Os07g36160	expressed protein
Chr7	21432601	< 173kb	21606078	21606308	231	gene	LOC_Os07g36160	expressed protein
Chr7	21436304	< 170kb	21606078	21606308	231	gene	LOC_Os07g36160	expressed protein
Chr7	21439465	< 167kb	21606078	21606308	231	gene	LOC_Os07g36160	expressed protein
Chr7	21453371	< 153kb	21606078	21606308	231	gene	LOC_Os07g36160	expressed protein
Chr7	21453954	< 152kb	21606078	21606308	231	gene	LOC_Os07g36160	expressed protein
Chr7	21517843	< 88kb	21606078	21606308	231	gene	LOC_Os07g36160	expressed protein
Chr7	21432526	< 182kb	21614953	21620327	5375	gene	LOC_Os07g36170	chitin-inducible gibberellin-responsive protein, putative, expressed
Chr7	21432601	< 182kb	21614953	21620327	5375	gene	LOC_Os07g36170	chitin-inducible gibberellin-responsive protein, putative, expressed
Chr7	21436304	< 179kb	21614953	21620327	5375	gene	LOC_Os07g36170	chitin-inducible gibberellin-responsive protein, putative, expressed
Chr7	21439465	< 175kb	21614953	21620327	5375	gene	LOC_Os07g36170	chitin-inducible gibberellin-responsive protein, putative, expressed
Chr7	21453371	< 162kb	21614953	21620327	5375	gene	LOC_Os07g36170	chitin-inducible gibberellin-responsive protein, putative, expressed
Chr7	21453954	< 161kb	21614953	21620327	5375	gene	LOC_Os07g36170	chitin-inducible gibberellin-responsive protein, putative, expressed
Chr7	21517843	< 97kb	21614953	21620327	5375	gene	LOC_Os07g36170	chitin-inducible gibberellin-responsive protein, putative, expressed
Chr7	21432526	< 189kb	21621442	21624421	2980	gene	LOC_Os07g36180	pentatricopeptide, putative, expressed
Chr7	21432601	< 189kb	21621442	21624421	2980	gene	LOC_Os07g36180	pentatricopeptide, putative, expressed
Chr7	21436304	< 185kb	21621442	21624421	2980	gene	LOC_Os07g36180	pentatricopeptide, putative, expressed
Chr7	21439465	< 182kb	21621442	21624421	2980	gene	LOC_Os07g36180	pentatricopeptide, putative, expressed
Chr7	21453371	< 168kb	21621442	21624421	2980	gene	LOC_Os07g36180	pentatricopeptide, putative, expressed
Chr7	21453954	< 167kb	21621442	21624421	2980	gene	LOC_Os07g36180	pentatricopeptide, putative, expressed
Chr7	21517843	< 104kb	21621442	21624421	2980	gene	LOC_Os07g36180	pentatricopeptide, putative, expressed
Chr7	21432526	< 193kb	21625619	21628826	3208	gene	LOC_Os07g36190	hydrolase, NUDIX family, domain containing protein, expressed
Chr7	21432601	< 193kb	21625619	21628826	3208	gene	LOC_Os07g36190	hydrolase, NUDIX family, domain containing protein, expressed
Chr7	21436304	< 189kb	21625619	21628826	3208	gene	LOC_Os07g36190	hydrolase, NUDIX family, domain containing protein, expressed
Chr7	21439465	< 186kb	21625619	21628826	3208	gene	LOC_Os07g36190	hydrolase, NUDIX family, domain containing protein, expressed
Chr7	21453371	< 172kb	21625619	21628826	3208	gene	LOC_Os07g36190	hydrolase, NUDIX family, domain containing protein, expressed
Chr7	21453954	< 172kb	21625619	21628826	3208	gene	LOC_Os07g36190	hydrolase, NUDIX family, domain containing protein, expressed
Chr7	21517843	< 108kb	21625619	21628826	3208	gene	LOC_Os07g36190	hydrolase, NUDIX family, domain containing protein, expressed
Chr7	21432526	< 197kb	21629471	21633103	3633	gene	LOC_Os07g36200	eukaryotic translation initiation factor-related, putative, expressed
Chr7	21432601	< 197kb	21629471	21633103	3633	gene	LOC_Os07g36200	eukaryotic translation initiation factor-related, putative, expressed
Chr7	21436304	< 193kb	21629471	21633103	3633	gene	LOC_Os07g36200	eukaryotic translation initiation factor-related, putative, expressed
Chr7	21439465	< 190kb	21629471	21633103	3633	gene	LOC_Os07g36200	eukaryotic translation initiation factor-related, putative, expressed
Chr7	21453371	< 176kb	21629471	21633103	3633	gene	LOC_Os07g36200	eukaryotic translation initiation factor-related, putative, expressed
Chr7	21453954	< 176kb	21629471	21633103	3633	gene	LOC_Os07g36200	eukaryotic translation initiation factor-related, putative, expressed
Chr7	21517843	< 112kb	21629471	21633103	3633	gene	LOC_Os07g36200	eukaryotic translation initiation factor-related, putative, expressed
Chr7	21436304	< 198kb	21633805	21636606	2802	gene	LOC_Os07g36210	expressed protein
Chr7	21439465	< 194kb	21633805	21636606	2802	gene	LOC_Os07g36210	expressed protein
Chr7	21453371	< 180kb	21633805	21636606	2802	gene	LOC_Os07g36210	expressed protein
Chr7	21453954	< 180kb	21633805	21636606	2802	gene	LOC_Os07g36210	expressed protein
Chr7	21517843	< 116kb	21633805	21636606	2802	gene	LOC_Os07g36210	expressed protein
Chr7	21453371	< 187kb	21640582	21642237	1656	gene	LOC_Os07g36220	expressed protein
Chr7	21453954	< 187kb	21640582	21642237	1656	gene	LOC_Os07g36220	expressed protein
Chr7	21517843	< 123kb	21640582	21642237	1656	gene	LOC_Os07g36220	expressed protein
Chr7	21453371	< 200kb	21653254	21657381	4128	gene	LOC_Os07g36230	BTBN15 - Bric-a-Brac, Tramtrack, Broad Complex BTB domain with non-phototropic hypocotyl 3 NPH3 and coiled-coil domains, expressed
Chr7	21453954	< 199kb	21653254	21657381	4128	gene	LOC_Os07g36230	BTBN15 - Bric-a-Brac, Tramtrack, Broad Complex BTB domain with non-phototropic hypocotyl 3 NPH3 and coiled-coil domains, expressed
Chr7	21517843	< 135kb	21653254	21657381	4128	gene	LOC_Os07g36230	BTBN15 - Bric-a-Brac, Tramtrack, Broad Complex BTB domain with non-phototropic hypocotyl 3 NPH3 and coiled-coil domains, expressed
Chr7	21517843	< 140kb	21658001	21658746	746	gene	LOC_Os07g36240	expressed protein
Chr7	21517843	< 150kb	21668220	21671905	3686	gene	LOC_Os07g36250	peptide chain release factor protein, putative, expressed
Chr7	21517843	< 157kb	21674777	21678256	3480	gene	LOC_Os07g36260	transposon protein, putative, Pong sub-class, expressed
Chr7	21517843	< 163kb	21680820	21685060	4241	gene	LOC_Os07g36270	retrotransposon protein, putative, Ty1-copia subclass, expressed
Chr7	21517843	< 175kb	21692595	21694797	2203	gene	LOC_Os07g36280	OsFBX241 - F-box domain containing protein, expressed
Chr7	21517843	< 184kb	21701620	21705667	4048	gene	LOC_Os07g36290	OsFBX242 - F-box domain containing protein, expressed
Chr7	21517843	< 190kb	21707636	21713649	6014	gene	LOC_Os07g36300	OsFBX243 - F-box domain containing protein, expressed
Chr8	1485614	> 203kb	1283078	1286546	3469	gene	LOC_Os08g02950	expressed protein
Chr8	1485614	> 198kb	1288049	1288303	255	gene	LOC_Os08g02960	expressed protein
Chr8	1485614	> 195kb	1290916	1292986	2071	gene	LOC_Os08g02970	expressed protein
Chr8	1485614	> 189kb	1296999	1297817	819	gene	LOC_Os08g02980	retrotransposon protein, putative, unclassified, expressed
Chr8	1485614	> 185kb	1300230	1308735	8506	gene	LOC_Os08g02990	retrotransposon protein, putative, unclassified, expressed
Chr8	1485614	> 175kb	1310613	1313298	2686	gene	LOC_Os08g02996	receptor-like kinase, putative, expressed
Chr8	1485614	> 172kb	1313424	1315206	1783	gene	LOC_Os08g03002	lectin-like receptor kinase 1, putative, expressed
Chr8	1485614	> 160kb	1325952	1332585	6634	gene	LOC_Os08g03010	retrotransposon protein, putative, Ty3-gypsy subclass, expressed
Chr8	1485614	> 145kb	1340788	1343397	2610	gene	LOC_Os08g03020	lectin-like receptor kinase 1, putative, expressed
Chr8	1485614	> 135kb	1350689	1357981	7293	gene	LOC_Os08g03030	retrotransposon protein, putative, Ty1-copia subclass, expressed
Chr8	1485614	> 121kb	1364972	1365818	847	gene	LOC_Os08g03040	expressed protein
Chr8	1485614	> 118kb	1367717	1367923	207	gene	LOC_Os08g03050	hypothetical protein
Chr8	1485614	> 117kb	1368940	1369167	228	gene	LOC_Os08g03060	expressed protein
Chr8	1485614	> 115kb	1371048	1373780	2733	gene	LOC_Os08g03070	lectin-like receptor kinase 1, putative, expressed
Chr8	1485614	> 109kb	1377078	1386197	9120	gene	LOC_Os08g03080	retrotransposon protein, putative, unclassified, expressed
Chr8	1485614	> 94kb	1391784	1393783	2000	gene	LOC_Os08g03090	lectin-like receptor kinase 1, putative, expressed
Chr8	1485614	> 83kb	1403002	1405740	2739	gene	LOC_Os08g03100	receptor like protein kinase, putative, expressed
Chr8	1485614	> 71kb	1415043	1416818	1776	gene	LOC_Os08g03110	retrotransposon protein, putative, unclassified
Chr8	1485614	> 65kb	1420754	1427323	6570	gene	LOC_Os08g03120	retrotransposon protein, putative, Ty3-gypsy subclass, expressed
Chr8	1485614	> 55kb	1430772	1437496	6725	gene	LOC_Os08g03130	retrotransposon protein, putative, Ty3-gypsy subclass, expressed
Chr8	1485614	> 45kb	1440683	1441924	1242	gene	LOC_Os08g03140	retrotransposon protein, putative, Ty3-gypsy subclass
Chr8	1485614	> 38kb	1447253	1450494	3242	gene	LOC_Os08g03150	receptor like protein kinase, putative, expressed
Chr8	1485614	> 31kb	1454156	1456349	2194	gene	LOC_Os08g03160	lectin-like receptor kinase 1, putative, expressed
Chr8	1485614	> 19kb	1466347	1468174	1828	gene	LOC_Os08g03170	lectin-like receptor kinase 1, putative, expressed
Chr8	1485614	> 17kb	1468423	1473230	4808	gene	LOC_Os08g03180	retrotransposon protein, putative, unclassified, expressed
Chr8	1485614	> 12kb	1473241	1473720	480	gene	LOC_Os08g03190	legume lectins beta domain containing protein, putative, expressed
Chr8	1485614	> 8kb	1477538	1484910	7373	gene	LOC_Os08g03200	retrotransposon protein, putative, unclassified, expressed
Chr8	1485614	< 5kb	1490406	1493334	2929	gene	LOC_Os08g03210	retrotransposon protein, putative, unclassified, expressed
Chr8	1485614	< 8kb	1493665	1499787	6123	gene	LOC_Os08g03220	retrotransposon protein, putative, Ty3-gypsy subclass, expressed
Chr8	1485614	< 15kb	1500612	1502303	1692	gene	LOC_Os08g03230	hypothetical protein
Chr8	1485614	< 18kb	1503812	1506337	2526	gene	LOC_Os08g03240	lectin-like receptor kinase 1, putative, expressed
Chr8	1485614	< 25kb	1510817	1512992	2176	gene	LOC_Os08g03260	zinc finger family protein, putative, expressed
Chr8	1485614	< 30kb	1515445	1517559	2115	gene	LOC_Os08g03270	zinc finger family protein, putative, expressed
Chr8	1485614	< 35kb	1520885	1521352	468	gene	LOC_Os08g03280	expressed protein
Chr8	1485614	< 40kb	1525295	1529228	3934	gene	LOC_Os08g03290	glyceraldehyde-3-phosphate dehydrogenase, putative, expressed
Chr8	1485614	< 46kb	1531998	1533434	1437	gene	LOC_Os08g03300	OsFBDUF40 - F-box and DUF domain containing protein, expressed
Chr8	1485614	< 51kb	1536569	1540377	3809	gene	LOC_Os08g03310	zinc finger family protein, putative, expressed
Chr8	1485614	< 55kb	1540793	1542332	1540	gene	LOC_Os08g03320	OsFBDUF41 - F-box and DUF domain containing protein, expressed
Chr8	1485614	< 59kb	1544251	1545486	1236	gene	LOC_Os08g03330	expressed protein
Chr8	1485614	< 76kb	1561754	1567028	5275	gene	LOC_Os08g03350	amino acid transporter, putative, expressed
Chr8	1485614	< 82kb	1567554	1573063	5510	gene	LOC_Os08g03360	ATBET9, putative, expressed
Chr8	1485614	< 93kb	1578147	1580299	2153	gene	LOC_Os08g03370	Divergent PAP2 family domain containing protein, expressed
Chr8	1485614	< 95kb	1580877	1584989	4113	gene	LOC_Os08g03380	heat shock protein DnaJ, putative, expressed
Chr8	1485614	< 100kb	1585126	1589008	3883	gene	LOC_Os08g03390	pre-mRNA-splicing factor SLU7, putative, expressed
Chr8	1485614	< 104kb	1589181	1590207	1027	gene	LOC_Os08g03400	expressed protein
Chr8	1485614	< 112kb	1597234	1599568	2335	gene	LOC_Os08g03410	glutelin, putative, expressed
Chr8	1485614	< 115kb	1600716	1604906	4191	gene	LOC_Os08g03420	kelch repeat protein, putative, expressed
Chr8	1485614	< 121kb	1606299	1611097	4799	gene	LOC_Os08g03430	extracellular ligand-gated ion channel, putative, expressed
Chr8	1485614	< 124kb	1609690	1614850	5161	gene	LOC_Os08g03440	actin, putative, expressed
Chr8	1485614	< 134kb	1619214	1621401	2188	gene	LOC_Os08g03450	ribosomal protein L37, putative, expressed
Chr8	1485614	< 140kb	1625510	1627489	1980	gene	LOC_Os08g03460	retrotransposon protein, putative, unclassified, expressed
Chr8	1485614	< 143kb	1628504	1631173	2670	gene	LOC_Os08g03470	MBTB15 - Bric-a-Brac, Tramtrack, Broad Complex BTB domain with Meprin and TRAF Homology MATH domain, expressed
Chr8	1485614	< 147kb	1632238	1633140	903	gene	LOC_Os08g03480	MBTB16 - Bric-a-Brac, Tramtrack, Broad Complex BTB domain with Meprin and TRAF Homology MATH domain, expressed
Chr8	1485614	< 149kb	1634503	1635537	1035	gene	LOC_Os08g03490	ATBPM1, putative, expressed
Chr8	1485614	< 154kb	1639180	1640292	1113	gene	LOC_Os08g03500	MBTB17 - Bric-a-Brac, Tramtrack, Broad Complex BTB domain with Meprin and TRAF Homology MATH domain, expressed
Chr8	1485614	< 157kb	1642222	1643355	1134	gene	LOC_Os08g03510	MBTB18 - Bric-a-Brac, Tramtrack, Broad Complex BTB domain with Meprin and TRAF Homology MATH domain, expressed
Chr8	1485614	< 159kb	1644811	1646004	1194	gene	LOC_Os08g03520	retrotransposon protein, putative, Ty1-copia subclass, expressed
Chr8	1485614	< 161kb	1646338	1647486	1149	gene	LOC_Os08g03530	MBTB19 - Bric-a-Brac, Tramtrack, Broad Complex BTB domain with Meprin and TRAF Homology MATH domain, expressed
Chr8	1485614	< 163kb	1648514	1649032	519	gene	LOC_Os08g03540	expressed protein
Chr8	1485614	< 163kb	1649037	1652648	3612	gene	LOC_Os08g03550	expressed protein
Chr8	1485614	< 168kb	1653274	1658525	5252	gene	LOC_Os08g03560	chloroplast unusual positioning protein, putative, expressed
Chr8	1485614	< 181kb	1666960	1672095	5136	gene	LOC_Os08g03570	NAD dependent epimerase/dehydratase family protein, putative, expressed
Chr8	1485614	< 189kb	1675033	1676932	1900	gene	LOC_Os08g03579	expressed protein
Chr8	1485614	< 192kb	1677840	1680335	2496	gene	LOC_Os08g03590	expressed protein
Chr8	1485614	< 196kb	1681534	1684144	2611	gene	LOC_Os08g03600	expressed protein
Chr8	27569118	> 204kb	27365105	27370831	5727	gene	LOC_Os08g43300	UBX domain-containing protein, putative, expressed
Chr8	27569118	> 196kb	27372790	27373296	507	gene	LOC_Os08g43310	PE-PGRS FAMILY PROTEIN, putative, expressed
Chr8	27569118	> 193kb	27376015	27379035	3021	gene	LOC_Os08g43320	OsRhmbd14 - Putative Rhomboid homologue, expressed
Chr8	27569118	> 188kb	27380765	27390339	9575	gene	LOC_Os08g43334	HSF-type DNA-binding domain containing protein, expressed
Chr8	27569118	> 176kb	27393219	27396113	2895	gene	LOC_Os08g43350	NC domain-containing protein, putative, expressed
Chr8	27569118	> 171kb	27397948	27402221	4274	gene	LOC_Os08g43360	RNA recognition motif containing protein, putative, expressed
Chr8	27569118	> 166kb	27403439	27406438	3000	gene	LOC_Os08g43370	6-phosphogluconolactonase, putative, expressed
Chr8	27569118	> 160kb	27408976	27413886	4911	gene	LOC_Os08g43380	TBC domain containing protein, expressed
Chr8	27569118	> 149kb	27420501	27422836	2336	gene	LOC_Os08g43390	cytochrome P450, putative, expressed
Chr8	27569118	> 134kb	27435126	27442742	7617	gene	LOC_Os08g43400	kinesin motor domain containing protein, expressed
Chr8	27569118	> 111kb	27458307	27459934	1628	gene	LOC_Os08g43410	LRP1, putative, expressed
Chr8	27569118	> 108kb	27460642	27460971	330	gene	LOC_Os08g43420	expressed protein
Chr8	27569118	> 96kb	27473382	27475042	1661	gene	LOC_Os08g43430	CXE carboxylesterase, putative, expressed
Chr8	27569118	> 90kb	27479061	27481168	2108	gene	LOC_Os08g43440	cytochrome P450, putative, expressed
Chr8	27569118	> 83kb	27486168	27488798	2631	gene	LOC_Os08g43450	MYB-like protein 1, putative, expressed
Chr8	27569118	> 77kb	27492396	27494501	2106	gene	LOC_Os08g43460	expressed protein
Chr8	27569118	> 72kb	27497190	27501389	4200	gene	LOC_Os08g43470	ER lumen protein retaining receptor, putative, expressed
Chr8	27569118	> 67kb	27502289	27504972	2684	gene	LOC_Os08g43480	zinc finger, C3HC4 type family protein, expressed
Chr8	27569118	> 62kb	27507617	27508511	895	gene	LOC_Os08g43490	heat shock protein DnaJ, putative, expressed
Chr8	27569118	> 58kb	27511193	27513732	2540	gene	LOC_Os08g43500	armadillo/beta-catenin repeat family protein, putative, expressed
Chr8	27569118	> 50kb	27519462	27522329	2868	gene	LOC_Os08g43510	thaumatin, putative, expressed
Chr8	27569118	> 44kb	27524926	27529148	4223	gene	LOC_Os08g43520	retrotransposon protein, putative, Ty1-copia subclass, expressed
Chr8	27569118	> 39kb	27530258	27532360	2103	gene	LOC_Os08g43530	OsFBX306 - F-box domain containing protein, expressed
Chr8	27569118	> 36kb	27533250	27537106	3857	gene	LOC_Os08g43540	peptidase, T1 family, putative, expressed
Chr8	27569118	> 21kb	27547971	27549173	1203	gene	LOC_Os08g43550	MYB family transcription factor, putative, expressed
Chr8	27569118	> 14kb	27555021	27559370	4350	gene	LOC_Os08g43560	OsAPx4 - Peroxisomal Ascorbate Peroxidase encoding gene 5,8,9, expressed
Chr8	27569118	> 8kb	27560627	27565221	4595	gene	LOC_Os08g43570	beta-galactosidase precursor, putative, expressed
Chr8	27569118	> 3kb	27565801	27568630	2830	gene	LOC_Os08g43580	acyl carrier protein, putative, expressed
Chr8	27569118	< 1kb	27569835	27571984	2150	gene	LOC_Os08g43590	hypothetical protein
Chr8	27569118	< 7kb	27576137	27577054	918	gene	LOC_Os08g43600	bZIP transcription factor domain containing protein, expressed
Chr8	27569118	< 14kb	27582997	27584064	1068	gene	LOC_Os08g43620	expressed protein
Chr8	27569118	< 17kb	27586099	27586753	655	gene	LOC_Os08g43630	expressed protein
Chr8	27569118	< 19kb	27588240	27592066	3827	gene	LOC_Os08g43640	26S proteasome non-ATPase regulatory subunit 3, putative, expressed
Chr8	27569118	< 24kb	27592835	27598700	5866	gene	LOC_Os08g43654	MATE efflux family protein, putative, expressed
Chr8	27569118	< 33kb	27602295	27603986	1692	gene	LOC_Os08g43670	RING-H2 finger protein ATL2B, putative, expressed
Chr8	27569118	< 40kb	27609346	27614931	5586	gene	LOC_Os08g43680	glutathione S-transferase, C-terminal domain containing protein, expressed
Chr8	27569118	< 50kb	27618870	27621594	2725	gene	LOC_Os08g43690	transporter, monovalent cation:proton antiporter-2 family, putative, expressed
Chr8	27569118	< 53kb	27622340	27623025	686	gene	LOC_Os08g43700	OsSAUR36 - Auxin-responsive SAUR gene family member, expressed
Chr8	27569118	< 57kb	27626016	27626972	957	gene	LOC_Os08g43710	transposon protein, putative, unclassified, expressed
Chr8	27569118	< 66kb	27634971	27639647	4677	gene	LOC_Os08g43730	DUF630/DUF632 domains containing protein, putative, expressed
Chr8	27569118	< 71kb	27640086	27641468	1383	gene	LOC_Os08g43740	expressed protein
Chr8	27569118	< 73kb	27642405	27644076	1672	gene	LOC_Os08g43750	carrier, putative, expressed
Chr8	27569118	< 76kb	27645208	27646253	1046	gene	LOC_Os08g43760	carrier, putative, expressed
Chr8	27569118	< 78kb	27646938	27647642	705	gene	LOC_Os08g43770	carrier, putative, expressed
Chr8	27569118	< 80kb	27649603	27650460	858	gene	LOC_Os08g43780	carrier, putative, expressed
Chr8	27569118	< 83kb	27651646	27652377	732	gene	LOC_Os08g43790	carrier, putative, expressed
Chr8	27569118	< 84kb	27653498	27654202	705	gene	LOC_Os08g43800	carrier, putative, expressed
Chr8	27569118	< 87kb	27655939	27656646	708	gene	LOC_Os08g43810	carrier, putative, expressed
Chr8	27569118	< 88kb	27656890	27661085	4196	gene	LOC_Os08g43815	expressed protein
Chr8	27569118	< 94kb	27662749	27664466	1718	gene	LOC_Os08g43840	expressed protein
Chr8	27569118	< 96kb	27664953	27667860	2908	gene	LOC_Os08g43850	carrier, putative, expressed
Chr8	27569118	< 99kb	27668336	27669043	708	gene	LOC_Os08g43860	carrier, putative, expressed
Chr8	27569118	< 101kb	27669939	27670643	705	gene	LOC_Os08g43870	carrier, putative, expressed
Chr8	27569118	< 102kb	27671516	27673330	1815	gene	LOC_Os08g43880	expressed protein
Chr8	27569118	< 104kb	27673598	27674323	726	gene	LOC_Os08g43890	carrier, putative, expressed
Chr8	27569118	< 106kb	27675590	27676377	788	gene	LOC_Os08g43900	carrier, putative, expressed
Chr8	27569118	< 109kb	27677642	27678250	609	gene	LOC_Os08g43910	expressed protein
Chr8	27569118	< 112kb	27681240	27682133	894	gene	LOC_Os08g43920	carrier, putative, expressed
Chr8	27569118	< 114kb	27683006	27683773	768	gene	LOC_Os08g43930	carrier, putative, expressed
Chr8	27569118	< 116kb	27684795	27685499	705	gene	LOC_Os08g43940	carrier, putative, expressed
Chr8	27569118	< 117kb	27686418	27687584	1167	gene	LOC_Os08g43950	carrier, putative, expressed
Chr8	27569118	< 121kb	27690054	27690770	717	gene	LOC_Os08g43960	carrier, putative, expressed
Chr8	27569118	< 123kb	27692031	27692759	729	gene	LOC_Os08g43970	carrier, putative, expressed
Chr8	27569118	< 125kb	27693974	27694705	732	gene	LOC_Os08g43980	carrier, putative, expressed
Chr8	27569118	< 126kb	27695184	27700281	5098	gene	LOC_Os08g44000	uncharacterized protein ycf39, putative, expressed
Chr8	27569118	< 134kb	27703403	27707248	3846	gene	LOC_Os08g44010	WD domain, G-beta repeat domain containing protein, expressed
Chr8	27569118	< 139kb	27708166	27712650	4485	gene	LOC_Os08g44015	growth regulator related protein, putative, expressed
Chr8	27569118	< 145kb	27714041	27718701	4661	gene	LOC_Os08g44020	rhamnogalacturonate lyase, putative, expressed
Chr8	27569118	< 151kb	27719942	27720268	327	gene	LOC_Os08g44030	hypothetical protein
Chr8	27569118	< 155kb	27724494	27731269	6776	gene	LOC_Os08g44040	rhamnogalacturonate lyase, putative, expressed
Chr8	27569118	< 164kb	27733119	27739703	6585	gene	LOC_Os08g44050	ZOS8-12 - C2H2 zinc finger protein, expressed
Chr8	27569118	< 173kb	27742543	27742755	213	gene	LOC_Os08g44060	hypothetical protein
Chr8	27569118	< 187kb	27756306	27756824	519	gene	LOC_Os08g44070	expressed protein
Chr8	27569118	< 190kb	27759582	27760343	762	gene	LOC_Os08g44080	expressed protein
Chr9	6063219	> 199kb	5863941	5865175	1235	gene	LOC_Os09g10740	mitochondrial import inner membrane translocase subunit Tim17, putative, expressed
Chr9	6063219	> 197kb	5866442	5870676	4235	gene	LOC_Os09g10750	rhodanese-like, putative, expressed
Chr9	6063219	> 192kb	5870961	5873202	2242	gene	LOC_Os09g10760	RNA recognition motif containing protein, putative, expressed
Chr9	6063219	> 188kb	5874972	5883020	8049	gene	LOC_Os09g10770	OsTOP6B - Topoisomerase 6 subunit B, expressed
Chr9	6063219	> 180kb	5883560	5884196	637	gene	LOC_Os09g10780	expressed protein
Chr9	6063219	> 175kb	5888125	5890572	2448	gene	LOC_Os09g10790	retrotransposon protein, putative, unclassified, expressed
Chr9	6063219	> 167kb	5896338	5897113	776	gene	LOC_Os09g10800	expressed protein
Chr9	6063219	> 164kb	5898999	5900010	1012	gene	LOC_Os09g10810	retrotransposon, putative, centromere-specific
Chr9	6063219	> 163kb	5900633	5905440	4808	gene	LOC_Os09g10820	oxidoreductase domain protein, putative, expressed
Chr9	6063219	> 156kb	5906970	5907501	532	gene	LOC_Os09g10830	hypothetical protein
Chr9	6063219	> 145kb	5918077	5929775	11699	gene	LOC_Os09g10840	transcription factor, putative, expressed
Chr9	6063219	> 128kb	5935331	5940418	5088	gene	LOC_Os09g10850	meiotic coiled-coil protein 7, putative, expressed
Chr9	6063219	> 120kb	5943545	5943847	303	gene	LOC_Os09g10860	expressed protein
Chr9	6063219	> 112kb	5950962	5951439	478	gene	LOC_Os09g10865	expressed protein
Chr9	6063219	> 109kb	5954108	5958902	4795	gene	LOC_Os09g10870	retrotransposon protein, putative, unclassified, expressed
Chr9	6063219	> 102kb	5961154	5966211	5058	gene	LOC_Os09g10880	expressed protein
Chr9	6063219	> 91kb	5971976	5977219	5244	gene	LOC_Os09g10890	retrotransposon protein, putative, unclassified, expressed
Chr9	6063219	> 77kb	5986513	5989914	3402	gene	LOC_Os09g10900	retrotransposon protein, putative, unclassified, expressed
Chr9	6063219	> 72kb	5991120	5996533	5414	gene	LOC_Os09g10910	fiber protein Fb34, putative, expressed
Chr9	6063219	> 61kb	6001875	6006452	4578	gene	LOC_Os09g10920	retrotransposon protein, putative, Ty3-gypsy subclass
Chr9	6063219	> 47kb	6016388	6020410	4023	gene	LOC_Os09g10930	gamma response I protein, putative, expressed
Chr9	6063219	> 41kb	6021898	6025706	3809	gene	LOC_Os09g10940	ras-related protein, putative, expressed
Chr9	6063219	> 32kb	6031213	6035259	4047	gene	LOC_Os09g10950	expressed protein
Chr9	6063219	> 25kb	6037880	6049276	11397	gene	LOC_Os09g10960	SWP, putative, expressed
Chr9	6063219	> 4kb	6059397	6059716	320	gene	LOC_Os09g10970	expressed protein
Chr9	6063219	> 2kb	6061400	6066866	5467	gene	LOC_Os09g10980	ZOS9-02 - C2H2 zinc finger protein, expressed
Chr9	6063219	< 8kb	6071436	6071951	516	gene	LOC_Os09g10990	transposon protein, putative, CACTA, En/Spm sub-class, expressed
Chr9	6063219	< 21kb	6084183	6084690	508	gene	LOC_Os09g11000	expressed protein
Chr9	6063219	< 31kb	6093906	6095176	1271	gene	LOC_Os09g11005	expressed protein
Chr9	6063219	< 38kb	6100888	6104613	3726	gene	LOC_Os09g11010	retrotransposon protein, putative, unclassified, expressed
Chr9	6063219	< 54kb	6117013	6123691	6679	gene	LOC_Os09g11020	NBS-LRR disease resistance protein, putative, expressed
Chr9	6063219	< 63kb	6125907	6128820	2914	gene	LOC_Os09g11030	retrotransposon protein, putative, unclassified, expressed
Chr9	6063219	< 66kb	6129147	6135259	6113	gene	LOC_Os09g11040	retrotransposon protein, putative, Ty3-gypsy subclass, expressed
Chr9	6063219	< 75kb	6138083	6138478	396	gene	LOC_Os09g11050	expressed protein
Chr9	6063219	< 76kb	6139209	6142906	3698	gene	LOC_Os09g11060	transposon protein, putative, CACTA, En/Spm sub-class, expressed
Chr9	6063219	< 82kb	6145539	6148870	3332	gene	LOC_Os09g11070	transposon protein, putative, CACTA, En/Spm sub-class, expressed
Chr9	6063219	< 87kb	6149900	6150765	866	gene	LOC_Os09g11080	retrotransposon protein, putative, Ty3-gypsy subclass
Chr9	6063219	< 90kb	6152732	6153127	396	gene	LOC_Os09g11090	expressed protein
Chr9	6063219	< 91kb	6154314	6160137	5824	gene	LOC_Os09g11100	retrotransposon protein, putative, Ty3-gypsy subclass, expressed
Chr9	6063219	< 98kb	6160766	6163707	2942	gene	LOC_Os09g11110	retrotransposon protein, putative, unclassified, expressed
Chr9	6063219	< 102kb	6165470	6166262	793	gene	LOC_Os09g11120	expressed protein
Chr9	6063219	< 104kb	6167523	6168856	1334	gene	LOC_Os09g11130	hypothetical protein
Chr9	6063219	< 108kb	6171119	6174633	3515	gene	LOC_Os09g11140	expressed protein
Chr9	6063219	< 113kb	6176333	6179600	3268	gene	LOC_Os09g11150	retrotransposon, putative, centromere-specific, expressed
Chr9	6063219	< 122kb	6184849	6186368	1520	gene	LOC_Os09g11160	expressed protein
Chr9	6063219	< 132kb	6195158	6196917	1760	gene	LOC_Os09g11170	protein binding protein, putative, expressed
Chr9	6063219	< 134kb	6197403	6197831	429	gene	LOC_Os09g11180	expressed protein
Chr9	6063219	< 142kb	6205643	6207169	1527	gene	LOC_Os09g11190	hypothetical protein
Chr9	6063219	< 146kb	6208946	6209227	282	gene	LOC_Os09g11200	THION33 - Plant thionin family protein precursor, putative
Chr9	6063219	< 149kb	6212043	6212517	475	gene	LOC_Os09g11210	THION35 - Plant thionin family protein precursor, putative, expressed
Chr9	6063219	< 156kb	6218761	6225987	7227	gene	LOC_Os09g11220	retrotransposon protein, putative, unclassified, expressed
Chr9	6063219	< 171kb	6233843	6238922	5080	gene	LOC_Os09g11230	Ser/Thr protein phosphatase family protein, putative, expressed
Chr9	6063219	< 180kb	6243180	6245977	2798	gene	LOC_Os09g11240	expressed protein
Chr9	6063219	< 183kb	6246237	6249750	3514	gene	LOC_Os09g11250	co-chaperone GrpE protein, putative, expressed
Chr9	6063219	< 188kb	6250839	6251492	654	gene	LOC_Os09g11260	hypothetical protein
Chr9	6063219	< 189kb	6251862	6260858	8997	gene	LOC_Os09g11270	enhancer of polycomb, putative, expressed
Chr9	6063219	< 200kb	6262724	6263591	868	gene	LOC_Os09g11280	hypothetical protein
Chr9	9565539	> 199kb	9366323	9370328	4006	gene	LOC_Os09g15330	transporter family protein, putative, expressed
Chr9	9565539	> 186kb	9379745	9383838	4094	gene	LOC_Os09g15340	hydrolase, NUDIX family, domain containing protein, expressed
Chr9	9565539	> 180kb	9385267	9387636	2370	gene	LOC_Os09g15350	expressed protein
Chr9	9565539	> 176kb	9389783	9391402	1620	gene	LOC_Os09g15360	hypothetical protein
Chr9	9565539	> 168kb	9397506	9397806	301	gene	LOC_Os09g15365	hydrophobic protein, putative, expressed
Chr9	9565539	> 166kb	9399112	9402432	3321	gene	LOC_Os09g15370	expressed protein
Chr9	9565539	> 160kb	9405039	9410806	5768	gene	LOC_Os09g15380	retrotransposon protein, putative, unclassified, expressed
Chr9	9565539	> 145kb	9420104	9425293	5190	gene	LOC_Os09g15389	expressed protein
Chr9	9565539	> 134kb	9431093	9432666	1574	gene	LOC_Os09g15400	inositol monophosphatase family protein, putative, expressed
Chr9	9565539	> 131kb	9434633	9435433	801	gene	LOC_Os09g15410	retrotransposon protein, putative, unclassified
Chr9	9565539	> 128kb	9437667	9442553	4887	gene	LOC_Os09g15420	NAD dependent epimerase/dehydratase family protein, putative, expressed
Chr9	9565539	> 121kb	9444998	9449781	4784	gene	LOC_Os09g15430	zinc finger family protein, putative, expressed
Chr9	9565539	> 113kb	9452833	9454104	1272	gene	LOC_Os09g15440	OsFBX311 - F-box domain containing protein, expressed
Chr9	9565539	> 106kb	9459302	9463946	4645	gene	LOC_Os09g15460	retrotransposon protein, putative, Ty3-gypsy subclass, expressed
Chr9	9565539	> 100kb	9465789	9471501	5713	gene	LOC_Os09g15470	retrotransposon protein, putative, Ty3-gypsy subclass, expressed
Chr9	9565539	> 89kb	9476395	9478845	2451	gene	LOC_Os09g15480	Ser/Thr-rich protein T10 in DGCR region, putative, expressed
Chr9	9565539	> 82kb	9483799	9484516	718	gene	LOC_Os09g15490	expressed protein
Chr9	9565539	> 79kb	9486055	9487124	1070	gene	LOC_Os09g15500	peroxidase precursor, putative, expressed
Chr9	9565539	> 75kb	9490521	9492544	2024	gene	LOC_Os09g15510	peroxidase precursor, putative, expressed
Chr9	9565539	> 69kb	9496339	9497108	770	gene	LOC_Os09g15520	oleosin, putative, expressed
Chr9	9565539	> 68kb	9497191	9498539	1349	gene	LOC_Os09g15530	expressed protein
Chr9	9565539	> 67kb	9498904	9500512	1609	gene	LOC_Os09g15540	OsFBX312 - F-box domain containing protein, expressed
Chr9	9565539	> 64kb	9501347	9502871	1525	gene	LOC_Os09g15550	OsFBX313 - F-box domain containing protein, expressed
Chr9	9565539	> 60kb	9505694	9507077	1384	gene	LOC_Os09g15560	OsFBX314 - F-box domain containing protein, expressed
Chr9	9565539	> 54kb	9511314	9513125	1812	gene	LOC_Os09g15570	OsFBX315 - F-box domain containing protein, expressed
Chr9	9565539	> 51kb	9514236	9517347	3112	gene	LOC_Os09g15580	expressed protein
Chr9	9565539	> 47kb	9518484	9524804	6321	gene	LOC_Os09g15590	OsFBX316 - F-box domain containing protein, expressed
Chr9	9565539	> 39kb	9526905	9528945	2041	gene	LOC_Os09g15600	transposon protein, putative, unclassified, expressed
Chr9	9565539	> 35kb	9530693	9533618	2926	gene	LOC_Os09g15610	transposon protein, putative, CACTA, En/Spm sub-class
Chr9	9565539	> 32kb	9533864	9535257	1394	gene	LOC_Os09g15620	transposon protein, putative, CACTA, En/Spm sub-class
Chr9	9565539	> 29kb	9536283	9539505	3223	gene	LOC_Os09g15630	transposon protein, putative, CACTA, En/Spm sub-class, expressed
Chr9	9565539	> 21kb	9544294	9546480	2187	gene	LOC_Os09g15639	expressed protein
Chr9	9565539	> 19kb	9546746	9547554	809	gene	LOC_Os09g15644	expressed protein
Chr9	9565539	> 15kb	9550099	9551319	1221	gene	LOC_Os09g15650	expressed protein
Chr9	9565539	> 11kb	9554911	9556218	1308	gene	LOC_Os09g15660	expressed protein
Chr9	9565539	< 2kb	9567471	9568905	1435	gene	LOC_Os09g15670	protein phosphatase 2C, putative, expressed
Chr9	9565539	< 5kb	9570653	9571655	1003	gene	LOC_Os09g15680	caltractin, putative, expressed
Chr9	9565539	< 8kb	9573400	9573618	219	gene	LOC_Os09g15690	conserved hypothetical protein
Chr9	9565539	< 12kb	9577650	9581099	3450	gene	LOC_Os09g15700	receptor-like protein kinase 5 precursor, putative, expressed
Chr9	9565539	< 24kb	9589206	9591907	2702	gene	LOC_Os09g15710	hypothetical protein
Chr9	9565539	< 28kb	9593570	9595103	1534	gene	LOC_Os09g15720	expressed protein
Chr9	9565539	< 54kb	9619675	9620154	480	gene	LOC_Os09g15740	expressed protein
Chr9	9565539	< 55kb	9620371	9628791	8421	gene	LOC_Os09g15750	proteasome/cyclosome repeat containing protein, expressed
Chr9	9565539	< 64kb	9629854	9631896	2043	gene	LOC_Os09g15760	expressed protein
Chr9	9565539	< 69kb	9634451	9638121	3671	gene	LOC_Os09g15770	CPuORF13 - conserved peptide uORF-containing transcript, expressed
Chr9	9565539	< 71kb	9636409	9637761	1353	gene	LOC_Os09g15775	expressed protein
Chr9	9565539	< 73kb	9638866	9642417	3552	gene	LOC_Os09g15780	expressed protein
Chr9	9565539	< 78kb	9643529	9646172	2644	gene	LOC_Os09g15790	ras-related protein, putative, expressed
Chr9	9565539	< 82kb	9647717	9650347	2631	gene	LOC_Os09g15800	tetratricopeptide-like helical, putative, expressed
Chr9	9565539	< 87kb	9652178	9654972	2795	gene	LOC_Os09g15810	bifunctional protein folD, putative, expressed
Chr9	9565539	< 90kb	9655424	9659127	3704	gene	LOC_Os09g15820	aldose 1-epimerase, putative, expressed
Chr9	9565539	< 96kb	9661773	9662912	1140	gene	LOC_Os09g15830	expressed protein
Chr9	9565539	< 98kb	9663456	9665794	2339	gene	LOC_Os09g15835	OBP32pep, putative, expressed
Chr9	9565539	< 108kb	9674000	9674695	696	gene	LOC_Os09g15840	NBS-LRR disease resistance protein, putative, expressed
Chr9	9565539	< 116kb	9681880	9689738	7859	gene	LOC_Os09g15850	Leucine Rich Repeat family protein, expressed
Chr9	9565539	< 128kb	9693657	9695070	1414	gene	LOC_Os09g15860	hypothetical protein
Chr9	9565539	< 133kb	9698515	9698814	300	gene	LOC_Os09g15870	expressed protein
Chr9	9565539	< 140kb	9705396	9706945	1550	gene	LOC_Os09g15880	retrotransposon protein, putative, Ty3-gypsy subclass, expressed
Chr9	9565539	< 145kb	9710205	9712071	1867	gene	LOC_Os09g15890	retrotransposon protein, putative, Ty3-gypsy subclass
Chr9	9565539	< 148kb	9713599	9716503	2905	gene	LOC_Os09g15900	retrotransposon protein, putative, unclassified, expressed
Chr9	9565539	< 153kb	9718102	9718338	237	gene	LOC_Os09g15910	hypothetical protein
Chr9	9565539	< 154kb	9720009	9722700	2692	gene	LOC_Os09g15920	retrotransposon protein, putative, unclassified, expressed
Chr9	9565539	< 160kb	9725416	9725742	327	gene	LOC_Os09g15930	expressed protein
Chr9	9565539	< 175kb	9740077	9742225	2149	gene	LOC_Os09g15940	retrotransposon protein, putative, Ty1-copia subclass
Chr9	9565539	< 177kb	9742901	9751521	8621	gene	LOC_Os09g15950	expressed protein
Chr9	9565539	< 187kb	9753019	9755525	2507	gene	LOC_Os09g15960	retrotransposon protein, putative, unclassified, expressed
Chr9	9565539	< 195kb	9760792	9761996	1205	gene	LOC_Os09g15970	expressed protein
Chr9	14718436	> 199kb	14519303	14525130	5828	gene	LOC_Os09g24420	retrotransposon protein, putative, Ty1-copia subclass, expressed
Chr9	14718674	> 199kb	14519303	14525130	5828	gene	LOC_Os09g24420	retrotransposon protein, putative, Ty1-copia subclass, expressed
Chr9	14718833	> 200kb	14519303	14525130	5828	gene	LOC_Os09g24420	retrotransposon protein, putative, Ty1-copia subclass, expressed
Chr9	14720812	> 202kb	14519303	14525130	5828	gene	LOC_Os09g24420	retrotransposon protein, putative, Ty1-copia subclass, expressed
Chr9	14718436	> 190kb	14528586	14529405	820	gene	LOC_Os09g24430	expressed protein
Chr9	14718674	> 190kb	14528586	14529405	820	gene	LOC_Os09g24430	expressed protein
Chr9	14718833	> 190kb	14528586	14529405	820	gene	LOC_Os09g24430	expressed protein
Chr9	14720812	> 192kb	14528586	14529405	820	gene	LOC_Os09g24430	expressed protein
[truncated: 716 more rows]
